# Supplementary material for: Identification of downstream effectors of retinoic acid specifying the zebrafish pancreas by integrative genomics
Source: Sci Rep. 2021 Nov 22;11:22717. doi: 10.1038/s41598-021-02039-y (PMC8608873; doi:10.1038/s41598-021-02039-y)
Supplement: Supplementary file 4 — Supplementary Table S4. [file 41598_2021_2039_MOESM4_ESM.xlsx]

## Sheet: RARaa_peaks
Chromosome	Start	End	Width	abs_summit	pileup	-log10(pvalue)	fold_enrichment	-log10(qvalue)	name
1	195438	195825	388	195640	48	24.6164	6.20358	20.6847	RARaa_peak_1
1	296752	296951	200	296841	23	7.43261	3.36504	4.14892	RARaa_peak_2
1	560855	561183	329	561020	44	24.6626	6.77697	20.7268	RARaa_peak_3
1	860172	860394	223	860278	27	10.7223	4.18687	7.22212	RARaa_peak_4
1	916467	916714	248	916576	32	14.5173	4.96977	10.8597	RARaa_peak_5
1	1439209	1439450	242	1439315	26	10.1049	4.06618	6.63024	RARaa_peak_6
1	1734785	1735045	261	1734913	20	6.2542	3.16258	3.10316	RARaa_peak_7
1	2075698	2075920	223	2075782	18	3.96602	2.40547	1.46605	RARaa_peak_8
1	2149010	2149269	260	2149121	62	38.5147	8.29814	34.3065	RARaa_peak_9
1	4105284	4105562	279	4105419	26	8.88344	3.62964	5.47888	RARaa_peak_10
1	4166087	4166391	305	4166230	59	29.9627	6.36152	25.9124	RARaa_peak_11
1	4225949	4226226	278	4226095	49	27.758	7.02561	23.7529	RARaa_peak_12
1	4407517	4407829	313	4407694	30	11.5417	4.16736	7.9981	RARaa_peak_13
1	4683242	4683539	298	4683375	43	23.5745	6.56432	19.6654	RARaa_peak_14
1	4683829	4684113	285	4683974	44	23.2365	6.30946	19.3352	RARaa_peak_15
1	4796982	4797247	266	4797124	42	20.0635	5.57377	16.2415	RARaa_peak_16
1	4807300	4807581	282	4807447	46	21.5826	5.56176	17.7211	RARaa_peak_17
1	4831429	4831724	296	4831589	42	18.7233	5.17288	14.9391	RARaa_peak_18
1	5444219	5444420	202	5444317	29	5.40171	2.40043	2.43399	RARaa_peak_19
1	5596178	5596393	216	5596273	26	9.32837	3.78568	5.89911	RARaa_peak_20
1	6715910	6716134	225	6716028	44	16.6095	4.41253	12.8863	RARaa_peak_21
1	6749195	6749511	317	6749324	43	9.39768	2.82706	5.96619	RARaa_peak_22
1	7758478	7758677	200	7758587	23	8.10154	3.61438	4.75188	RARaa_peak_23
1	8180727	8180961	235	8180828	26	9.80259	3.95573	6.34578	RARaa_peak_24
1	8455318	8455622	305	8455469	60	28.8448	5.98143	24.8181	RARaa_peak_25
1	8712751	8713034	284	8712875	37	14.3412	4.38536	10.6925	RARaa_peak_26
1	11206869	11207136	268	11206978	26	9.03601	3.68277	5.6245	RARaa_peak_27
1	11913828	11914076	249	11913971	22	7.46752	3.46378	4.17041	RARaa_peak_28
1	12241802	12242097	296	12241947	54	22.4309	5.01608	18.5493	RARaa_peak_29
1	12960578	12960777	200	12960671	25	9.42084	3.91558	5.98254	RARaa_peak_30
1	13199477	13199676	200	13199620	19	5.43787	2.91707	2.46273	RARaa_peak_31
1	13398926	13399125	200	13398993	32	4.22042	2.02077	1.59393	RARaa_peak_32
1	13428526	13428743	218	13428637	35	7.40323	2.68304	4.12569	RARaa_peak_33
1	14082909	14083243	335	14083085	61	33.9302	7.15507	29.8028	RARaa_peak_34
1	14098612	14099017	406	14098793	109	86.9594	13.406	82.1245	RARaa_peak_35
1	14219101	14219325	225	14219236	21	6.48806	3.1733	3.31384	RARaa_peak_36
1	14468786	14469022	237	14468879	55	9.3962	2.49304	5.96485	RARaa_peak_37
1	15226327	15226671	345	15226440	25	8.68024	3.64546	5.29573	RARaa_peak_38
1	15710859	15711066	208	15710949	20	5.4504	2.85245	2.47038	RARaa_peak_39
1	15911168	15911370	203	15911266	26	10.1049	4.06618	6.63024	RARaa_peak_40
1	16058775	16059122	348	16058929	71	42.2869	8.02515	38.0215	RARaa_peak_41
1	16061305	16061725	421	16061524	115	94.3464	14.1903	89.4262	RARaa_peak_42
1	16065213	16065570	358	16065409	109	85.1005	12.9231	80.2884	RARaa_peak_43
1	16083086	16083331	246	16083199	37	11.9767	3.72614	8.41846	RARaa_peak_44
1	16126245	16126498	254	16126363	32	13.1783	4.51059	9.56989	RARaa_peak_45
1	16391995	16392326	332	16392139	32	8.16833	3.00965	4.81567	RARaa_peak_46
1	17106554	17106753	200	17106638	20	6.2542	3.16258	3.10316	RARaa_peak_47
1	17333781	17333989	209	17333880	33	12.8536	4.30452	9.25922	RARaa_peak_48
1	17586020	17586258	239	17586143	30	11.8021	4.25505	8.24848	RARaa_peak_49
1	17947567	17947773	207	17947663	26	5.84207	2.64752	2.76945	RARaa_peak_50
1	18425631	18425866	236	18425751	29	8.17198	3.18076	4.81722	RARaa_peak_51
1	18463065	18463266	202	18463161	30	10.303	3.76399	6.8197	RARaa_peak_52
1	19211378	19211579	202	19211472	27	8.34134	3.36839	4.97644	RARaa_peak_53
1	19599720	19599987	268	19599875	40	16.796	4.8168	13.0687	RARaa_peak_54
1	19619285	19619519	235	19619383	32	13.9763	4.78109	10.3395	RARaa_peak_55
1	20604482	20604889	408	20604674	55	29.1843	6.62678	25.1514	RARaa_peak_56
1	20621754	20621963	210	20621862	22	5.8622	2.87285	2.78639	RARaa_peak_57
1	20718402	20718679	278	20718532	57	28.2631	6.14947	24.2488	RARaa_peak_58
1	21328919	21329198	280	21329051	39	20.2455	6.02397	16.4143	RARaa_peak_59
1	22022564	22022766	203	22022657	18	4.88113	2.76503	2.05409	RARaa_peak_60
1	22054311	22054537	227	22054418	32	11.7112	4.03689	8.1614	RARaa_peak_61
1	22218910	22219109	200	22219008	21	6.85149	3.31318	3.61811	RARaa_peak_62
1	22253879	22254078	200	22253982	22	7.46752	3.46378	4.17041	RARaa_peak_63
1	22596695	22596950	256	22596804	28	10.5707	4.03143	7.07561	RARaa_peak_64
1	22597031	22597347	317	22597242	22	4.59493	2.43858	1.82971	RARaa_peak_65
1	22689505	22689831	327	22689603	26	8.26505	3.4183	4.90307	RARaa_peak_66
1	22794629	22794906	278	22794766	25	8.05394	3.42463	4.71593	RARaa_peak_67
1	23073667	23074004	338	23073888	21	6.58089	3.20877	3.39426	RARaa_peak_68
1	23459570	23459837	268	23459678	26	4.17068	2.16038	1.55285	RARaa_peak_69
1	24263862	24264064	203	24264044	22	6.61465	3.14375	3.42634	RARaa_peak_70
1	24356537	24356784	248	24356660	25	8.68024	3.64546	5.29573	RARaa_peak_71
1	24379384	24379640	257	24379514	28	11.2425	4.26792	7.71501	RARaa_peak_72
1	24542226	24542515	290	24542371	34	14.9674	4.88635	11.3001	RARaa_peak_73
1	24544351	24544568	218	24544464	30	7.88978	3.03974	4.56438	RARaa_peak_74
1	25562656	25562937	282	25562821	41	9.82307	2.99341	6.36536	RARaa_peak_75
1	26704997	26705318	322	26705134	19	3.83318	2.30809	1.37424	RARaa_peak_76
1	26813178	26813388	211	26813270	16	3.77487	2.43593	1.33031	RARaa_peak_77
1	26893688	26894045	358	26893866	100	73.9326	11.6558	69.2471	RARaa_peak_78
1	27580601	27580842	242	27580719	24	8.75286	3.76498	5.35515	RARaa_peak_79
1	27634561	27634788	228	27634669	23	7.73623	3.47716	4.42031	RARaa_peak_80
1	28095105	28095310	206	28095206	24	7.92446	3.46062	4.59533	RARaa_peak_81
1	28231913	28232153	241	28231999	21	5.29481	2.73225	2.3419	RARaa_peak_82
1	28387864	28388215	352	28387941	19	4.4382	2.53207	1.7552	RARaa_peak_83a
1	28387864	28388215	352	28388070	19	4.30939	2.48386	1.66019	RARaa_peak_83b
1	28471397	28471726	330	28471573	27	7.07344	2.96871	3.82294	RARaa_peak_84
1	28793021	28793243	223	28793124	26	9.14705	3.72168	5.72808	RARaa_peak_85
1	28861507	28861706	200	28861626	35	9.99683	3.32981	6.53098	RARaa_peak_86
1	30366107	30366311	205	30366207	27	10.2361	4.01213	6.75399	RARaa_peak_87
1	30760101	30760306	206	30760196	29	10.1485	3.79811	6.66967	RARaa_peak_88
1	30851876	30852151	276	30852018	31	10.3307	3.69294	6.84428	RARaa_peak_89
1	32418788	32419010	223	32418885	42	10.1918	3.03156	6.71069	RARaa_peak_90
1	33217334	33217580	247	33217457	22	7.46752	3.46378	4.17041	RARaa_peak_91
1	33383526	33383773	248	33383640	30	12.2634	4.41291	8.6898	RARaa_peak_92
1	33452918	33453142	225	33453041	22	5.23384	2.6543	2.28716	RARaa_peak_93
1	34059283	34059514	232	34059377	18	5.11913	2.86139	2.20296	RARaa_peak_94
1	34136202	34136465	264	34136323	30	12.3473	4.442	8.76984	RARaa_peak_95
1	34620357	34620556	200	34620443	25	8.68024	3.64546	5.29573	RARaa_peak_96
1	35198096	35198432	337	35198249	65	39.9297	8.24384	35.6993	RARaa_peak_97
1	35720998	35721275	278	35721146	50	28.6312	7.15072	24.6075	RARaa_peak_98
1	35767674	35768102	429	35767909	94	75.4412	13.2064	70.7372	RARaa_peak_99
1	35773390	35773636	247	35773519	29	10.3774	3.87328	6.88891	RARaa_peak_100
1	35801570	35801957	388	35801821	31	6.29131	2.56045	3.13539	RARaa_peak_101
1	35836889	35837250	362	35837080	85	54.3732	9.11818	49.932	RARaa_peak_102
1	35881536	35881865	330	35881705	74	50.1084	9.68321	45.7269	RARaa_peak_103
1	35901105	35901339	235	35901227	29	10.4007	3.88097	6.91115	RARaa_peak_104
1	36215486	36215689	204	36215585	32	13.1783	4.51059	9.56989	RARaa_peak_105
1	36490288	36490545	258	36490416	35	16.6846	5.34636	12.9599	RARaa_peak_106
1	37422138	37422431	294	37422388	20	4.0478	2.34067	1.48732	RARaa_peak_107
1	37616143	37616449	307	37616320	49	29.3173	7.52996	25.2791	RARaa_peak_108
1	37846576	37846877	302	37846671	16	3.77487	2.43593	1.33031	RARaa_peak_109
1	38526716	38526936	221	38526806	19	5.67645	3.01198	2.63297	RARaa_peak_110
1	38651101	38651352	252	38651222	27	7.91492	3.23132	4.58611	RARaa_peak_111
1	38689595	38689822	228	38689708	39	16.2025	4.74202	12.4921	RARaa_peak_112
1	39648924	39649210	287	39649100	22	7.10203	3.32489	3.84635	RARaa_peak_113
1	39665684	39665899	216	39665778	18	3.96602	2.40547	1.46605	RARaa_peak_114
1	39863866	39864065	200	39863957	24	6.52573	2.97457	3.34463	RARaa_peak_115
1	39910909	39911388	480	39911129	125	103.848	14.697	98.8202	RARaa_peak_116
1	39941176	39941718	543	39941270	28	6.8374	2.84363	3.61811	RARaa_peak_117a
1	39941176	39941718	543	39941565	56	25.5966	5.58921	21.6383	RARaa_peak_117b
1	40673422	40673669	248	40673538	24	6.9102	3.10483	3.67229	RARaa_peak_118
1	40852781	40853064	284	40852909	23	6.88613	3.16759	3.65009	RARaa_peak_119
1	41119865	41120216	352	41120048	300	18.2522	1.7352	14.4795	RARaa_peak_120
1	41279511	41279741	231	41279625	26	7.34691	3.11592	4.07324	RARaa_peak_121
1	41579434	41579645	212	41579535	18	5.11913	2.86139	2.20296	RARaa_peak_122
1	41962249	41962459	211	41962331	37	10.0761	3.23921	6.60792	RARaa_peak_123
1	41963049	41963511	463	41963209	37	6.63958	2.44155	3.447	RARaa_peak_124a
1	41963049	41963511	463	41963389	29	5.62714	2.4608	2.62187	RARaa_peak_124b
1	42900037	42900259	223	42900148	25	8.05394	3.42463	4.71593	RARaa_peak_125
1	44129529	44129843	315	44129709	26	10.1049	4.06618	6.63024	RARaa_peak_126
1	44174446	44174645	200	44174536	23	8.10154	3.61438	4.75188	RARaa_peak_127
1	44486638	44486855	218	44486737	23	8.10154	3.61438	4.75188	RARaa_peak_128
1	44683629	44683868	240	44683775	19	4.4382	2.53207	1.7552	RARaa_peak_129
1	44887750	44887950	201	44887895	22	6.83435	3.22483	3.61811	RARaa_peak_130
1	45336453	45336658	206	45336548	22	7.46752	3.46378	4.17041	RARaa_peak_131
1	45451642	45451924	283	45451802	48	20.9962	5.19524	17.1487	RARaa_peak_132
1	45998191	45998458	268	45998355	23	6.70904	3.10477	3.51099	RARaa_peak_133
1	46102092	46102368	277	46102241	49	18.7935	4.56007	15.0041	RARaa_peak_134
1	46525980	46526274	295	46526162	29	8.90075	3.40194	5.49491	RARaa_peak_135
1	46532065	46532349	285	46532207	29	11.3897	4.21537	7.85689	RARaa_peak_136
1	46691980	46692262	283	46692122	48	25.6266	6.50667	21.6679	RARaa_peak_137
1	46773023	46773377	355	46773205	53	31.083	7.45912	27.0128	RARaa_peak_138
1	46999465	46999869	405	46999590	39	5.05935	2.06223	2.19441	RARaa_peak_139a
1	46999465	46999869	405	46999761	37	6.31833	2.37148	3.16028	RARaa_peak_139b
1	47282280	47282517	238	47282404	36	12.4336	3.92294	8.85256	RARaa_peak_140
1	49902779	49903176	398	49902991	130	108.298	14.8552	103.22	RARaa_peak_141
1	50242451	50242709	259	50242580	40	16.5009	4.73158	12.7837	RARaa_peak_142
1	50326496	50326801	306	50326646	67	38.0497	7.46452	33.8513	RARaa_peak_143
1	51524187	51524432	246	51524287	20	5.87784	3.01572	2.80122	RARaa_peak_144
1	52022318	52022544	227	52022435	30	10.8049	3.92471	7.29327	RARaa_peak_145
1	52025707	52025971	265	52025826	42	13.0032	3.66542	9.39972	RARaa_peak_146
1	52500352	52500567	216	52500462	31	13.7475	4.81918	10.1177	RARaa_peak_147
1	52551921	52552163	243	52552014	29	10.1485	3.79811	6.66967	RARaa_peak_148
1	52752050	52752320	271	52752193	42	19.6366	5.44396	15.8217	RARaa_peak_149
1	52852539	52852744	206	52852637	28	5.52992	2.47203	2.53678	RARaa_peak_150
1	52860217	52860431	215	52860308	18	4.48654	2.60794	1.79265	RARaa_peak_151
1	53085075	53085286	212	53085262	18	3.96602	2.40547	1.46605	RARaa_peak_152
1	53891301	53891648	348	53891499	34	16.0222	5.24562	12.3194	RARaa_peak_153
1	54288613	54288817	205	54288716	22	7.46752	3.46378	4.17041	RARaa_peak_154
1	54516207	54516433	227	54516313	22	6.42068	3.07292	3.25357	RARaa_peak_155
1	54593937	54594140	204	54594035	27	8.75525	3.5041	5.35738	RARaa_peak_156
1	54795785	54796008	224	54795901	29	10.3774	3.87328	6.88891	RARaa_peak_157
1	55716557	55716772	216	55716661	27	10.7487	4.19649	7.24627	RARaa_peak_158
1	55814232	55814472	241	55814346	37	18.5514	5.72277	14.7698	RARaa_peak_159
1	55828992	55829221	230	55829104	17	4.26385	2.57922	1.62823	RARaa_peak_160
1	55985925	55986251	327	55986051	35	16.9021	5.42157	13.1688	RARaa_peak_161
1	56745842	56746079	238	56745982	22	6.83435	3.22483	3.61811	RARaa_peak_162
1	57443659	57443885	227	57443764	22	7.46752	3.46378	4.17041	RARaa_peak_163
1	57706549	57706895	347	57706708	62	42.3754	9.48775	38.1048	RARaa_peak_164
1	58417882	58418188	307	58418032	79	61.1697	12.0479	56.6381	RARaa_peak_165
1	58608692	58609001	310	58608785	26	3.98767	2.10865	1.48471	RARaa_peak_166
1	59191508	59191707	200	59191680	17	4.12767	2.52378	1.5191	RARaa_peak_167
1	60038728	60038951	224	60038848	22	7.46752	3.46378	4.17041	RARaa_peak_168
1	60066498	60066697	200	60066589	25	4.77793	2.37124	1.96657	RARaa_peak_169
1	60256519	60258498	1980	60256670	56	36.1893	8.58416	32.0192	RARaa_peak_170a
1	60256519	60258498	1980	60256963	77	58.8708	11.7467	54.3681	RARaa_peak_170b
1	60256519	60258498	1980	60257263	49	29.3173	7.52996	25.2791	RARaa_peak_170c
1	60256519	60258498	1980	60257713	51	31.2403	7.83116	27.1637	RARaa_peak_170d
1	60256519	60258498	1980	60258055	57	37.2023	8.73476	33.0162	RARaa_peak_170e
1	60256519	60258498	1980	60258248	75	56.5939	11.4455	52.1206	RARaa_peak_170f
10	117291	118029	739	117546	112	75.8098	10.3058	71.102	RARaa_peak_171
10	167996	168631	636	168420	94	79.0648	14.3069	74.3178	RARaa_peak_172
10	298698	299000	303	298793	23	4.17458	2.26156	1.55649	RARaa_peak_173
10	852965	853208	244	853057	21	6.85149	3.31318	3.61811	RARaa_peak_174
10	1157499	1157848	350	1157677	113	93.7554	14.4328	88.8423	RARaa_peak_175
10	1207845	1208119	275	1207989	46	26.4974	7.07816	22.5197	RARaa_peak_176
10	1391339	1391719	381	1391529	105	89.2099	14.8623	84.3478	RARaa_peak_177
10	1605324	1605524	201	1605422	21	5.8969	2.9514	2.8182	RARaa_peak_178
10	1779045	1779324	280	1779189	50	20.9523	5.00087	17.1068	RARaa_peak_179
10	1824430	1824682	253	1824554	37	15.7575	4.81094	12.0638	RARaa_peak_180
10	2109063	2109308	246	2109152	25	6.03404	2.75666	2.93372	RARaa_peak_181
10	2336011	2336213	203	2336104	20	6.2542	3.16258	3.10316	RARaa_peak_182
10	2692864	2693175	312	2693042	38	19.393	5.87337	15.5879	RARaa_peak_183
10	2937628	2937844	217	2937803	26	6.39811	2.8169	3.23272	RARaa_peak_184
10	3285796	3286031	236	3285920	26	10.1049	4.06618	6.63024	RARaa_peak_185
10	3726950	3727344	395	3727142	31	11.4748	4.05132	7.9372	RARaa_peak_186
10	3962296	3962601	306	3962447	27	9.70899	3.82717	6.25641	RARaa_peak_187
10	4037173	4037372	200	4037271	22	6.65067	3.15698	3.45636	RARaa_peak_188
10	4132337	4132821	485	4132397	24	5.53778	2.65063	2.54126	RARaa_peak_189a
10	4132337	4132821	485	4132670	32	12.4157	4.26061	8.83655	RARaa_peak_189b
10	4189492	4189718	227	4189607	25	7.91598	3.3769	4.58709	RARaa_peak_190
10	4388034	4388251	218	4388129	19	5.67645	3.01198	2.63297	RARaa_peak_191
10	4547548	4547828	281	4547652	20	5.52969	2.88246	2.53678	RARaa_peak_192
10	5278472	5278768	297	5278620	37	17.3785	5.32799	13.6314	RARaa_peak_193
10	5385869	5386110	242	5385994	42	17.9929	4.96239	14.228	RARaa_peak_194
10	5807811	5808050	240	5807944	23	8.10154	3.61438	4.75188	RARaa_peak_195
10	5883785	5884059	275	5883927	54	25.7695	5.8314	21.8084	RARaa_peak_196
10	5950155	5950534	380	5950346	86	69.3823	13.1021	64.7518	RARaa_peak_197
10	6088750	6089158	409	6088947	133	126.667	19.1588	121.371	RARaa_peak_198
10	6210575	6210813	239	6210681	56	16.5012	3.66233	12.784	RARaa_peak_199
10	6298614	6298817	204	6298720	25	7.72389	3.31097	4.40835	RARaa_peak_200
10	6367125	6367324	200	6367271	22	5.9724	2.91188	2.88057	RARaa_peak_201
10	7541560	7541794	235	7541753	18	4.73053	2.70469	1.93312	RARaa_peak_202
10	7568407	7568606	200	7568505	18	4.41751	2.58078	1.74797	RARaa_peak_203
10	8128577	8128895	319	8128725	44	23.6664	6.44806	19.756	RARaa_peak_204
10	8150051	8150281	231	8150171	22	4.59493	2.43858	1.82971	RARaa_peak_205
10	9481067	9481338	272	9481199	21	6.85149	3.31318	3.61811	RARaa_peak_206
10	9483711	9484052	342	9483879	74	49.442	9.49527	45.0695	RARaa_peak_207
10	9622067	9622353	287	9622217	41	14.563	4.11836	10.9041	RARaa_peak_208
10	10285082	10285397	316	10285254	29	9.29438	3.52448	5.87056	RARaa_peak_209
10	10524483	10524710	228	10524592	21	6.85149	3.31318	3.61811	RARaa_peak_210
10	10888811	10889203	393	10889063	46	23.6767	6.1782	19.7663	RARaa_peak_211
10	10958375	10958591	217	10958480	25	8.85758	3.70925	5.45722	RARaa_peak_212
10	11094448	11094647	200	11094545	27	8.28418	3.34985	4.92113	RARaa_peak_213
10	12029894	12030307	414	12030192	312	6.32761	1.33312	3.16862	RARaa_peak_214
10	12030651	12030875	225	12030756	293	5.70621	1.32121	2.65179	RARaa_peak_215
10	12188456	12188686	231	12188572	17	4.26385	2.57922	1.62823	RARaa_peak_216
10	13735769	13735971	203	13735869	31	11.4748	4.05132	7.9372	RARaa_peak_217
10	14662575	14662779	205	14662709	27	8.87813	3.5449	5.47445	RARaa_peak_218
10	14761903	14762102	200	14762003	18	5.11913	2.86139	2.20296	RARaa_peak_219
10	14890472	14890721	250	14890641	25	9.42084	3.91558	5.98254	RARaa_peak_220
10	15738399	15738662	264	15738545	25	4.25525	2.2163	1.62444	RARaa_peak_221
10	16178176	16178406	231	16178296	18	5.11913	2.86139	2.20296	RARaa_peak_222
10	16193677	16193904	228	16193788	47	15.0625	3.84068	11.3892	RARaa_peak_223
10	17145979	17146194	216	17146072	22	4.59493	2.43858	1.82971	RARaa_peak_224
10	17187136	17187372	237	17187331	19	5.67645	3.01198	2.63297	RARaa_peak_225
10	17470078	17470305	228	17470189	38	14.9141	4.4613	11.2475	RARaa_peak_226
10	18266029	18266263	235	18266127	24	8.04812	3.50525	4.71102	RARaa_peak_227
10	20134324	20134551	228	20134438	37	14.0789	4.30913	10.4393	RARaa_peak_228
10	20263045	20263330	286	20263185	38	17.4192	5.22129	13.6707	RARaa_peak_229
10	20461327	20461626	300	20461433	18	5.11913	2.86139	2.20296	RARaa_peak_230
10	20526445	20526671	227	20526545	21	6.25402	3.08462	3.10316	RARaa_peak_231
10	21059306	21059570	265	21059441	37	17.3785	5.32799	13.6314	RARaa_peak_232
10	22094895	22095094	200	22095044	22	5.6937	2.81359	2.63967	RARaa_peak_233
10	22268232	22268540	309	22268400	58	32.1872	7.07159	28.094	RARaa_peak_234
10	22313720	22314018	299	22313866	30	10.3473	3.77806	6.85987	RARaa_peak_235
10	22878943	22879210	268	22879072	42	18.3054	5.05176	14.5314	RARaa_peak_236
10	26231174	26231445	272	26231306	19	5.67645	3.01198	2.63297	RARaa_peak_237
10	26964806	26965310	505	26964971	43	23.7594	6.62637	19.8449	RARaa_peak_238
10	26968841	26969094	254	26968981	40	16.796	4.8168	13.0687	RARaa_peak_239
10	27862656	27862887	232	27862773	53	24.5963	5.6338	20.6662	RARaa_peak_240
10	28444714	28445040	327	28444833	31	10.3307	3.69294	6.84428	RARaa_peak_241
10	28613002	28613238	237	28613096	21	6.48806	3.1733	3.31384	RARaa_peak_242
10	28755125	28755331	207	28755243	27	7.91492	3.23132	4.58611	RARaa_peak_243
10	28802764	28802963	200	28802861	26	9.82713	3.96463	6.36922	RARaa_peak_244
10	28805399	28805623	225	28805525	35	14.282	4.55773	10.636	RARaa_peak_245
10	28817843	28818165	323	28817984	50	26.348	6.45679	22.376	RARaa_peak_246
10	28843689	28843951	263	28843813	34	12.2817	4.03915	8.70582	RARaa_peak_247
10	29185865	29186225	361	29186040	68	48.8073	10.3913	44.4422	RARaa_peak_248
10	29613906	29614105	200	29614008	31	8.77968	3.23506	5.38117	RARaa_peak_249
10	29845809	29846020	212	29845913	27	9.30365	3.68806	5.87902	RARaa_peak_250
10	30076851	30077139	289	30077013	42	12.0378	3.44061	8.47769	RARaa_peak_251
10	30208596	30208805	210	30208703	20	6.2542	3.16258	3.10316	RARaa_peak_252
10	30420061	30420282	222	30420198	19	5.67645	3.01198	2.63297	RARaa_peak_253
10	30981223	30981457	235	30981315	20	6.03498	3.07668	2.93372	RARaa_peak_254
10	31473949	31474256	308	31474079	31	13.3756	4.68827	9.76227	RARaa_peak_255
10	32382941	32383235	295	32383072	29	6.63174	2.73604	3.44034	RARaa_peak_256
10	32427901	32428428	528	32428025	22	5.9724	2.91188	2.88057	RARaa_peak_257a
10	32427901	32428428	528	32428278	47	26.4035	6.89307	22.4298	RARaa_peak_257b
10	32811231	32811600	370	32811430	54	34.1862	8.28296	30.0536	RARaa_peak_258
10	33090287	33090544	258	33090397	30	12.9909	4.66858	9.38786	RARaa_peak_259
10	33363768	33363984	217	33363882	27	10.8044	4.21678	7.29327	RARaa_peak_260
10	33813475	33813732	258	33813597	34	15.1893	4.96067	11.5125	RARaa_peak_261
10	33933826	33934107	282	33933986	32	13.4662	4.60713	9.85033	RARaa_peak_262
10	35494911	35495246	336	35495141	20	4.28114	2.42349	1.63697	RARaa_peak_263
10	37131039	37131238	200	37131172	21	6.85149	3.31318	3.61811	RARaa_peak_264
10	37335281	37335492	212	37335381	29	11.1057	4.11779	7.58411	RARaa_peak_265
10	38453957	38454187	231	38454089	25	8.01422	3.41086	4.68132	RARaa_peak_266
10	38768961	38769160	200	38769054	27	8.28418	3.34985	4.92113	RARaa_peak_267
10	38777251	38777480	230	38777378	20	4.93053	2.65868	2.08524	RARaa_peak_268
10	38782007	38782234	228	38782118	28	10.0202	3.84306	6.55387	RARaa_peak_269
10	38789126	38789390	265	38789272	20	5.77579	2.9764	2.71063	RARaa_peak_270
10	38874073	38874370	298	38874228	37	13.0906	4.02896	9.4837	RARaa_peak_271
10	39419541	39419793	253	39419651	29	12.2479	4.51798	8.67443	RARaa_peak_272
10	39555067	39555455	389	39555266	158	146.467	18.6798	140.899	RARaa_peak_273
10	39611351	39611621	271	39611484	40	17.7269	5.09192	13.9693	RARaa_peak_274
10	39615714	39616044	331	39615861	39	13.2487	3.92225	9.63776	RARaa_peak_275
10	39618115	39618711	597	39618521	117	93.597	13.6177	88.6865	RARaa_peak_276
10	39685785	39685997	213	39685886	33	7.93177	2.89824	4.60199	RARaa_peak_277
10	39705145	39705495	351	39705324	36	16.5842	5.18778	12.862	RARaa_peak_278
10	39709971	39710591	621	39710111	34	15.3508	5.01516	11.6662	RARaa_peak_279a
10	39709971	39710591	621	39710464	25	7.66737	3.29169	4.35451	RARaa_peak_279b
10	39722792	39723183	392	39722939	54	29.0468	6.71555	25.0169	RARaa_peak_280
10	39733469	39733780	312	39733620	64	33.457	6.67467	29.3382	RARaa_peak_281
10	39748268	39748653	386	39748445	177	157.227	17.454	151.526	RARaa_peak_282
10	39751084	39751512	429	39751310	132	106.659	14.1014	101.601	RARaa_peak_283
10	40610408	40610828	421	40610629	131	127.309	19.8791	121.998	RARaa_peak_284
10	41421764	41421963	200	41421845	19	4.4382	2.53207	1.7552	RARaa_peak_285
10	41617190	41617456	267	41617332	53	21.6873	4.92488	17.8239	RARaa_peak_286
10	41666746	41666959	214	41666917	20	6.2542	3.16258	3.10316	RARaa_peak_287
10	41781926	41782155	230	41782055	21	6.85149	3.31318	3.61811	RARaa_peak_288
10	41795574	41795775	202	41795667	21	6.85149	3.31318	3.61811	RARaa_peak_289
10	43694427	43694626	200	43694585	19	5.67645	3.01198	2.63297	RARaa_peak_290
10	44325545	44325744	200	44325640	17	4.58319	2.71079	1.82255	RARaa_peak_291
10	44776263	44776521	259	44776368	33	11.6189	3.92375	8.0712	RARaa_peak_292
10	44846472	44847059	588	44846787	101	87.7764	15.3611	82.9307	RARaa_peak_293
10	45052514	45052746	233	45052626	38	16.512	4.93754	12.7929	RARaa_peak_294
10	45290458	45290671	214	45290554	26	10.1049	4.06618	6.63024	RARaa_peak_295
10	45293974	45294221	248	45294098	31	11.4748	4.05132	7.9372	RARaa_peak_296
10	45296783	45297055	273	45296903	47	20.5477	5.17331	16.7096	RARaa_peak_297
10	45320313	45320534	222	45320417	29	12.2479	4.51798	8.67443	RARaa_peak_298
10	45614390	45614609	220	45614513	23	8.10154	3.61438	4.75188	RARaa_peak_299
10	45619333	45619826	494	45619585	107	95.4092	16.2647	90.4768	RARaa_peak_300
10	45620794	45621163	370	45620972	101	67.6393	10.0017	63.0293	RARaa_peak_301
10	46086837	46087078	242	46086957	47	23.4093	5.97264	19.5034	RARaa_peak_302
10	46107984	46108194	211	46108084	32	10.6839	3.72272	7.18447	RARaa_peak_303
10	46229322	46229660	339	46229496	53	26.8631	6.23183	22.8776	RARaa_peak_304
10	46435605	46435887	283	46435751	43	23.7594	6.62637	19.8449	RARaa_peak_305
11	373437	373701	265	373548	24	5.27585	2.56718	2.32591	RARaa_peak_306
11	380620	380873	254	380755	41	19.5038	5.52095	15.6948	RARaa_peak_307
11	1489712	1490087	376	1489905	87	65.5215	11.7332	60.9384	RARaa_peak_308
11	1569272	1569571	300	1569382	21	5.75123	2.89776	2.68761	RARaa_peak_309
11	1839724	1839938	215	1839822	28	9.50611	3.67151	6.06296	RARaa_peak_310
11	2002280	2002546	267	2002417	32	14.5173	4.96977	10.8597	RARaa_peak_311
11	2129567	2129922	356	2129737	128	89.3659	10.9963	84.5026	RARaa_peak_312
11	2139727	2140046	320	2139883	64	38.1947	7.90696	33.9946	RARaa_peak_313
11	2561275	2561827	553	2561410	48	20.9962	5.19524	17.1487	RARaa_peak_314
11	2849337	2849691	355	2849504	69	42.5512	8.37463	38.2775	RARaa_peak_315
11	2866252	2866650	399	2866345	21	6.43312	3.15238	3.2642	RARaa_peak_316a
11	2866252	2866650	399	2866617	17	4.27774	2.5849	1.63697	RARaa_peak_316b
11	2919716	2919944	229	2919814	18	3.96602	2.40547	1.46605	RARaa_peak_317
11	3003821	3004303	483	3004096	273	11.4068	1.55212	7.87335	RARaa_peak_318
11	3004960	3005349	390	3005126	240	14.9589	1.73798	11.2918	RARaa_peak_319
11	3006013	3006216	204	3006198	328	6.33005	1.32349	3.17104	RARaa_peak_320
11	3006277	3006624	348	3006368	301	4.7657	1.27792	1.95932	RARaa_peak_321a
11	3006277	3006624	348	3006488	282	18.657	1.78096	14.8734	RARaa_peak_321b
11	3433291	3433571	281	3433421	26	9.56164	3.86883	6.11556	RARaa_peak_322
11	3737116	3737340	225	3737237	25	7.85775	3.35685	4.53506	RARaa_peak_323
11	3737563	3737875	313	3737716	54	28.5648	6.58007	24.5444	RARaa_peak_324
11	3823788	3824011	224	3823902	31	13.7475	4.81918	10.1177	RARaa_peak_325
11	3874967	3875217	251	3875088	34	16.095	5.27097	12.3864	RARaa_peak_326
11	5089861	5090214	354	5090064	30	12.3473	4.442	8.76984	RARaa_peak_327
11	5845324	5845526	203	5845428	23	8.10154	3.61438	4.75188	RARaa_peak_328
11	6052655	6052854	200	6052768	21	5.44219	2.78528	2.46273	RARaa_peak_329
11	6088066	6088425	360	6088300	29	9.70967	3.65618	6.25658	RARaa_peak_330
11	6136753	6137214	462	6137031	59	35.5922	7.90299	31.434	RARaa_peak_331
11	6139754	6140036	283	6139894	43	23.7594	6.62637	19.8449	RARaa_peak_332
11	6151680	6152263	584	6151833	48	22.808	5.68499	18.9179	RARaa_peak_333a
11	6151680	6152263	584	6152175	33	9.56802	3.33391	6.12049	RARaa_peak_333b
11	6862901	6863103	203	6863071	26	8.26505	3.4183	4.90307	RARaa_peak_334
11	7017464	7017663	200	7017595	25	6.79424	3.00051	3.58735	RARaa_peak_335
11	7098678	7098877	200	7098773	20	5.69235	2.94441	2.63842	RARaa_peak_336
11	7225871	7226082	212	7225972	29	10.1485	3.79811	6.66967	RARaa_peak_337
11	7717868	7718102	235	7717983	35	12.9566	4.15456	9.35821	RARaa_peak_338
11	8158276	8158656	381	8158453	40	18.0536	5.19075	14.2856	RARaa_peak_339
11	8343751	8343996	246	8343846	34	7.72151	2.8005	4.40618	RARaa_peak_340
11	8351370	8351603	234	8351490	35	7.25006	2.64675	3.98429	RARaa_peak_341
11	8431124	8431384	261	8431253	25	9.29793	3.87007	5.87395	RARaa_peak_342
11	8476007	8476231	225	8476151	20	6.2542	3.16258	3.10316	RARaa_peak_343
11	8665171	8665405	235	8665290	33	14.9001	4.98129	11.2337	RARaa_peak_344
11	8875557	8875856	300	8875705	19	4.70875	2.63433	1.9136	RARaa_peak_345
11	9862161	9862360	200	9862244	19	5.47099	2.93017	2.48617	RARaa_peak_346
11	10243192	10243403	212	10243302	18	5.11913	2.86139	2.20296	RARaa_peak_347
11	10350533	10350805	273	10350663	38	18.1839	5.4682	14.4121	RARaa_peak_348
11	10574517	10574727	211	10574616	28	10.6705	4.0661	7.17118	RARaa_peak_349
11	10927492	10927788	297	10927636	64	36.6978	7.50128	32.52	RARaa_peak_350
11	10995337	10995604	268	10995492	22	6.83435	3.22483	3.61811	RARaa_peak_351
11	11151806	11152074	269	11151889	60	8.88121	2.31982	5.4774	RARaa_peak_352
11	11954672	11954887	216	11954809	54	6.50721	2.06754	3.3322	RARaa_peak_353
11	12000865	12001064	200	12000995	25	8.68024	3.64546	5.29573	RARaa_peak_354
11	12228756	12228975	220	12228840	31	4.53077	2.11865	1.82255	RARaa_peak_355
11	12283000	12283287	288	12283138	38	13.7586	4.13499	10.1273	RARaa_peak_356
11	12579280	12579493	214	12579374	34	7.72151	2.8005	4.40618	RARaa_peak_357
11	12728440	12728639	200	12728532	37	4.30529	1.94376	1.65905	RARaa_peak_358
11	12736427	12736656	230	12736555	29	7.18997	2.89384	3.92901	RARaa_peak_359
11	12829924	12830124	201	12830030	27	8.87813	3.5449	5.47445	RARaa_peak_360
11	14128458	14128657	200	14128552	30	12.9909	4.66858	9.38786	RARaa_peak_361
11	14153249	14153471	223	14153365	32	8.0134	2.96815	4.68062	RARaa_peak_362
11	14609647	14609847	201	14609787	22	7.02425	3.29567	3.7793	RARaa_peak_363
11	14628531	14628777	247	14628644	34	11.1542	3.71089	7.63022	RARaa_peak_364
11	14853421	14853713	293	14853548	24	7.80316	3.41711	4.48422	RARaa_peak_365
11	14858394	14858611	218	14858477	18	4.73053	2.70469	1.93312	RARaa_peak_366
11	15663875	15664098	224	15663961	18	4.62828	2.66399	1.84402	RARaa_peak_367
11	16774018	16774221	204	16774117	27	8.3605	3.37461	4.99486	RARaa_peak_368
11	16810186	16810447	262	16810321	36	15.9292	4.97395	12.2279	RARaa_peak_369
11	18241000	18241254	255	18241121	29	11.9039	4.39526	8.34817	RARaa_peak_370
11	18586745	18587019	275	18586965	22	6.65067	3.15698	3.45636	RARaa_peak_371
11	18610638	18610847	210	18610724	16	4.06965	2.56019	1.48732	RARaa_peak_372
11	19039580	19039861	282	19039726	47	20.5477	5.17331	16.7096	RARaa_peak_373
11	19058822	19059215	394	19059021	158	146.467	18.6798	140.899	RARaa_peak_374
11	19080354	19080611	258	19080481	35	11.5707	3.75587	8.02635	RARaa_peak_375
11	19081666	19082029	364	19081839	74	47.1714	8.87515	42.8319	RARaa_peak_376
11	19101746	19102062	317	19101914	77	46.4455	8.26998	42.1155	RARaa_peak_377
11	19132474	19132770	297	19132629	52	25.5847	5.99967	21.6275	RARaa_peak_378
11	19372088	19372403	316	19372243	57	36.17	8.40313	32.0027	RARaa_peak_379
11	19400257	19400498	242	19400379	41	18.1118	5.0996	14.3427	RARaa_peak_380
11	19492718	19492972	255	19492799	17	3.98345	2.46549	1.48119	RARaa_peak_381
11	19718731	19718960	230	19718799	22	6.30077	3.02948	3.14336	RARaa_peak_382
11	20514549	20514748	200	20514656	28	6.14654	2.64484	3.03415	RARaa_peak_383
11	21098091	21098341	251	21098196	34	9.96542	3.38114	6.50186	RARaa_peak_384
11	21125766	21126043	278	21125907	35	15.8014	5.04757	12.1045	RARaa_peak_385
11	21150445	21150769	325	21150595	54	24.0171	5.3931	20.0966	RARaa_peak_386
11	22212742	22212953	212	22212833	16	3.90522	2.49064	1.42782	RARaa_peak_387
11	22386697	22386918	222	22386795	21	4.74828	2.5389	1.94346	RARaa_peak_388
11	22457228	22457611	384	22457421	93	74.4445	13.1233	69.753	RARaa_peak_389
11	22488165	22488482	318	22488323	101	69.7138	10.4741	65.0797	RARaa_peak_390
11	22526347	22526562	216	22526448	27	8.53538	3.43167	5.15794	RARaa_peak_391
11	22598279	22598531	253	22598389	43	10.1085	2.97351	6.6337	RARaa_peak_392
11	22792778	22793030	253	22792882	31	11.2334	3.97418	7.70609	RARaa_peak_393
11	22815224	22815627	404	22815386	47	25.1802	6.50633	21.2334	RARaa_peak_394
11	22825175	22825441	267	22825297	36	14.4442	4.50929	10.7918	RARaa_peak_395
11	23178730	23179011	282	23178860	35	12.2386	3.94516	8.67007	RARaa_peak_396
11	23380069	23380268	200	23380168	25	7.85775	3.35685	4.53506	RARaa_peak_397
11	24574121	24574492	372	24574293	89	43.4167	6.41445	39.1304	RARaa_peak_398
11	24736113	24736388	276	24736250	44	21.6334	5.80993	17.7714	RARaa_peak_399
11	24864941	24865246	306	24865043	20	5.31097	2.79997	2.35438	RARaa_peak_400
11	24968520	24968784	265	24968655	42	14.064	3.92166	10.425	RARaa_peak_401
11	25247735	25247967	233	25247831	24	8.63586	3.72122	5.25577	RARaa_peak_402
11	25363274	25363572	299	25363397	20	6.19721	3.14015	3.08041	RARaa_peak_403
11	25609351	25609566	216	25609466	20	6.21556	3.14737	3.09616	RARaa_peak_404
11	25665381	25665613	233	25665496	33	11.9006	4.00886	8.34523	RARaa_peak_405
11	25920744	25920964	221	25920857	42	15.9992	4.41555	12.2968	RARaa_peak_406
11	25936310	25936547	238	25936443	21	5.81545	2.92136	2.74639	RARaa_peak_407
11	25948800	25949161	362	25948988	118	94.7883	13.7331	89.8641	RARaa_peak_408
11	26459341	26459632	292	26459494	47	17.397	4.37767	13.649	RARaa_peak_409
11	26701410	26701640	231	26701515	22	6.83435	3.22483	3.61811	RARaa_peak_410
11	26732509	26732895	387	26732697	128	111.303	16.0209	106.192	RARaa_peak_411
11	26740887	26741255	369	26741054	69	42.5512	8.37463	38.2775	RARaa_peak_412
11	26741795	26742090	296	26741943	80	36.0347	5.77301	31.8708	RARaa_peak_413
11	26756771	26757129	359	26756950	75	44.5174	8.05793	40.2129	RARaa_peak_414
11	26760552	26760751	200	26760657	30	10.3473	3.77806	6.85987	RARaa_peak_415
11	26974739	26974948	210	26974838	24	8.70452	3.74687	5.31856	RARaa_peak_416
11	28596000	28596391	392	28596207	154	147.948	19.9724	142.355	RARaa_peak_417
11	28671284	28671589	306	28671463	32	7.42551	2.813	4.14582	RARaa_peak_418
11	29212909	29213136	228	29213016	18	4.08962	2.45308	1.50255	RARaa_peak_419
11	29303407	29303760	354	29303578	54	31.6164	7.47069	27.5343	RARaa_peak_420
11	29371985	29372234	250	29372061	19	4.85091	2.68862	2.02777	RARaa_peak_421
11	29432359	29432799	441	29432582	160	151.908	19.6215	146.266	RARaa_peak_422
11	29437157	29437665	509	29437447	184	180.289	21.3498	174.331	RARaa_peak_423
11	29439621	29440022	402	29439796	108	78.862	11.5568	74.1185	RARaa_peak_424
11	29452100	29452532	433	29452279	86	52.4284	8.5309	48.0131	RARaa_peak_425
11	29475702	29475948	247	29475838	45	17.3109	4.51059	13.5655	RARaa_peak_426
11	29488731	29489124	394	29488928	161	118.022	12.2132	112.829	RARaa_peak_427
11	29490117	29490317	201	29490243	28	8.57345	3.37058	5.19486	RARaa_peak_428
11	29684952	29685151	200	29685124	22	7.46752	3.46378	4.17041	RARaa_peak_429
11	29801057	29801259	203	29801158	23	6.52044	3.03849	3.33999	RARaa_peak_430
11	31651343	31651673	331	31651473	54	28.1375	6.46156	24.126	RARaa_peak_431
11	31867830	31868029	200	31867907	19	5.21252	2.82852	2.2756	RARaa_peak_432
11	32193580	32193854	275	32193717	46	20.4231	5.23864	16.5879	RARaa_peak_433
11	32408848	32409068	221	32408970	25	6.95909	3.05455	3.7178	RARaa_peak_434
11	33185182	33185394	213	33185281	24	8.68155	3.73828	5.29695	RARaa_peak_435
11	33496557	33496832	276	33496709	21	6.85149	3.31318	3.61811	RARaa_peak_436
11	35982513	35982915	403	35982645	358	6.21987	1.30349	3.0999	RARaa_peak_437
11	35982990	35983191	202	35983072	236	4.98677	1.33097	2.13555	RARaa_peak_438
11	36320747	36321111	365	36320924	47	21.8922	5.53941	18.0227	RARaa_peak_439
11	36375685	36375933	249	36375813	28	8.49776	3.34673	5.12168	RARaa_peak_440
11	36378699	36378932	234	36378825	33	10.5323	3.60486	7.03875	RARaa_peak_441
11	36559426	36559646	221	36559524	20	5.67584	2.9381	2.63297	RARaa_peak_442
11	36654605	36654804	200	36654711	19	5.67645	3.01198	2.63297	RARaa_peak_443
11	38124337	38124549	213	38124436	22	7.2207	3.3697	3.95744	RARaa_peak_444
11	38450155	38450429	275	38450296	37	15.7575	4.81094	12.0638	RARaa_peak_445
11	38486610	38486809	200	38486703	28	11.5189	4.36738	7.97597	RARaa_peak_446
11	38989819	38990105	287	38989953	52	26.0139	6.11643	22.0476	RARaa_peak_447
11	39019796	39019996	201	39019916	20	5.86068	3.00909	2.78499	RARaa_peak_448
11	39084615	39084818	204	39084733	26	9.05808	3.69048	5.64605	RARaa_peak_449
11	39089100	39089547	448	39089355	204	227.624	28.7431	220.788	RARaa_peak_450
11	39910991	39911214	224	39911123	26	9.56164	3.86883	6.11556	RARaa_peak_451
11	40158500	40158718	219	40158603	31	10.5475	3.75945	7.05283	RARaa_peak_452
11	40202164	40202389	226	40202279	27	10.7487	4.19649	7.24627	RARaa_peak_453
11	40315764	40315963	200	40315857	38	12.6073	3.8242	9.02186	RARaa_peak_454
11	40457354	40457712	359	40457540	85	59.718	10.4811	55.2063	RARaa_peak_455
11	40501912	40502235	324	40502075	72	50.7802	10.2353	46.3895	RARaa_peak_456
11	40733859	40734110	252	40734010	25	8.81281	3.69309	5.41347	RARaa_peak_457
11	40797034	40797237	204	40797128	20	4.79245	2.60806	1.97762	RARaa_peak_458
11	40942598	40942808	211	40942706	27	10.8044	4.21678	7.29327	RARaa_peak_459
11	41513332	41513550	219	41513428	24	6.25745	2.88511	3.10316	RARaa_peak_460
11	41792083	41792297	215	41792224	27	5.67554	2.55364	2.63297	RARaa_peak_461
11	41793692	41794144	453	41793899	33	8.38672	3.0165	5.02035	RARaa_peak_462
11	41794935	41795151	217	41795017	26	4.98992	2.39545	2.13796	RARaa_peak_463
11	41948172	41948444	273	41948303	39	18.7442	5.52527	14.9574	RARaa_peak_464
11	41970816	41971027	212	41970928	34	13.292	4.34676	9.68002	RARaa_peak_465
11	42166363	42166620	258	42166490	32	12.4945	4.28606	8.91244	RARaa_peak_466
11	42257907	42258211	305	42258049	41	18.84	5.31735	15.0486	RARaa_peak_467
11	42270949	42271274	326	42271054	20	4.93053	2.65868	2.08524	RARaa_peak_468
11	42341018	42341233	216	42341175	22	7.46752	3.46378	4.17041	RARaa_peak_469
11	42394333	42394621	289	42394478	29	10.8311	4.02464	7.31916	RARaa_peak_470
11	43463022	43463274	253	43463148	43	20.8076	5.68082	16.9655	RARaa_peak_471
11	43754189	43754542	354	43754325	35	12.9566	4.15456	9.35821	RARaa_peak_472
11	44184559	44184888	330	44184739	34	15.0303	4.90736	11.3596	RARaa_peak_473
11	44264898	44265319	422	44265094	72	41.6679	7.73985	37.4087	RARaa_peak_474
11	44423005	44423260	256	44423146	26	8.26505	3.4183	4.90307	RARaa_peak_475
11	44430001	44430429	429	44430202	176	177.062	22.4088	171.139	RARaa_peak_476
11	44636579	44636819	241	44636701	25	6.79424	3.00051	3.58735	RARaa_peak_477
11	44853172	44853515	344	44853337	94	79.0648	14.3069	74.3178	RARaa_peak_478
11	44911655	44911955	301	44911811	54	32.0292	7.59725	27.9396	RARaa_peak_479
11	45047042	45047353	312	45047203	32	10.7487	3.74214	7.24627	RARaa_peak_480
11	45075398	45075698	301	45075502	24	5.27585	2.56718	2.32591	RARaa_peak_481
11	45588325	45588524	200	45588423	26	10.1049	4.06618	6.63024	RARaa_peak_482
11	45680331	45680654	324	45680488	75	56.5939	11.4455	52.1206	RARaa_peak_483
11	45867843	45868215	373	45868029	128	123.211	19.4273	117.95	RARaa_peak_484
11	46100252	46100511	260	46100369	35	16.9021	5.42157	13.1688	RARaa_peak_485
11	46136488	46136801	314	46136640	61	36.4402	7.84942	32.2664	RARaa_peak_486
11	46166661	46166905	245	46166787	35	16.9021	5.42157	13.1688	RARaa_peak_487
11	46359996	46360311	316	46360167	55	35.1839	8.43356	31.0331	RARaa_peak_488
11	46361245	46361444	200	46361351	26	10.1049	4.06618	6.63024	RARaa_peak_489
11	46373301	46373598	298	46373442	62	40.2971	8.83324	36.06	RARaa_peak_490
11	46374018	46374530	513	46374262	98	84.0166	14.9093	79.2158	RARaa_peak_491
11	46510547	46510967	421	46510765	89	47.6515	7.20128	43.3042	RARaa_peak_492
11	46543245	46543444	200	46543353	28	8.49776	3.34673	5.12168	RARaa_peak_493
11	46565518	46565753	236	46565634	35	16.9021	5.42157	13.1688	RARaa_peak_494
12	67511	67797	287	67651	47	25.8938	6.73009	21.9308	RARaa_peak_495
12	457160	457450	291	457315	32	13.2352	4.52957	9.62531	RARaa_peak_496
12	1220266	1220619	354	1220442	94	79.0648	14.3069	74.3178	RARaa_peak_497
12	1507537	1507763	227	1507646	33	15.2999	5.12037	11.6167	RARaa_peak_498
12	1908884	1909085	202	1908991	27	10.8044	4.21678	7.29327	RARaa_peak_499
12	2058994	2059222	229	2059115	21	6.81043	3.29724	3.60172	RARaa_peak_500
12	2276509	2276877	369	2276694	165	130.827	14.022	125.473	RARaa_peak_501
12	2445624	2445865	242	2445760	29	11.9039	4.39526	8.34817	RARaa_peak_502
12	2879079	2879499	421	2879238	34	8.45027	2.98348	5.08036	RARaa_peak_503
12	2924514	2924824	311	2924684	29	6.63174	2.73604	3.44034	RARaa_peak_504
12	2945951	2946150	200	2946111	22	7.46752	3.46378	4.17041	RARaa_peak_505
12	3046412	3046689	278	3046559	36	6.99908	2.55336	3.75625	RARaa_peak_506
12	3049722	3050037	316	3049925	34	6.93514	2.60851	3.69546	RARaa_peak_507
12	3070592	3070793	202	3070702	25	9.42084	3.91558	5.98254	RARaa_peak_508
12	3144961	3145160	200	3145060	17	4.12767	2.52378	1.5191	RARaa_peak_509
12	3191547	3191772	226	3191690	23	8.10154	3.61438	4.75188	RARaa_peak_510
12	3816222	3816576	355	3816344	208	4.00323	1.3027	1.48732	RARaa_peak_511
12	3817156	3817506	351	3817259	226	7.79143	1.47112	4.47306	RARaa_peak_512
12	4324464	4324665	202	4324563	19	5.15015	2.8042	2.21897	RARaa_peak_513
12	4898996	4899202	207	4899116	23	8.10154	3.61438	4.75188	RARaa_peak_514
12	5873091	5873331	241	5873202	21	6.85149	3.31318	3.61811	RARaa_peak_515
12	6068954	6069298	345	6069130	93	59.3988	9.21729	54.8912	RARaa_peak_516
12	6500692	6500941	250	6500804	30	10.8049	3.92471	7.29327	RARaa_peak_517
12	6953294	6953500	207	6953392	22	6.83435	3.22483	3.61811	RARaa_peak_518
12	7051113	7051324	212	7051240	29	6.63174	2.73604	3.44034	RARaa_peak_519
12	7081015	7081223	209	7081129	19	5.27577	2.85327	2.32591	RARaa_peak_520
12	7122811	7123010	200	7122910	21	5.99641	2.98828	2.90246	RARaa_peak_521
12	7277989	7278188	200	7278115	22	6.11763	2.96365	3.00884	RARaa_peak_522
12	8147001	8147216	216	8147177	26	6.22542	2.76385	3.10316	RARaa_peak_523
12	8868592	8868912	321	8868763	49	29.3173	7.52996	25.2791	RARaa_peak_524
12	9362398	9362597	200	9362525	17	3.73525	2.36612	1.30207	RARaa_peak_525
12	9569950	9570154	205	9570043	34	11.1542	3.71089	7.63022	RARaa_peak_526
12	9570596	9570795	200	9570700	34	8.60496	3.02299	5.22567	RARaa_peak_527
12	9613064	9613276	213	9613164	27	8.02359	3.26599	4.69029	RARaa_peak_528
12	9645653	9645965	313	9645796	62	26.9473	5.37027	22.9607	RARaa_peak_529
12	9650718	9651201	484	9650991	127	103.722	14.2914	98.6949	RARaa_peak_530
12	9653201	9653562	362	9653390	63	31.355	6.2756	27.276	RARaa_peak_531
12	9659566	9659880	315	9659719	53	26.5826	6.1556	22.604	RARaa_peak_532
12	9663743	9664139	397	9663929	76	45.4787	8.16395	41.1616	RARaa_peak_533
12	9666820	9667115	296	9666978	29	7.35668	2.94169	4.08124	RARaa_peak_534
12	9678593	9678923	331	9678751	69	37.9165	7.1881	33.7201	RARaa_peak_535
12	9686957	9687333	377	9687144	120	91.6223	12.6239	86.7344	RARaa_peak_536
12	9712464	9712771	308	9712625	63	35.1401	7.21982	30.9927	RARaa_peak_537
12	9713838	9714072	235	9713995	39	8.13628	2.70319	4.78509	RARaa_peak_538
12	9716299	9716707	409	9716495	205	191.399	19.61	185.301	RARaa_peak_539
12	9717835	9718227	393	9718017	160	144.281	17.733	138.742	RARaa_peak_540
12	9733132	9733652	521	9733330	134	113.228	15.3087	108.097	RARaa_peak_541
12	9736619	9736857	239	9736753	23	4.77515	2.45291	1.9651	RARaa_peak_542
12	9781113	9781320	208	9781220	38	11.7719	3.60729	8.22094	RARaa_peak_543
12	9790661	9791060	400	9790858	46	18.0214	4.60865	14.2554	RARaa_peak_544
12	10118687	10118886	200	10118793	27	10.7487	4.19649	7.24627	RARaa_peak_545
12	10819495	10819735	241	10819616	28	7.61555	3.07474	4.31	RARaa_peak_546
12	10949752	10949962	211	10949862	22	7.46752	3.46378	4.17041	RARaa_peak_547
12	11213592	11213829	238	11213716	32	8.99582	3.23586	5.5852	RARaa_peak_548
12	11675530	11675760	231	11675656	24	7.45277	3.29291	4.16743	RARaa_peak_549
12	12158523	12158809	287	12158643	31	9.32602	3.39281	5.89894	RARaa_peak_550
12	12185155	12185492	338	12185317	118	91.0748	12.8255	86.1949	RARaa_peak_551
12	12218225	12218625	401	12218417	65	39.2108	8.04361	34.9944	RARaa_peak_552
12	12323844	12324053	210	12324016	23	4.35473	2.3185	1.6968	RARaa_peak_553
12	12421336	12421555	220	12421432	18	4.26978	2.52299	1.63367	RARaa_peak_554
12	14047269	14047557	289	14047435	23	8.10154	3.61438	4.75188	RARaa_peak_555
12	15299765	15299964	200	15299863	19	5.64023	2.99749	2.63212	RARaa_peak_556
12	15342724	15342944	221	15342898	26	5.21917	2.46244	2.27973	RARaa_peak_557
12	17377098	17377437	340	17377259	45	25.5754	6.92756	21.6183	RARaa_peak_558
12	17855506	17855716	211	17855647	24	5.27585	2.56718	2.32591	RARaa_peak_559
12	18445001	18445213	213	18445104	31	11.4748	4.05132	7.9372	RARaa_peak_560
12	19227581	19227810	230	19227703	21	6.73284	3.26722	3.53309	RARaa_peak_561
12	21627292	21627787	496	21627457	22	5.9724	2.91188	2.88057	RARaa_peak_562
12	22188218	22188426	209	22188331	20	6.2542	3.16258	3.10316	RARaa_peak_563
12	22616844	22617083	240	22616950	27	9.30365	3.68806	5.87902	RARaa_peak_564
12	22717650	22717853	204	22717751	19	5.67645	3.01198	2.63297	RARaa_peak_565
12	22793901	22794137	237	22794016	29	10.1485	3.79811	6.66967	RARaa_peak_566
12	23286626	23286825	200	23286735	22	5.26133	2.66372	2.31253	RARaa_peak_567
12	23636088	23636311	224	23636235	31	6.93183	2.72775	3.69227	RARaa_peak_568
12	23664019	23664235	217	23664119	32	13.15	4.50116	9.54181	RARaa_peak_569
12	24397310	24397509	200	24397394	19	5.67645	3.01198	2.63297	RARaa_peak_570
12	24417988	24418200	213	24418058	17	4.58319	2.71079	1.82255	RARaa_peak_571
12	24838505	24838849	345	24838658	100	60.4909	8.60948	55.968	RARaa_peak_572
12	24900850	24901128	279	24900971	38	13.4468	4.04942	9.83138	RARaa_peak_573
12	24911154	24911353	200	24911249	30	9.30585	3.45527	5.88084	RARaa_peak_574
12	25800320	25800600	281	25800591	16	3.87875	2.47951	1.40772	RARaa_peak_575
12	26307125	26307330	206	26307210	24	7.64499	3.36078	4.33627	RARaa_peak_576
12	26412597	26412910	314	26412716	25	9.42084	3.91558	5.98254	RARaa_peak_577
12	26449692	26449893	202	26449789	22	5.83114	2.86189	2.76123	RARaa_peak_578
12	26641115	26641376	262	26641264	17	4.30568	2.59633	1.65905	RARaa_peak_579
12	27290916	27291152	237	27291035	26	9.32837	3.78568	5.89911	RARaa_peak_580
12	27730565	27730773	209	27730681	18	4.48654	2.60794	1.79265	RARaa_peak_581
12	28380825	28381026	202	28380924	33	10.5323	3.60486	7.03875	RARaa_peak_582
12	28414821	28415290	470	28415005	84	59.5166	10.5968	55.0069	RARaa_peak_583
12	28704780	28704995	216	28704893	33	11.1681	3.78965	7.64339	RARaa_peak_584
12	28709710	28709969	260	28709837	52	17.148	3.99569	13.4103	RARaa_peak_585
12	28713904	28714208	305	28714051	71	38.3367	7.06005	34.1315	RARaa_peak_586
12	28714901	28715275	375	28715080	120	74.4627	9.12223	69.7708	RARaa_peak_587
12	28717192	28717494	303	28717340	43	18.5961	5.03327	14.8137	RARaa_peak_588
12	28722709	28723660	952	28722841	42	13.0032	3.66542	9.39972	RARaa_peak_589a
12	28722709	28723660	952	28723460	128	98.2174	12.8423	93.2524	RARaa_peak_589b
12	28733098	28733435	338	28733265	77	46.4455	8.26998	42.1155	RARaa_peak_590
12	28733634	28734074	441	28733870	173	163.076	19.5612	157.312	RARaa_peak_591
12	28734572	28735034	463	28734820	114	80.0933	10.9473	75.3363	RARaa_peak_592
12	28735495	28735803	309	28735651	67	38.0005	7.45198	33.8023	RARaa_peak_593
12	28740406	28740802	397	28740611	151	141.767	19.0222	136.274	RARaa_peak_594
12	28766787	28767289	503	28767055	242	254.41	25.7642	246.49	RARaa_peak_595
12	28767501	28767891	391	28767713	107	81.8909	12.4637	77.1124	RARaa_peak_596
12	28768100	28768828	729	28768267	78	55.0014	10.3846	50.5529	RARaa_peak_597a
12	28768100	28768828	729	28768655	46	23.7176	6.19068	19.8064	RARaa_peak_597b
12	29117289	29117532	244	29117416	31	12.6505	4.43902	9.06402	RARaa_peak_598
12	30152991	30153262	272	30153143	18	5.11913	2.86139	2.20296	RARaa_peak_599
12	30238759	30239150	392	30238955	95	77.0204	13.4602	72.2981	RARaa_peak_600
12	30244743	30244965	223	30244841	19	5.67645	3.01198	2.63297	RARaa_peak_601
12	30629997	30630246	250	30630161	23	7.27673	3.30816	4.00919	RARaa_peak_602
12	30873624	30873870	247	30873732	40	21.0211	6.14487	17.1732	RARaa_peak_603
12	30899819	30900038	220	30899935	27	10.5139	4.11147	7.02216	RARaa_peak_604
12	32693672	32693915	244	32693792	41	18.5038	5.21611	14.7262	RARaa_peak_605
12	32761105	32761583	479	32761282	69	43.536	8.64415	39.247	RARaa_peak_606
12	32792441	32792753	313	32792590	73	42.612	7.84588	38.3367	RARaa_peak_607
12	32811720	32811921	202	32811823	29	7.35668	2.94169	4.08124	RARaa_peak_608
12	32887939	32888196	258	32888073	42	19.6366	5.44396	15.8217	RARaa_peak_609
12	34416756	34417029	274	34416893	20	5.69235	2.94441	2.63842	RARaa_peak_610
12	35271841	35272043	203	35271935	30	9.30585	3.45527	5.88084	RARaa_peak_611
12	35971867	35972127	261	35972003	27	10.5396	4.12075	7.04551	RARaa_peak_612
12	36304000	36304292	293	36304151	50	24.3399	5.88562	20.4126	RARaa_peak_613
12	36560221	36560670	450	36560455	174	170.455	21.1695	164.608	RARaa_peak_614
12	36574146	36574601	456	36574463	34	13.2654	4.3385	9.65417	RARaa_peak_615
12	36704212	36704581	370	36704403	99	76.1702	12.4193	71.4588	RARaa_peak_616
12	36734472	36734910	439	36734691	206	209.567	23.4734	203.09	RARaa_peak_617
12	36748485	36748687	203	36748619	25	8.81281	3.69309	5.41347	RARaa_peak_618
12	36765305	36765710	406	36765482	78	52.2855	9.62795	47.8737	RARaa_peak_619
12	36846764	36847012	249	36846890	50	24.3399	5.88562	20.4126	RARaa_peak_620
12	36987540	36987906	367	36987669	20	5.69235	2.94441	2.63842	RARaa_peak_621
12	37120987	37121211	225	37121095	32	12.4157	4.26061	8.83655	RARaa_peak_622
12	37248493	37248722	230	37248624	27	10.8044	4.21678	7.29327	RARaa_peak_623
12	37285401	37285613	213	37285516	23	8.10154	3.61438	4.75188	RARaa_peak_624
12	38115805	38116011	207	38115903	31	9.7129	3.50681	6.25959	RARaa_peak_625
12	38381077	38381391	315	38381241	31	7.06809	2.76387	3.82014	RARaa_peak_626
12	38534029	38534276	248	38534157	31	11.4748	4.05132	7.9372	RARaa_peak_627
12	38689186	38689564	379	38689355	67	41.1556	8.28735	36.9072	RARaa_peak_628
12	40420385	40420602	218	40420511	20	5.69235	2.94441	2.63842	RARaa_peak_629
12	41448128	41448487	360	41448246	21	6.85149	3.31318	3.61811	RARaa_peak_630
12	42224728	42224956	229	42224855	22	6.83435	3.22483	3.61811	RARaa_peak_631
12	43224255	43224507	253	43224366	19	4.4382	2.53207	1.7552	RARaa_peak_632
12	43373930	43374268	339	43374113	53	26.8631	6.23183	22.8776	RARaa_peak_633
12	43407844	43408165	322	43408009	55	35.1839	8.43356	31.0331	RARaa_peak_634
12	43441678	43442057	380	43441832	37	14.3412	4.38536	10.6925	RARaa_peak_635
12	44117719	44118112	394	44117878	89	58.4592	9.54228	53.9636	RARaa_peak_636
12	44170562	44170867	306	44170753	24	6.60715	3.00195	3.41916	RARaa_peak_637
12	44290400	44290620	221	44290519	34	11.1542	3.71089	7.63022	RARaa_peak_638
12	44626430	44626659	230	44626528	20	6.2542	3.16258	3.10316	RARaa_peak_639
12	44752844	44753151	308	44752989	40	21.1086	6.17457	17.2547	RARaa_peak_640
12	45910475	45910702	228	45910600	30	4.98258	2.25878	2.13183	RARaa_peak_641a
12	45910475	45910702	228	45910612	28	4.20538	2.11305	1.58291	RARaa_peak_641b
12	46031919	46032200	282	46032022	23	8.10154	3.61438	4.75188	RARaa_peak_642
12	47779385	47779915	531	47779663	150	141.258	19.1171	135.773	RARaa_peak_643
12	47808609	47808880	272	47808746	30	12.9909	4.66858	9.38786	RARaa_peak_644
12	48713496	48713695	200	48713654	24	8.75286	3.76498	5.35515	RARaa_peak_645
12	48753743	48754018	276	48753863	42	17.9929	4.96239	14.228	RARaa_peak_646
12	49225776	49225975	200	49225871	21	6.85149	3.31318	3.61811	RARaa_peak_647
12	49275103	49275367	265	49275216	35	16.9021	5.42157	13.1688	RARaa_peak_648
12	49651710	49652060	351	49651874	76	51.5329	9.74848	47.1303	RARaa_peak_649
12	49719959	49720280	322	49720157	26	8.26505	3.4183	4.90307	RARaa_peak_650
12	50147084	50147371	288	50147224	42	22.8658	6.47577	18.9716	RARaa_peak_651
12	50147962	50148299	338	50148125	44	19.5244	5.19319	15.713	RARaa_peak_652
12	50230271	50230720	450	50230451	48	27.759	7.17892	23.7537	RARaa_peak_653
12	50232005	50232358	354	50232183	24	8.75069	3.76417	5.35515	RARaa_peak_654
12	50355529	50355916	388	50355706	139	138.38	21.0839	132.936	RARaa_peak_655
12	50506258	50506498	241	50506381	35	16.9021	5.42157	13.1688	RARaa_peak_656
12	50526743	50527102	360	50526891	57	37.2023	8.73476	33.0162	RARaa_peak_657
12	50606290	50606566	277	50606416	35	16.9021	5.42157	13.1688	RARaa_peak_658
12	50634435	50634659	225	50634555	33	10.951	3.72599	7.43597	RARaa_peak_659
13	442839	443096	258	442971	27	7.07344	2.96871	3.82294	RARaa_peak_660
13	475858	476246	389	476063	114	104.496	17.3189	99.4592	RARaa_peak_661
13	1741418	1741689	272	1741560	31	12.7911	4.48673	9.20012	RARaa_peak_662
13	2637082	2637338	257	2637191	20	6.03498	3.07668	2.93372	RARaa_peak_663
13	2777356	2777572	217	2777466	25	8.68024	3.64546	5.29573	RARaa_peak_664
13	2819353	2819588	236	2819493	32	8.16833	3.00965	4.81567	RARaa_peak_665
13	2870798	2871219	422	2871031	136	126.67	18.4171	121.373	RARaa_peak_666
13	2881935	2882292	358	2882105	96	70.2633	11.3958	65.6234	RARaa_peak_667
13	2994353	2994579	227	2994455	24	7.08564	3.16509	3.83052	RARaa_peak_668
13	3292046	3292260	215	3292179	23	8.10154	3.61438	4.75188	RARaa_peak_669
13	3332592	3332869	278	3332732	21	6.85149	3.31318	3.61811	RARaa_peak_670
13	3497841	3498203	363	3498028	73	52.6104	10.6035	48.1928	RARaa_peak_671
13	3823617	3823930	314	3823750	31	13.6821	4.79599	10.0572	RARaa_peak_672
13	3946141	3946390	250	3946251	26	8.07083	3.35322	4.7312	RARaa_peak_673
13	4130559	4130826	268	4130647	19	3.83318	2.30809	1.37424	RARaa_peak_674
13	4530380	4530581	202	4530482	22	4.59493	2.43858	1.82971	RARaa_peak_675
13	4633662	4633878	217	4633810	22	5.9724	2.91188	2.88057	RARaa_peak_676
13	4989370	4989648	279	4989511	69	41.4412	8.0783	37.1855	RARaa_peak_677
13	4991920	4992172	253	4992044	38	17.2521	5.16825	13.5113	RARaa_peak_678
13	5107675	5107997	323	5107841	50	25.8433	6.30983	21.8818	RARaa_peak_679
13	5129470	5129966	497	5129659	161	142.73	17.1761	137.218	RARaa_peak_680
13	5152861	5153082	222	5152976	32	11.332	3.91929	7.803	RARaa_peak_681
13	5174760	5175116	357	5174936	99	66.8935	10.1096	62.2928	RARaa_peak_682
13	5175667	5176372	706	5175830	79	48.5091	8.50969	44.1502	RARaa_peak_683a
13	5175667	5176372	706	5176209	62	32.3931	6.63645	28.2944	RARaa_peak_683b
13	5177898	5178140	243	5178020	40	13.446	3.90297	9.83057	RARaa_peak_684
13	5219450	5219849	400	5219644	116	97.3269	14.7839	92.373	RARaa_peak_685
13	5238669	5238919	251	5238784	46	20.4888	5.2566	16.6516	RARaa_peak_686
13	5248535	5248892	358	5248723	131	105.461	13.9954	100.418	RARaa_peak_687
13	5273204	5273575	372	5273409	91	70.4502	12.3677	65.8089	RARaa_peak_688
13	5483570	5483789	220	5483680	27	9.75542	3.84328	6.3	RARaa_peak_689
13	6181774	6182094	321	6181886	19	3.83318	2.30809	1.37424	RARaa_peak_690
13	6603479	6603719	241	6603640	22	7.46752	3.46378	4.17041	RARaa_peak_691
13	6686587	6686819	233	6686739	21	5.81545	2.92136	2.74639	RARaa_peak_692
13	6879196	6879459	264	6879353	30	12.9909	4.66858	9.38786	RARaa_peak_693
13	6995471	6995749	279	6995612	27	9.30365	3.68806	5.87902	RARaa_peak_694
13	7304411	7304656	246	7304528	30	8.74227	3.28679	5.35219	RARaa_peak_695
13	7309731	7309999	269	7309865	23	8.10154	3.61438	4.75188	RARaa_peak_696
13	7546668	7546999	332	7546822	57	32.6156	7.32879	28.5119	RARaa_peak_697
13	7586372	7586597	226	7586489	31	12.0304	4.23202	8.47048	RARaa_peak_698
13	8741622	8741893	272	8741758	31	9.32602	3.39281	5.89894	RARaa_peak_699
13	9077162	9077387	226	9077260	26	7.34691	3.11592	4.07324	RARaa_peak_700
13	9507726	9507934	209	9507838	19	5.67645	3.01198	2.63297	RARaa_peak_701
13	9833889	9834100	212	9833994	28	6.69271	2.80152	3.49559	RARaa_peak_702
13	9877370	9877743	374	9877542	93	72.4142	12.5332	67.7488	RARaa_peak_703
13	9922149	9922417	269	9922287	48	22.6994	5.65481	18.8111	RARaa_peak_704
13	9935484	9935693	210	9935580	44	16.6095	4.41253	12.8863	RARaa_peak_705
13	9940038	9940334	297	9940212	32	12.3117	4.22715	8.73536	RARaa_peak_706
13	9958034	9958409	376	9958215	107	78.5448	11.6399	73.8046	RARaa_peak_707
13	10018014	10018261	248	10018127	33	12.5933	4.22257	9.00899	RARaa_peak_708
13	10328474	10328786	313	10328646	55	28.585	6.46264	24.5628	RARaa_peak_709
13	10859812	10860021	210	10859918	30	12.9909	4.66858	9.38786	RARaa_peak_710
13	11009496	11009829	334	11009659	62	42.3754	9.48775	38.1048	RARaa_peak_711
13	11193829	11194317	489	11194112	68	43.3096	8.73565	39.0259	RARaa_peak_712
13	12283346	12283545	200	12283435	17	4.58319	2.71079	1.82255	RARaa_peak_713
13	12647092	12647300	209	12647197	21	5.29481	2.73225	2.3419	RARaa_peak_714
13	12703467	12703695	229	12703589	27	8.87813	3.5449	5.47445	RARaa_peak_715
13	12915140	12915348	209	12915235	20	6.2542	3.16258	3.10316	RARaa_peak_716
13	13111391	13111719	329	13111547	45	18.7249	4.87717	14.9394	RARaa_peak_717
13	13112049	13112459	411	13112253	163	165.136	22.4633	159.352	RARaa_peak_718
13	13116546	13116769	224	13116672	27	8.28418	3.34985	4.92113	RARaa_peak_719
13	13137787	13138167	381	13137983	104	88.7309	14.947	83.8771	RARaa_peak_720
13	13161078	13161406	329	13161230	62	34.846	7.27047	30.7015	RARaa_peak_721
13	13469403	13469777	375	13469639	40	18.0536	5.19075	14.2856	RARaa_peak_722
13	13511939	13512281	343	13512102	67	42.3088	8.60905	38.0421	RARaa_peak_723
13	13514400	13514655	256	13514528	39	14.4376	4.24101	10.7859	RARaa_peak_724
13	15845073	15845352	280	15845176	24	8.75286	3.76498	5.35515	RARaa_peak_725
13	16318890	16319172	283	16319051	22	6.4729	3.09191	3.29993	RARaa_peak_726
13	16405480	16405679	200	16405574	23	8.10154	3.61438	4.75188	RARaa_peak_727
13	17029319	17029524	206	17029418	24	8.3681	3.62204	5.0022	RARaa_peak_728
13	17038603	17038968	366	17038790	62	34.846	7.27047	30.7015	RARaa_peak_729
13	17137109	17137491	383	17137301	125	82.69	10.0818	77.9055	RARaa_peak_730
13	17149040	17149380	341	17149244	31	11.4748	4.05132	7.9372	RARaa_peak_731
13	17166265	17166478	214	17166391	30	9.91417	3.64197	6.4542	RARaa_peak_732
13	17381484	17381974	491	17381746	201	196.114	21.4171	189.922	RARaa_peak_733
13	17393170	17393598	429	17393376	156	116.513	12.5622	111.34	RARaa_peak_734
13	17396401	17396755	355	17396572	87	56.4064	9.33023	51.9391	RARaa_peak_735
13	17415310	17415656	347	17415484	96	73.5873	12.2805	68.906	RARaa_peak_736
13	17446417	17446729	313	17446573	83	42.3592	6.72119	38.0909	RARaa_peak_737
13	17447088	17447352	265	17447224	41	17.0336	4.78769	13.2981	RARaa_peak_738
13	17454155	17454466	312	17454300	56	18.6037	4.06249	14.8212	RARaa_peak_739
13	17482304	17482599	296	17482440	42	19.6366	5.44396	15.8217	RARaa_peak_740
13	17517205	17517526	322	17517367	89	58.1384	9.46536	53.6464	RARaa_peak_741
13	18342949	18343190	242	18343079	19	5.04307	2.76264	2.18261	RARaa_peak_742
13	18610177	18610576	400	18610326	25	9.42084	3.91558	5.98254	RARaa_peak_743
13	18902907	18903113	207	18903030	31	11.4259	4.03565	7.89177	RARaa_peak_744
13	19383214	19383489	276	19383357	50	20.9523	5.00087	17.1068	RARaa_peak_745
13	19538988	19539203	216	19539098	28	8.49776	3.34673	5.12168	RARaa_peak_746
13	19818622	19818908	287	19818773	50	27.5886	6.82784	23.5885	RARaa_peak_747
13	19834214	19834413	200	19834359	19	5.01295	2.75099	2.1556	RARaa_peak_748
13	20631132	20631516	385	20631360	120	26.5199	3.13801	22.542	RARaa_peak_749
13	22082653	22083129	477	22082966	62	28.6482	5.74569	24.6238	RARaa_peak_750
13	22158788	22159010	223	22158903	28	7.61555	3.07474	4.31	RARaa_peak_751
13	22475993	22476206	214	22476096	41	14.3262	4.05737	10.6797	RARaa_peak_752
13	22683152	22683380	229	22683269	31	12.268	4.31068	8.69429	RARaa_peak_753
13	22792089	22792431	343	22792267	67	39.5248	7.84749	35.2994	RARaa_peak_754
13	23035536	23035776	241	23035654	17	4.29169	2.5906	1.64631	RARaa_peak_755
13	23180098	23180312	215	23180200	17	3.78351	2.38535	1.33837	RARaa_peak_756
13	24324493	24324780	288	24324627	45	25.5754	6.92756	21.6183	RARaa_peak_757
13	24948374	24948573	200	24948534	23	5.91481	2.82978	2.83316	RARaa_peak_758
13	25237593	25237794	202	25237772	21	6.43312	3.15238	3.2642	RARaa_peak_759
13	25300897	25301139	243	25301015	33	13.6795	4.57066	10.055	RARaa_peak_760
13	26122006	26122205	200	26122099	18	4.77514	2.72251	1.96509	RARaa_peak_761
13	26168058	26168309	252	26168188	34	13.839	4.51883	10.2057	RARaa_peak_762
13	26172959	26173270	312	26173114	34	13.5618	4.43113	9.9418	RARaa_peak_763
13	26471459	26471694	236	26471569	24	8.04812	3.50525	4.71102	RARaa_peak_764
13	26484781	26485046	266	26484910	48	27.9081	7.22762	23.9012	RARaa_peak_765
13	26493594	26493922	329	26493765	64	30.2728	5.92809	26.2176	RARaa_peak_766
13	27477435	27477717	283	27477584	42	19.2909	5.34031	15.491	RARaa_peak_767
13	27950654	27950868	215	27950758	21	6.61848	3.22319	3.42844	RARaa_peak_768
13	28060409	28060698	290	28060530	46	11.6886	3.17625	8.1392	RARaa_peak_769
13	28695707	28695951	245	28695830	38	14.673	4.39199	11.012	RARaa_peak_770
13	28710813	28711196	384	28711017	112	90.8293	13.8492	85.9511	RARaa_peak_771
13	28758733	28759223	491	28758885	34	14.3286	4.67618	10.682	RARaa_peak_772a
13	28758733	28759223	491	28759086	40	18.0536	5.19075	14.2856	RARaa_peak_772b
13	28784780	28785108	329	28784939	73	47.5124	9.12083	43.1678	RARaa_peak_773
13	28825773	28825974	202	28825871	21	5.44219	2.78528	2.46273	RARaa_peak_774
13	29153758	29154125	368	29153926	69	44.1342	8.81095	39.8385	RARaa_peak_775
13	29355553	29355902	350	29355732	35	15.4798	4.94135	11.7924	RARaa_peak_776
13	29361068	29361284	217	29361173	22	7.08248	3.31754	3.83052	RARaa_peak_777
13	29739818	29740125	308	29739984	62	37.8955	8.11783	33.6998	RARaa_peak_778
13	29939429	29939668	240	29939560	27	8.6745	3.47741	5.29247	RARaa_peak_779
13	30039706	30039939	234	30039836	31	11.9784	4.21493	8.41966	RARaa_peak_780
13	30230475	30230691	217	30230583	35	13.5976	4.34681	9.97702	RARaa_peak_781
13	30885914	30886115	202	30886021	29	10.6851	3.97558	7.18554	RARaa_peak_782
13	31197446	31197674	229	31197563	36	12.4336	3.92294	8.85256	RARaa_peak_783
13	31530544	31530756	213	31530652	32	9.92284	3.49884	6.46092	RARaa_peak_784
13	31710351	31710614	264	31710493	25	8.3389	3.52426	4.97405	RARaa_peak_785
13	31830118	31830445	328	31830270	57	30.3375	6.69345	26.2787	RARaa_peak_786
13	32176895	32177113	219	32176997	33	7.93177	2.89824	4.60199	RARaa_peak_787
13	32308397	32308707	311	32308567	43	20.8076	5.68082	16.9655	RARaa_peak_788
13	32345248	32345447	200	32345341	20	6.03498	3.07668	2.93372	RARaa_peak_789
13	32580949	32581282	334	32581135	48	24.6164	6.20358	20.6847	RARaa_peak_790
13	32832138	32832344	207	32832241	20	4.58035	2.53096	1.82255	RARaa_peak_791
13	32974141	32974563	423	32974309	43	17.8348	4.82187	14.0754	RARaa_peak_792
13	33048655	33048911	257	33048776	25	9.08588	3.79219	5.6728	RARaa_peak_793
13	33313010	33313452	443	33313207	50	30.1625	7.64361	26.1098	RARaa_peak_794
13	33403407	33403624	218	33403534	33	5.01565	2.18455	2.15762	RARaa_peak_795
13	33745742	33745967	226	33745851	31	11.4748	4.05132	7.9372	RARaa_peak_796
13	33889658	33889863	206	33889782	23	7.63333	3.43896	4.32652	RARaa_peak_797
13	34038062	34038395	334	34038220	80	52.6595	9.41437	48.2417	RARaa_peak_798
13	34146232	34146500	269	34146340	29	6.63174	2.73604	3.44034	RARaa_peak_799
13	34262325	34262621	297	34262492	44	21.2591	5.69716	17.4022	RARaa_peak_800
13	35512555	35512841	287	35512690	54	24.0171	5.3931	20.0966	RARaa_peak_801
13	35563380	35563601	222	35563491	30	11.5674	4.17597	8.02326	RARaa_peak_802
13	36215199	36215418	220	36215364	24	6.25745	2.88511	3.10316	RARaa_peak_803
13	36228146	36228352	207	36228253	31	12.7911	4.48673	9.20012	RARaa_peak_804
13	36694945	36695152	208	36695042	20	5.98204	3.05609	2.88937	RARaa_peak_805
13	37049202	37049432	231	37049311	34	13.8672	4.52779	10.2335	RARaa_peak_806
13	37356969	37357231	263	37357115	33	13.6795	4.57066	10.055	RARaa_peak_807
13	37430450	37430688	239	37430643	20	6.2542	3.16258	3.10316	RARaa_peak_808
13	37663612	37663811	200	37663740	20	6.12446	3.11162	3.01523	RARaa_peak_809
13	39962295	39962523	229	39962412	21	6.43312	3.15238	3.2642	RARaa_peak_810
13	40271152	40271351	200	40271251	17	4.58319	2.71079	1.82255	RARaa_peak_811
13	40460209	40460439	231	40460297	22	7.46752	3.46378	4.17041	RARaa_peak_812
13	40460710	40461019	310	40460859	38	15.0503	4.50077	11.3774	RARaa_peak_813
13	40493668	40493913	246	40493789	41	18.84	5.31735	15.0486	RARaa_peak_814
13	40506820	40507231	412	40507027	131	121.111	18.0424	115.876	RARaa_peak_815
13	41007634	41008108	475	41007881	67	47.7192	10.2408	43.3693	RARaa_peak_816
13	42352061	42352343	283	42352316	44	9.21198	2.7556	5.79149	RARaa_peak_817
13	43612533	43612813	281	43612679	20	6.2542	3.16258	3.10316	RARaa_peak_818
13	43861229	43861541	313	43861373	30	10.8049	3.92471	7.29327	RARaa_peak_819
13	43958728	43958958	231	43958836	34	13.5618	4.43113	9.9418	RARaa_peak_820
13	44031270	44031649	380	44031468	120	88.2607	11.8648	83.4098	RARaa_peak_821
13	44040428	44040718	291	44040542	35	12.4721	4.01258	8.89028	RARaa_peak_822
13	44049713	44049987	275	44049856	59	33.0526	7.17825	28.9421	RARaa_peak_823
13	44056227	44056720	494	44056368	35	14.3103	4.56659	10.664	RARaa_peak_824
13	44088590	44088804	215	44088687	31	10.3307	3.69294	6.84428	RARaa_peak_825
13	44691287	44691513	227	44691380	21	6.85149	3.31318	3.61811	RARaa_peak_826
13	45322694	45323023	330	45322865	41	21.9821	6.32517	18.1078	RARaa_peak_827
13	45963708	45963928	221	45963815	22	6.4729	3.09191	3.29993	RARaa_peak_828
13	46125636	46125835	200	46125730	22	4.03812	2.25529	1.48732	RARaa_peak_829
13	46521622	46521894	273	46521764	44	22.6958	6.13795	18.8088	RARaa_peak_830
13	46881294	46881515	222	46881403	35	11.7881	3.81691	8.23522	RARaa_peak_831
13	46920680	46920998	319	46920840	74	43.5618	7.9519	39.2713	RARaa_peak_832
13	46938651	46938884	234	46938755	29	8.34732	3.23332	4.98202	RARaa_peak_833
13	47004613	47004815	203	47004717	32	9.92284	3.49884	6.46092	RARaa_peak_834
13	47006613	47006922	310	47006777	51	18.8756	4.4326	15.0834	RARaa_peak_835
13	47027155	47027437	283	47027298	71	36.1615	6.5665	31.9943	RARaa_peak_836
13	47079298	47079509	212	47079398	29	8.17198	3.18076	4.81722	RARaa_peak_837
13	47135079	47135414	336	47135237	50	28.6312	7.15072	24.6075	RARaa_peak_838
13	48148341	48148540	200	48148429	20	5.77579	2.9764	2.71063	RARaa_peak_839
13	48172251	48172580	330	48172429	62	42.3754	9.48775	38.1048	RARaa_peak_840
13	48300242	48300488	247	48300347	28	6.8374	2.84363	3.61811	RARaa_peak_841
13	48359246	48359468	223	48359363	34	6.45779	2.49451	3.28701	RARaa_peak_842
13	48361729	48362095	367	48361865	24	6.25745	2.88511	3.10316	RARaa_peak_843
13	48427573	48427958	386	48427759	73	50.4256	9.9479	46.0404	RARaa_peak_844
13	48501388	48501598	211	48501574	30	10.8049	3.92471	7.29327	RARaa_peak_845
13	48622118	48622535	418	48622319	120	102.388	15.319	97.377	RARaa_peak_846
13	48624397	48624772	376	48624594	125	86.1354	10.7405	81.3115	RARaa_peak_847
13	49351441	49351675	235	49351560	25	8.25622	3.49521	4.89833	RARaa_peak_848
13	49670398	49670597	200	49670501	24	8.04812	3.50525	4.71102	RARaa_peak_849
13	49708191	49708593	403	49708389	128	114.76	16.9572	109.612	RARaa_peak_850
13	49711114	49711369	256	49711364	38	3.99416	1.8634	1.48732	RARaa_peak_851
13	50021175	50021460	286	50021331	35	16.4744	5.27431	12.7591	RARaa_peak_852
13	50213271	50213513	243	50213395	37	18.5514	5.72277	14.7698	RARaa_peak_853
13	50452542	50452835	294	50452641	23	7.23839	3.29424	3.97301	RARaa_peak_854
13	50621869	50622292	424	50622075	102	89.0382	15.5117	84.1786	RARaa_peak_855
13	50781921	50782120	200	50782026	24	7.64499	3.36078	4.33627	RARaa_peak_856
13	51748863	51749145	283	51749026	37	17.3785	5.32799	13.6314	RARaa_peak_857
13	52057907	52058143	237	52058027	30	11.5417	4.16736	7.9981	RARaa_peak_858
13	52075578	52075852	275	52075709	41	17.5456	4.93428	13.7945	RARaa_peak_859
13	52246809	52247070	262	52246925	17	4.58319	2.71079	1.82255	RARaa_peak_860
13	52249312	52249742	431	52249532	104	82.9305	13.2934	78.1414	RARaa_peak_861
13	52579753	52579952	200	52579850	52	5.62132	1.95849	2.61727	RARaa_peak_862
13	52691469	52691684	216	52691573	33	8.70625	3.10085	5.31956	RARaa_peak_863
13	52855385	52855586	202	52855546	35	11.1506	3.63945	7.62831	RARaa_peak_864
13	53040687	53040921	235	53040763	18	5.11913	2.86139	2.20296	RARaa_peak_865
13	53453763	53453983	221	53453874	18	3.96602	2.40547	1.46605	RARaa_peak_866
13	53799305	53799569	265	53799425	23	6.52044	3.03849	3.33999	RARaa_peak_867
13	53858795	53859036	242	53858920	32	9.92284	3.49884	6.46092	RARaa_peak_868
14	17208	17508	301	17346	53	33.0768	8.09324	28.9654	RARaa_peak_869
14	53759	53966	208	53867	36	13.6432	4.26996	10.0196	RARaa_peak_870
14	143800	144124	325	143965	69	49.9017	10.5419	45.5222	RARaa_peak_871
14	184466	184835	370	184647	154	153.923	21.6395	148.255	RARaa_peak_872
14	290492	290692	201	290589	21	3.93284	2.25912	1.45138	RARaa_peak_873
14	425474	425846	373	425657	141	107.945	12.9506	102.871	RARaa_peak_874
14	433589	433840	252	433712	46	19.473	4.98319	15.6642	RARaa_peak_875
14	465221	465457	237	465340	26	10.0012	4.02811	6.53518	RARaa_peak_876
14	489588	489872	285	489747	27	9.75542	3.84328	6.3	RARaa_peak_877
14	582962	583408	447	583171	137	126.657	18.1769	121.361	RARaa_peak_878
14	2207117	2207330	214	2207256	22	7.46752	3.46378	4.17041	RARaa_peak_879
14	2253542	2253746	205	2253737	23	6.52044	3.03849	3.33999	RARaa_peak_880
14	3164254	3164562	309	3164417	32	12.1578	4.17792	8.59185	RARaa_peak_881
14	3178309	3178508	200	3178408	22	6.94753	3.26697	3.7069	RARaa_peak_882
14	3579911	3580115	205	3580105	188	5.77171	1.42275	2.70689	RARaa_peak_883
14	4987787	4988097	311	4987936	75	44.5174	8.05793	40.2129	RARaa_peak_884
14	4997002	4997202	201	4997098	19	5.67645	3.01198	2.63297	RARaa_peak_885
14	5563333	5563701	369	5563486	36	15.993	4.99454	12.2909	RARaa_peak_886
14	5741214	5741413	200	5741369	20	5.07307	2.7113	2.20296	RARaa_peak_887
14	5808129	5808390	262	5808255	23	6.52044	3.03849	3.33999	RARaa_peak_888
14	5850421	5850623	203	5850518	21	6.27166	3.09127	3.11693	RARaa_peak_889
14	5928432	5928756	325	5928456	19	4.80776	2.6721	1.99155	RARaa_peak_890
14	7398805	7399084	280	7398946	37	17.3785	5.32799	13.6314	RARaa_peak_891
14	7651245	7651497	253	7651374	38	18.9234	5.71383	15.1305	RARaa_peak_892
14	7733739	7734002	264	7733857	34	7.06009	2.63866	3.81257	RARaa_peak_893
14	9222275	9222504	230	9222383	26	9.32837	3.78568	5.89911	RARaa_peak_894
14	9415615	9415814	200	9415705	19	5.64023	2.99749	2.63212	RARaa_peak_895
14	10546493	10546700	208	10546591	22	7.46752	3.46378	4.17041	RARaa_peak_896
14	11828277	11828514	238	11828387	26	5.2427	2.46934	2.29566	RARaa_peak_897
14	11829263	11829506	244	11829366	29	4.40327	2.13815	1.73634	RARaa_peak_898
14	12121430	12121629	200	12121535	21	6.25402	3.08462	3.10316	RARaa_peak_899
14	12127347	12127568	222	12127470	19	5.67645	3.01198	2.63297	RARaa_peak_900
14	13439662	13439925	264	13439781	17	4.58319	2.71079	1.82255	RARaa_peak_901
14	13476771	13477142	372	13477018	31	13.651	4.785	10.0271	RARaa_peak_902
14	13983548	13983830	283	13983679	23	5.66485	2.74542	2.63297	RARaa_peak_903
14	14064499	14064701	203	14064598	24	7.12136	3.17742	3.86515	RARaa_peak_904
14	14153076	14153348	273	14153219	45	18.7249	4.87717	14.9394	RARaa_peak_905
14	14156944	14157145	202	14157043	26	5.84207	2.64752	2.76945	RARaa_peak_906
14	15374581	15374856	276	15374714	46	26.4974	7.07816	22.5197	RARaa_peak_907
14	16033112	16033312	201	16033282	32	6.75562	2.64047	3.55398	RARaa_peak_908
14	17156108	17156345	238	17156191	39	4.30615	1.91118	1.65946	RARaa_peak_909
14	17952068	17952297	230	17952200	25	4.25525	2.2163	1.62444	RARaa_peak_910
14	18363304	18363515	212	18363402	27	9.99197	3.92589	6.52622	RARaa_peak_911
14	18410789	18411059	271	18410907	29	8.17198	3.18076	4.81722	RARaa_peak_912
14	18673967	18674211	245	18674089	50	20.9523	5.00087	17.1068	RARaa_peak_913
14	18718807	18719146	340	18718962	45	19.9738	5.21631	16.153	RARaa_peak_914
14	19397551	19397762	212	19397651	28	11.5189	4.36738	7.97597	RARaa_peak_915
14	19492959	19493169	211	19493069	21	5.59426	2.84041	2.59168	RARaa_peak_916
14	19614327	19614531	205	19614423	37	13.0906	4.02896	9.4837	RARaa_peak_917
14	19629301	19629537	237	19629401	21	5.36792	2.75851	2.40573	RARaa_peak_918
14	20697442	20697745	304	20697567	28	10.4234	3.98054	6.93309	RARaa_peak_919
14	21075887	21076141	255	21076017	27	10.8044	4.21678	7.29327	RARaa_peak_920
14	21095155	21095354	200	21095283	18	5.11913	2.86139	2.20296	RARaa_peak_921
14	21481668	21481871	204	21481756	21	6.85149	3.31318	3.61811	RARaa_peak_922
14	21970330	21970529	200	21970451	23	7.43261	3.36504	4.14892	RARaa_peak_923
14	24796679	24797020	342	24796773	18	5.08532	2.84762	2.20296	RARaa_peak_924
14	25351523	25351788	266	25351659	27	9.99197	3.92589	6.52622	RARaa_peak_925
14	25686636	25686879	244	25686757	31	11.2334	3.97418	7.70609	RARaa_peak_926
14	25694285	25694500	216	25694390	26	8.99208	3.66743	5.58276	RARaa_peak_927
14	26252608	26252914	307	26252765	28	11.1621	4.23923	7.63779	RARaa_peak_928
14	26363890	26364163	274	26364023	47	27.4285	7.22876	23.4298	RARaa_peak_929
14	26465989	26466193	205	26466106	21	6.85149	3.31318	3.61811	RARaa_peak_930
14	26537778	26538008	231	26537890	30	6.98881	2.78826	3.74635	RARaa_peak_931
14	26805871	26806189	319	26806052	57	28.2631	6.14947	24.2488	RARaa_peak_932
14	26903595	26903831	237	26903726	23	5.73711	2.7697	2.67591	RARaa_peak_933
14	26998429	26998709	281	26998517	19	4.79347	2.66664	1.97835	RARaa_peak_934
14	27647415	27647651	237	27647520	32	12.681	4.34665	9.09345	RARaa_peak_935
14	27679634	27679840	207	27679734	27	7.91492	3.23132	4.58611	RARaa_peak_936
14	27688418	27688836	419	27688613	104	72.9417	10.7822	68.2683	RARaa_peak_937
14	27710296	27710511	216	27710406	25	7.81921	3.34361	4.49994	RARaa_peak_938
14	28155012	28155211	200	28155115	20	5.69235	2.94441	2.63842	RARaa_peak_939
14	28838740	28838948	209	28838839	23	8.10154	3.61438	4.75188	RARaa_peak_940
14	29051801	29052074	274	29051938	62	36.8657	7.82417	32.6865	RARaa_peak_941
14	29236444	29236677	234	29236569	29	11.6024	4.28928	8.05676	RARaa_peak_942
14	30694237	30694458	222	30694336	20	5.37243	2.82305	2.40713	RARaa_peak_943
14	30708764	30708963	200	30708857	21	6.85149	3.31318	3.61811	RARaa_peak_944
14	31828041	31828358	318	31828188	34	13.5072	4.41399	9.891	RARaa_peak_945
14	31956481	31956813	333	31956665	33	6.59854	2.56327	3.41098	RARaa_peak_946
14	32096162	32096445	284	32096301	51	23.3459	5.51332	19.4409	RARaa_peak_947
14	32106717	32107012	296	32106866	39	17.2775	5.06415	13.5335	RARaa_peak_948
14	32109529	32109754	226	32109630	31	12.9051	4.52564	9.30977	RARaa_peak_949
14	32128471	32128765	295	32128611	54	27.3123	6.2369	23.3192	RARaa_peak_950
14	32278263	32278539	277	32278395	36	16.5842	5.18778	12.862	RARaa_peak_951
14	32347380	32347601	222	32347491	23	7.35416	3.33636	4.08021	RARaa_peak_952
14	32809768	32810039	272	32809920	31	11.6228	4.09905	8.07499	RARaa_peak_953
14	32820962	32821257	296	32821125	71	38.3367	7.06005	34.1315	RARaa_peak_954
14	32854297	32854583	287	32854441	35	15.0146	4.79016	11.3452	RARaa_peak_955
14	33423334	33423635	302	33423472	46	19.1701	4.90349	15.3722	RARaa_peak_956
14	33574441	33574834	394	33574638	67	34.7953	6.66783	30.6526	RARaa_peak_957
14	33597022	33597424	403	33597140	36	12.4336	3.92294	8.85256	RARaa_peak_958
14	33760875	33761252	378	33761075	72	46.6184	9.03171	42.2862	RARaa_peak_959
14	33812275	33812503	229	33812374	21	5.36792	2.75851	2.40573	RARaa_peak_960
14	35007200	35007436	237	35007321	19	5.15015	2.8042	2.21897	RARaa_peak_961
14	36257769	36258083	315	36257924	70	48.6337	9.95492	44.2723	RARaa_peak_962
14	36942170	36942500	331	36942270	19	5.30773	2.8658	2.35154	RARaa_peak_963
14	37174630	37175021	392	37174807	38	18.0058	5.41005	14.2409	RARaa_peak_964
14	37260826	37261212	387	37261032	106	91.4501	15.2984	86.565	RARaa_peak_965
14	37364844	37365183	340	37365035	28	9.50611	3.67151	6.06296	RARaa_peak_966
14	37982723	37982999	277	37982860	33	15.2296	5.09574	11.5517	RARaa_peak_967
14	38826375	38826630	256	38826514	53	23.2389	5.29504	19.3367	RARaa_peak_968
14	38881712	38881970	259	38881836	30	10.8049	3.92471	7.29327	RARaa_peak_969
14	38912435	38912799	365	38912594	51	23.3459	5.51332	19.4409	RARaa_peak_970
14	38946306	38946723	418	38946491	75	45.6088	8.32868	41.2889	RARaa_peak_971
14	39220063	39220308	246	39220189	31	13.7475	4.81918	10.1177	RARaa_peak_972
14	40088924	40089164	241	40089073	33	12.3399	4.14368	8.76285	RARaa_peak_973
14	40714790	40715095	306	40714939	51	24.0522	5.69857	20.1314	RARaa_peak_974
14	40893527	40893866	340	40893721	52	30.4984	7.43114	26.4366	RARaa_peak_975
14	40935622	40936294	673	40935770	38	18.0412	5.42158	14.275	RARaa_peak_976a
14	40935622	40936294	673	40936059	35	15.8669	5.06936	12.1678	RARaa_peak_976b
14	40989563	40989822	260	40989701	43	20.443	5.57056	16.6062	RARaa_peak_977
14	41531637	41532172	536	41531985	104	87.9719	14.7221	83.1233	RARaa_peak_978
14	41646090	41646414	325	41646271	47	22.7244	5.77437	18.8358	RARaa_peak_979
14	41720662	41720877	216	41720774	31	11.6228	4.09905	8.07499	RARaa_peak_980
14	42101697	42101908	212	42101795	25	7.48255	3.22902	4.18431	RARaa_peak_981
14	42108455	42108737	283	42108603	51	23.3459	5.51332	19.4409	RARaa_peak_982
14	42683062	42683261	200	42683178	19	5.67645	3.01198	2.63297	RARaa_peak_983
14	42998175	42998451	277	42998360	34	10.1525	3.43197	6.6725	RARaa_peak_984
14	44394447	44394666	220	44394547	23	5.73711	2.7697	2.67591	RARaa_peak_985
14	44406743	44407076	334	44406885	26	7.34691	3.11592	4.07324	RARaa_peak_986
14	44760778	44761028	251	44760915	21	6.85149	3.31318	3.61811	RARaa_peak_987
14	45447734	45447961	228	45447869	32	11.6629	4.0218	8.11388	RARaa_peak_988
14	46435451	46435716	266	46435567	26	10.1049	4.06618	6.63024	RARaa_peak_989
14	47020993	47021209	217	47021092	24	7.90408	3.4533	4.57836	RARaa_peak_990
14	47592622	47592889	268	47592758	43	22.7883	6.30477	18.8987	RARaa_peak_991
14	47792432	47792639	208	47792560	24	7.54813	3.3265	4.24724	RARaa_peak_992
14	48029129	48029338	210	48029230	21	6.08085	3.01972	2.97496	RARaa_peak_993
14	48070858	48071094	237	48070985	39	15.7703	4.61617	12.0748	RARaa_peak_994
14	48078109	48078419	311	48078270	50	28.0075	6.95634	23.9997	RARaa_peak_995
14	48350677	48350950	274	48350813	44	17.8991	4.74799	14.1389	RARaa_peak_996
14	48917258	48917510	253	48917339	22	4.03812	2.25529	1.48732	RARaa_peak_997a
14	48917258	48917510	253	48917498	22	4.71565	2.47888	1.91932	RARaa_peak_997b
14	49781040	49781357	318	49781239	49	20.2066	4.90281	16.3813	RARaa_peak_998
14	51307975	51308177	203	51308073	20	6.2542	3.16258	3.10316	RARaa_peak_999
14	51419664	51419896	233	51419792	21	5.44219	2.78528	2.46273	RARaa_peak_1000
14	51429713	51429984	272	51429856	22	6.83435	3.22483	3.61811	RARaa_peak_1001
14	51573127	51573432	306	51573271	47	20.5477	5.17331	16.7096	RARaa_peak_1002
14	52136631	52136962	332	52136859	23	8.10154	3.61438	4.75188	RARaa_peak_1003
14	52467086	52467314	229	52467204	22	5.9724	2.91188	2.88057	RARaa_peak_1004
14	53029385	53029610	226	53029508	28	11.4608	4.34637	7.92591	RARaa_peak_1005
15	195432	195699	268	195601	20	6.01727	3.06978	2.9219	RARaa_peak_1006
15	1411180	1411483	304	1411332	60	40.2849	9.18655	36.0485	RARaa_peak_1007
15	1626507	1626777	271	1626636	36	16.8227	5.26703	13.0951	RARaa_peak_1008
15	1813842	1814120	279	1813987	31	10.3307	3.69294	6.84428	RARaa_peak_1009
15	2417962	2418253	292	2418095	89	55.3871	8.82507	50.9343	RARaa_peak_1010
15	2902160	2902513	354	2902315	57	37.2023	8.73476	33.0162	RARaa_peak_1011
15	3558951	3559262	312	3559105	36	15.014	4.68433	11.3447	RARaa_peak_1012
15	4363616	4363831	216	4363771	24	4.90756	2.45141	2.0771	RARaa_peak_1013
15	4372778	4373095	318	4372916	41	15.8269	4.45307	12.1282	RARaa_peak_1014
15	4903334	4903533	200	4903497	19	4.4382	2.53207	1.7552	RARaa_peak_1015
15	6055622	6055829	208	6055718	16	4.06965	2.56019	1.48732	RARaa_peak_1016
15	6753822	6754027	206	6753918	40	12.7983	3.73926	9.20655	RARaa_peak_1017
15	6780949	6781223	275	6781087	60	39.8254	9.03852	35.596	RARaa_peak_1018
15	7100443	7100642	200	7100535	24	5.53778	2.65063	2.54126	RARaa_peak_1019
15	7114446	7114720	275	7114573	37	16.6696	5.09787	12.9452	RARaa_peak_1020
15	7579335	7579551	217	7579449	34	11.1542	3.71089	7.63022	RARaa_peak_1021
15	8469131	8469466	336	8469275	73	54.171	11.0907	49.734	RARaa_peak_1022
15	8527360	8527732	373	8527544	72	50.2761	10.0836	45.8938	RARaa_peak_1023
15	8591346	8591606	261	8591488	27	10.2113	4.00333	6.72992	RARaa_peak_1024
15	8626946	8627156	211	8627045	28	11.5189	4.36738	7.97597	RARaa_peak_1025
15	8687755	8688058	304	8687882	34	15.0303	4.90736	11.3596	RARaa_peak_1026
15	8715850	8716049	200	8715948	23	8.10154	3.61438	4.75188	RARaa_peak_1027
15	8760530	8760826	297	8760661	19	4.8654	2.69417	2.04154	RARaa_peak_1028
15	9010931	9011213	283	9011062	32	11.2397	3.89095	7.71225	RARaa_peak_1029
15	9089185	9089483	299	9089331	66	41.3143	8.48244	37.0637	RARaa_peak_1030
15	9990686	9990907	222	9990782	36	9.52271	3.15397	6.07868	RARaa_peak_1031
15	10477704	10478087	384	10477883	89	59.4413	9.78075	54.9329	RARaa_peak_1032
15	10524680	10524889	210	10524783	23	8.10154	3.61438	4.75188	RARaa_peak_1033
15	10547147	10547388	242	10547253	35	16.9021	5.42157	13.1688	RARaa_peak_1034
15	10601162	10601363	202	10601259	32	13.8234	4.72858	10.1909	RARaa_peak_1035
15	11011660	11011891	232	11011785	24	7.84334	3.4315	4.52157	RARaa_peak_1036
15	12303099	12303396	298	12303213	20	6.2542	3.16258	3.10316	RARaa_peak_1037
15	13681771	13682056	286	13681902	41	18.9083	5.33807	15.1157	RARaa_peak_1038
15	13692884	13693104	221	13693003	31	10.77	3.8284	7.26663	RARaa_peak_1039
15	14073402	14073661	260	14073517	31	12.1616	4.27536	8.5955	RARaa_peak_1040
15	14089017	14089292	276	14089154	43	15.9177	4.31448	12.2169	RARaa_peak_1041
15	14092273	14092647	375	14092460	89	68.1442	12.0988	63.5294	RARaa_peak_1042
15	14199548	14199747	200	14199679	23	7.84088	3.5162	4.52007	RARaa_peak_1043
15	14760142	14760394	253	14760269	32	13.2352	4.52957	9.62531	RARaa_peak_1044
15	14984550	14984771	222	14984648	24	8.30283	3.59806	4.93937	RARaa_peak_1045
15	15008590	15008968	379	15008768	70	42.4087	8.19371	38.1367	RARaa_peak_1046
15	15018625	15018836	212	15018717	31	10.1195	3.62874	6.64411	RARaa_peak_1047
15	15025057	15026037	981	15025190	28	6.14654	2.64484	3.03415	RARaa_peak_1048a
15	15025057	15026037	981	15025508	38	13.518	4.06885	9.90149	RARaa_peak_1048b
15	15025057	15026037	981	15025875	87	56.4064	9.33023	51.9391	RARaa_peak_1048c
15	15063856	15064124	269	15064000	36	13.6432	4.26996	10.0196	RARaa_peak_1049
15	15120373	15120649	277	15120513	33	12.3399	4.14368	8.76285	RARaa_peak_1050
15	15282184	15282550	367	15282379	57	33.0142	7.44415	28.9054	RARaa_peak_1051
15	16169492	16169696	205	16169590	25	8.46488	3.56876	5.09344	RARaa_peak_1052
15	16505682	16505881	200	16505802	19	3.83318	2.30809	1.37424	RARaa_peak_1053
15	16520106	16520413	308	16520241	38	16.2044	4.84353	12.4935	RARaa_peak_1054
15	16536354	16536582	229	16536487	17	4.06141	2.49695	1.48732	RARaa_peak_1055
15	17079149	17079348	200	17079329	18	4.67179	2.68128	1.88186	RARaa_peak_1056
15	17284344	17284816	473	17284547	90	66.7656	11.5209	62.1666	RARaa_peak_1057
15	17385067	17385382	316	17385216	32	14.5173	4.96977	10.8597	RARaa_peak_1058
15	17464563	17464787	225	17464681	18	5.11913	2.86139	2.20296	RARaa_peak_1059
15	18268533	18268759	227	18268626	18	4.62828	2.66399	1.84402	RARaa_peak_1060
15	18793651	18793929	279	18793786	42	14.064	3.92166	10.425	RARaa_peak_1061
15	19850774	19851013	240	19850891	23	8.10154	3.61438	4.75188	RARaa_peak_1062
15	20029889	20030106	218	20030003	17	4.58319	2.71079	1.82255	RARaa_peak_1063
15	20035137	20035463	327	20035324	29	8.17198	3.18076	4.81722	RARaa_peak_1064
15	20050040	20050267	228	20050138	20	5.74224	2.96352	2.68066	RARaa_peak_1065
15	20100323	20100534	212	20100437	24	8.04812	3.50525	4.71102	RARaa_peak_1066
15	20288423	20288622	200	20288519	29	9.92601	3.7258	6.46363	RARaa_peak_1067
15	20333382	20333608	227	20333485	26	8.07083	3.35322	4.7312	RARaa_peak_1068
15	20444431	20444684	254	20444581	17	4.25	2.57357	1.62026	RARaa_peak_1069
15	20471652	20471944	293	20471793	54	30.8662	7.24441	26.7977	RARaa_peak_1070
15	20510085	20510365	281	20510237	26	8.60862	3.53493	5.22915	RARaa_peak_1071
15	20608825	20609024	200	20609012	19	5.01295	2.75099	2.1556	RARaa_peak_1072
15	20850144	20850401	258	20850272	24	4.90756	2.45141	2.0771	RARaa_peak_1073
15	21358777	21359007	231	21358901	24	6.25745	2.88511	3.10316	RARaa_peak_1074
15	21420341	21420544	204	21420442	25	8.07389	3.43156	4.73419	RARaa_peak_1075
15	23105649	23106111	463	23105865	30	10.0417	3.68175	6.57498	RARaa_peak_1076a
15	23105649	23106111	463	23105922	35	13.2848	4.25236	9.67337	RARaa_peak_1076b
15	23341584	23341803	220	23341690	28	10.1837	3.8985	6.70274	RARaa_peak_1077
15	23574349	23574598	250	23574469	26	10.1049	4.06618	6.63024	RARaa_peak_1078
15	23807445	23807644	200	23807533	22	6.4729	3.09191	3.29993	RARaa_peak_1079
15	23968547	23968751	205	23968647	32	9.17272	3.28524	5.75311	RARaa_peak_1080
15	24431478	24431699	222	24431592	25	6.03404	2.75666	2.93372	RARaa_peak_1081
15	24554545	24554910	366	24554721	51	23.3459	5.51332	19.4409	RARaa_peak_1082
15	24819023	24819251	229	24819144	19	4.42513	2.52717	1.75473	RARaa_peak_1083
15	25017335	25017915	581	25017589	87	59.0291	9.97903	54.5242	RARaa_peak_1084
15	25074163	25074487	325	25074342	28	10.6705	4.0661	7.17118	RARaa_peak_1085
15	25126441	25126706	266	25126574	28	11.5189	4.36738	7.97597	RARaa_peak_1086
15	25205917	25206147	231	25206031	26	9.44407	3.8268	6.00523	RARaa_peak_1087
15	25358142	25358380	239	25358259	37	18.5514	5.72277	14.7698	RARaa_peak_1088
15	25635868	25636068	201	25635956	18	5.11913	2.86139	2.20296	RARaa_peak_1089
15	25719585	25719853	269	25719716	42	22.8658	6.47577	18.9716	RARaa_peak_1090
15	26012065	26012288	224	26012170	25	9.13245	3.80922	5.71379	RARaa_peak_1091
15	26248052	26248268	217	26248147	24	7.45277	3.29291	4.16743	RARaa_peak_1092
15	26526270	26526565	296	26526433	40	17.4087	4.99679	13.6603	RARaa_peak_1093
15	26546176	26546397	222	26546294	36	9.52271	3.15397	6.07868	RARaa_peak_1094
15	26556139	26556344	206	26556218	25	8.68024	3.64546	5.29573	RARaa_peak_1095
15	26560635	26560944	310	26560774	51	30.0673	7.45109	26.0159	RARaa_peak_1096
15	26561001	26561203	203	26561100	21	4.74828	2.5389	1.94346	RARaa_peak_1097
15	26564024	26564521	498	26564198	69	45.8254	9.29524	41.5034	RARaa_peak_1098
15	26569919	26570263	345	26570073	41	19.5397	5.5321	15.7278	RARaa_peak_1099
15	26579048	26579293	246	26579154	32	8.16833	3.00965	4.81567	RARaa_peak_1100
15	26605705	26606026	322	26605902	35	11.7881	3.81691	8.23522	RARaa_peak_1101
15	26672782	26673101	320	26672954	69	26.1913	4.73058	22.2231	RARaa_peak_1102
15	26731763	26732052	290	26731919	65	35.5042	7.06659	31.347	RARaa_peak_1103
15	26747926	26748152	227	26748035	34	12.6983	4.1644	9.11047	RARaa_peak_1104
15	26771559	26771770	212	26771654	22	5.58935	2.77713	2.58925	RARaa_peak_1105
15	26942392	26942619	228	26942491	30	9.7061	3.57753	6.25361	RARaa_peak_1106
15	26967801	26968117	317	26967965	42	19.2909	5.34031	15.491	RARaa_peak_1107
15	27068898	27069376	479	27069095	136	114.623	15.2701	109.476	RARaa_peak_1108
15	27105408	27105738	331	27105564	64	30.2728	5.92809	26.2176	RARaa_peak_1109
15	27109257	27109590	334	27109441	82	45.9963	7.56972	41.6724	RARaa_peak_1110
15	27119761	27120238	478	27120052	73	40.1435	7.25617	35.9106	RARaa_peak_1111
15	27247600	27247981	382	27247796	85	54.3732	9.11818	49.932	RARaa_peak_1112
15	27318831	27319090	260	27318933	24	8.50062	3.67096	5.12445	RARaa_peak_1113
15	27622726	27622967	242	27622861	39	16.6514	4.87491	12.9273	RARaa_peak_1114
15	28064257	28064555	299	28064402	38	13.7586	4.13499	10.1273	RARaa_peak_1115
15	28203481	28203680	200	28203588	26	8.67108	3.55635	5.28958	RARaa_peak_1116
15	28370714	28371036	323	28370865	63	26.1333	5.12091	22.1659	RARaa_peak_1117
15	28595005	28595204	200	28595101	20	5.07307	2.7113	2.20296	RARaa_peak_1118
15	28960243	28960645	403	28960454	143	110.262	13.133	105.162	RARaa_peak_1119
15	28967272	28967646	375	28967471	112	85.9033	12.595	81.0812	RARaa_peak_1120
15	28990008	28990268	261	28990134	32	12.1578	4.17792	8.59185	RARaa_peak_1121
15	29008448	29008733	286	29008599	44	19.427	5.16578	15.621	RARaa_peak_1122
15	29029015	29029290	276	29029152	33	13.0401	4.36381	9.43551	RARaa_peak_1123
15	29050353	29050822	470	29050619	50	27.4512	6.78606	23.4523	RARaa_peak_1124
15	29074039	29074432	394	29074280	51	25.1728	6.00103	21.2261	RARaa_peak_1125
15	29076862	29077104	243	29076985	38	13.7586	4.13499	10.1273	RARaa_peak_1126
15	29089793	29090202	410	29089996	124	102.524	14.5543	97.5114	RARaa_peak_1127
15	29764646	29764875	230	29764769	27	10.8044	4.21678	7.29327	RARaa_peak_1128
15	30267591	30267857	267	30267719	57	23.1671	4.94406	19.268	RARaa_peak_1129
15	30485608	30485850	243	30485748	29	6.63174	2.73604	3.44034	RARaa_peak_1130
15	31010380	31010602	223	31010514	20	6.23398	3.15462	3.10316	RARaa_peak_1131
15	31352060	31352259	200	31352185	27	9.08776	3.61507	5.67392	RARaa_peak_1132
15	31545264	31545467	204	31545369	24	7.08564	3.16509	3.83052	RARaa_peak_1133
15	31780909	31781154	246	31781030	36	15.014	4.68433	11.3447	RARaa_peak_1134
15	31963897	31964182	286	31964050	22	6.83435	3.22483	3.61811	RARaa_peak_1135
15	32228463	32228665	203	32228556	35	14.282	4.55773	10.636	RARaa_peak_1136
15	32382069	32382269	201	32382175	20	5.69235	2.94441	2.63842	RARaa_peak_1137
15	32474410	32474609	200	32474503	21	6.85149	3.31318	3.61811	RARaa_peak_1138
15	32949162	32949411	250	32949287	24	8.70452	3.74687	5.31856	RARaa_peak_1139
15	33455773	33456060	288	33455909	80	52.4032	9.34775	47.9889	RARaa_peak_1140
15	34372013	34372244	232	34372133	26	10.1049	4.06618	6.63024	RARaa_peak_1141
15	34665251	34665495	245	34665348	21	6.25402	3.08462	3.10316	RARaa_peak_1142
15	34689212	34689527	316	34689360	54	29.0025	6.70301	24.9746	RARaa_peak_1143
15	34779698	34780285	588	34779918	91	73.2137	13.1827	68.5373	RARaa_peak_1144a
15	34779698	34780285	588	34780079	87	63.418	11.1411	58.8604	RARaa_peak_1144b
15	34802809	34803028	220	34802925	26	10.1049	4.06618	6.63024	RARaa_peak_1145
15	34951014	34951264	251	34951103	22	6.4729	3.09191	3.29993	RARaa_peak_1146
15	35473214	35473413	200	35473312	23	5.97542	2.85039	2.88351	RARaa_peak_1147
15	35480905	35481115	211	35481005	31	10.7475	3.82139	7.24627	RARaa_peak_1148
15	36267996	36268298	303	36268151	58	35.1698	7.93143	31.022	RARaa_peak_1149
15	37095556	37095773	218	37095678	21	6.43312	3.15238	3.2642	RARaa_peak_1150
15	37142388	37142598	211	37142489	16	4.06965	2.56019	1.48732	RARaa_peak_1151
15	37455935	37456147	213	37456079	23	5.73711	2.7697	2.67591	RARaa_peak_1152
15	37516615	37516896	282	37516754	40	18.7686	5.41131	14.9801	RARaa_peak_1153
15	37559493	37559727	235	37559611	30	11.5417	4.16736	7.9981	RARaa_peak_1154
15	37603621	37603850	230	37603739	33	15.2296	5.09574	11.5517	RARaa_peak_1155
15	38022273	38022502	230	38022338	20	5.69235	2.94441	2.63842	RARaa_peak_1156
15	38077116	38077357	242	38077244	25	8.68024	3.64546	5.29573	RARaa_peak_1157
15	38152590	38152933	344	38152736	38	19.393	5.87337	15.5879	RARaa_peak_1158
15	38469443	38469716	274	38469565	36	17.7211	5.57217	13.964	RARaa_peak_1159
15	39128626	39128842	217	39128750	33	11.6189	3.92375	8.0712	RARaa_peak_1160
15	39331968	39332188	221	39332069	26	10.0517	4.04662	6.58439	RARaa_peak_1161
15	39399281	39399606	326	39399444	56	36.1893	8.58416	32.0192	RARaa_peak_1162
15	40212843	40213227	385	40213016	86	52.4284	8.5309	48.0131	RARaa_peak_1163
15	40549498	40549723	226	40549609	31	13.7475	4.81918	10.1177	RARaa_peak_1164
15	40929974	40930258	285	40930131	27	7.91492	3.23132	4.58611	RARaa_peak_1165
15	41026990	41027243	254	41027135	29	8.17198	3.18076	4.81722	RARaa_peak_1166
15	41882466	41882694	229	41882615	20	6.2542	3.16258	3.10316	RARaa_peak_1167
15	42087965	42088167	203	42088146	22	6.30077	3.02948	3.14336	RARaa_peak_1168
15	43199223	43199422	200	43199335	24	8.25968	3.58225	4.90099	RARaa_peak_1169
15	43352978	43353209	232	43353107	19	4.4382	2.53207	1.7552	RARaa_peak_1170
15	44249504	44249732	229	44249635	26	10.1049	4.06618	6.63024	RARaa_peak_1171
15	44348932	44349131	200	44348990	17	4.46312	2.66106	1.7766	RARaa_peak_1172
15	44459439	44459832	394	44459628	120	92.5032	12.8291	87.6056	RARaa_peak_1173
15	45884755	45885040	286	45884889	50	30.2746	7.68056	26.2176	RARaa_peak_1174
15	46336121	46336340	220	46336230	24	8.75286	3.76498	5.35515	RARaa_peak_1175
15	46375485	46375714	230	46375599	32	14.5173	4.96977	10.8597	RARaa_peak_1176
15	46701270	46701595	326	46701427	58	38.2226	8.88535	34.0197	RARaa_peak_1177
15	47051752	47052071	320	47051885	34	16.095	5.27097	12.3864	RARaa_peak_1178
16	32992	33239	248	33061	19	5.67645	3.01198	2.63297	RARaa_peak_1179
16	114980	115191	212	115078	28	11.5189	4.36738	7.97597	RARaa_peak_1180
16	116709	117028	320	116871	39	20.2455	6.02397	16.4143	RARaa_peak_1181
16	671262	671490	229	671370	33	12.8536	4.30452	9.25922	RARaa_peak_1182
16	1160090	1160420	331	1160259	46	20.7545	5.32971	16.913	RARaa_peak_1183
16	1253613	1253874	262	1253747	53	33.1962	8.13236	29.0813	RARaa_peak_1184
16	1551419	1551726	308	1551566	89	52.0563	8.09495	47.6487	RARaa_peak_1185
16	2169359	2169676	318	2169490	21	5.44219	2.78528	2.46273	RARaa_peak_1186
16	2801211	2801410	200	2801308	18	5.11913	2.86139	2.20296	RARaa_peak_1187
16	3537281	3537544	264	3537408	19	5.15015	2.8042	2.21897	RARaa_peak_1188
16	4130167	4130510	344	4130357	19	5.47099	2.93017	2.48617	RARaa_peak_1189
16	4336327	4336526	200	4336433	21	6.85149	3.31318	3.61811	RARaa_peak_1190
16	5018849	5019091	243	5018968	29	12.2479	4.51798	8.67443	RARaa_peak_1191
16	5316955	5317310	356	5317140	76	56.646	11.2559	52.1724	RARaa_peak_1192
16	5528721	5529026	306	5528883	44	19.5244	5.19319	15.713	RARaa_peak_1193
16	5602882	5603081	200	5602977	25	8.63662	3.62986	5.25643	RARaa_peak_1194
16	5722575	5722780	206	5722653	23	5.73711	2.7697	2.67591	RARaa_peak_1195
16	6202761	6202961	201	6202849	17	4.12767	2.52378	1.5191	RARaa_peak_1196
16	6426251	6426547	297	6426437	25	6.79424	3.00051	3.58735	RARaa_peak_1197
16	6764561	6764815	255	6764697	36	17.7211	5.57217	13.964	RARaa_peak_1198
16	6787012	6787295	284	6787147	38	17.4868	5.24281	13.7372	RARaa_peak_1199
16	7539987	7540372	386	7540186	156	162	23.4764	156.247	RARaa_peak_1200
16	7901319	7901575	257	7901464	28	9.50611	3.67151	6.06296	RARaa_peak_1201
16	8146767	8147013	247	8146848	20	5.61033	2.91311	2.60648	RARaa_peak_1202
16	8213788	8214152	365	8213966	31	10.3307	3.69294	6.84428	RARaa_peak_1203
16	8734283	8734533	251	8734443	27	10.7487	4.19649	7.24627	RARaa_peak_1204
16	8826534	8826801	268	8826677	42	21.9614	6.17504	18.091	RARaa_peak_1205
16	8838804	8839019	216	8838906	34	11.8141	3.90111	8.26002	RARaa_peak_1206
16	8940358	8940713	356	8940524	59	34.5383	7.59622	30.3986	RARaa_peak_1207
16	8956366	8956637	272	8956506	43	18.7538	5.07779	14.9655	RARaa_peak_1208
16	9015469	9015862	394	9015660	78	57.9994	11.2704	53.5081	RARaa_peak_1209
16	11042158	11042408	251	11042263	79	6.26789	1.79005	3.11336	RARaa_peak_1210
16	11176892	11177259	368	11177075	107	15.2255	2.37582	11.548	RARaa_peak_1211
16	12171572	12171782	211	12171679	30	11.9622	4.30946	8.40533	RARaa_peak_1212
16	12527799	12528045	247	12527930	22	6.83435	3.22483	3.61811	RARaa_peak_1213
16	12573960	12574276	317	12574124	66	22.8432	4.30485	18.9525	RARaa_peak_1214
16	12662233	12662438	206	12662314	24	8.04812	3.50525	4.71102	RARaa_peak_1215
16	12743291	12743493	203	12743400	33	12.8536	4.30452	9.25922	RARaa_peak_1216
16	12793724	12794062	339	12793896	55	29.0111	6.57904	24.9818	RARaa_peak_1217
16	12800044	12800378	335	12800201	63	42.6112	9.37655	38.3367	RARaa_peak_1218
16	12804313	12804622	310	12804462	59	34.5383	7.59622	30.3986	RARaa_peak_1219
16	13720072	13720306	235	13720177	30	11.6709	4.21075	8.12184	RARaa_peak_1220
16	14553181	14553416	236	14553311	27	10.8044	4.21678	7.29327	RARaa_peak_1221
16	14709524	14709764	241	14709669	18	5.11913	2.86139	2.20296	RARaa_peak_1222
16	15257454	15257677	224	15257578	32	13.8234	4.72858	10.1909	RARaa_peak_1223
16	16635249	16635486	238	16635348	329	5.83769	1.30498	2.76758	RARaa_peak_1224
16	16636961	16637923	963	16637464	399	6.7135	1.30036	3.51486	RARaa_peak_1225
16	16638380	16639745	1366	16638551	320	5.34842	1.29131	2.38916	RARaa_peak_1226a
16	16638380	16639745	1366	16638686	366	7.79338	1.35058	4.47501	RARaa_peak_1226b
16	16638380	16639745	1366	16638916	400	6.93963	1.30687	3.69963	RARaa_peak_1226c
16	16639799	16640489	691	16640172	399	6.81876	1.30361	3.60933	RARaa_peak_1227
16	17051267	17051606	340	17051471	36	17.6434	5.54537	13.8907	RARaa_peak_1228
16	17165408	17165607	200	17165502	31	11.4748	4.05132	7.9372	RARaa_peak_1229
16	17537503	17537744	242	17537627	29	9.92601	3.7258	6.46363	RARaa_peak_1230
16	17805731	17805965	235	17805841	23	4.46442	2.35335	1.7766	RARaa_peak_1231
16	17913848	17914063	216	17913920	19	5.67645	3.01198	2.63297	RARaa_peak_1232
16	18127623	18127824	202	18127752	21	5.94641	2.96972	2.86309	RARaa_peak_1233
16	18398142	18398468	327	18398295	49	23.0068	5.63075	19.1096	RARaa_peak_1234
16	18439863	18440220	358	18440045	70	47.3273	9.56432	42.9866	RARaa_peak_1235
16	18765128	18765479	352	18765291	64	43.2564	9.39643	38.9746	RARaa_peak_1236
16	18766277	18766630	354	18766453	95	48.5558	6.84208	44.1956	RARaa_peak_1237
16	18900049	18900270	222	18900169	24	6.25745	2.88511	3.10316	RARaa_peak_1238
16	20714024	20714228	205	20714116	19	5.67645	3.01198	2.63297	RARaa_peak_1239
16	20923275	20923534	260	20923391	37	4.02262	1.88464	1.48732	RARaa_peak_1240
16	20994573	20994883	311	20994671	22	7.40339	3.43922	4.12575	RARaa_peak_1241
16	21399714	21399963	250	21399813	25	7.41012	3.20462	4.13241	RARaa_peak_1242
16	21577841	21578047	207	21577940	29	12.2479	4.51798	8.67443	RARaa_peak_1243
16	22045069	22045340	272	22045202	21	5.44219	2.78528	2.46273	RARaa_peak_1244
16	23017740	23017997	258	23017870	54	20.9864	4.68833	17.1404	RARaa_peak_1245
16	23106868	23107109	242	23107003	23	6.69163	3.09863	3.49465	RARaa_peak_1246
16	23152074	23152289	216	23152199	37	16.0949	4.91589	12.3864	RARaa_peak_1247
16	23838214	23838537	324	23838364	57	32.1766	7.20321	28.0836	RARaa_peak_1248
16	24081889	24082131	243	24082087	21	6.85149	3.31318	3.61811	RARaa_peak_1249
16	24582983	24583218	236	24583117	18	3.96602	2.40547	1.46605	RARaa_peak_1250
16	24920236	24920435	200	24920310	18	5.11913	2.86139	2.20296	RARaa_peak_1251
16	25218179	25218380	202	25218298	44	9.61379	2.83546	6.16541	RARaa_peak_1252
16	25492645	25492964	320	25492793	65	38.6728	7.89608	34.4628	RARaa_peak_1253
16	25499291	25499499	209	25499395	29	8.17198	3.18076	4.81722	RARaa_peak_1254
16	26013496	26013723	228	26013640	23	7.43261	3.36504	4.14892	RARaa_peak_1255
16	26323844	26324108	265	26323973	38	9.79353	3.12055	6.33727	RARaa_peak_1256
16	26337884	26338223	340	26338069	45	20.3045	5.3086	16.471	RARaa_peak_1257
16	26503951	26504175	225	26504067	24	7.84334	3.4315	4.52157	RARaa_peak_1258
16	27466670	27466887	218	27466743	26	8.26505	3.4183	4.90307	RARaa_peak_1259
16	27751395	27751620	226	27751511	23	6.37075	2.98632	3.20696	RARaa_peak_1260
16	28229623	28229884	262	28229753	24	6.9102	3.10483	3.67229	RARaa_peak_1261
16	28293722	28293955	234	28293809	24	7.26641	3.22774	3.99925	RARaa_peak_1262
16	28709837	28710092	256	28709927	19	4.99797	2.7452	2.14272	RARaa_peak_1263
16	29094492	29094751	260	29094605	31	8.43629	3.1378	5.06727	RARaa_peak_1264
16	29545415	29545636	222	29545510	16	4.05446	2.55374	1.48732	RARaa_peak_1265
16	29586205	29586404	200	29586277	17	3.74725	2.3709	1.30958	RARaa_peak_1266
16	29864881	29865172	292	29865028	19	4.4382	2.53207	1.7552	RARaa_peak_1267
16	30683727	30684009	283	30683862	37	18.5514	5.72277	14.7698	RARaa_peak_1268
16	30691581	30691860	280	30691739	19	5.67645	3.01198	2.63297	RARaa_peak_1269
16	31452040	31452240	201	31452145	30	9.95645	3.65513	6.49307	RARaa_peak_1270
16	31475865	31476229	365	31476057	103	77.3185	12.0021	72.5918	RARaa_peak_1271
16	31488823	31489133	311	31488982	60	31.9803	6.76441	27.8911	RARaa_peak_1272
16	31800198	31800444	247	31800314	18	4.28298	2.52814	1.63845	RARaa_peak_1273
16	31804751	31805046	296	31804921	43	19.7076	5.3524	15.8918	RARaa_peak_1274
16	32685749	32686114	366	32685926	221	7.41101	1.46049	4.1333	RARaa_peak_1275
16	32959574	32959880	307	32959724	46	25.0882	6.61833	21.1438	RARaa_peak_1276
16	33102018	33102271	254	33102135	20	6.2542	3.16258	3.10316	RARaa_peak_1277
16	34031991	34032321	331	34032152	59	30.3755	6.46663	26.3158	RARaa_peak_1278
16	34411746	34412028	283	34411864	23	6.88613	3.16759	3.65009	RARaa_peak_1279
16	34661612	34661925	314	34661773	46	24.5166	6.43767	20.5879	RARaa_peak_1280
16	34749248	34749506	259	34749368	43	20.8817	5.7034	17.0385	RARaa_peak_1281
16	34832574	34832930	357	34832733	35	15.4798	4.94135	11.7924	RARaa_peak_1282
16	34857185	34857389	205	34857281	23	7.35416	3.33636	4.08021	RARaa_peak_1283
16	34905961	34906165	205	34906073	25	8.1341	3.45252	4.78303	RARaa_peak_1284
16	35771618	35771975	358	35771781	57	27.8745	6.05112	23.8678	RARaa_peak_1285
16	35798315	35798636	322	35798472	53	24.9537	5.72537	21.012	RARaa_peak_1286
16	35802701	35803046	346	35802894	46	18.2996	4.67898	14.5259	RARaa_peak_1287
16	35887167	35887422	256	35887313	20	6.2542	3.16258	3.10316	RARaa_peak_1288
16	36214187	36214424	238	36214321	29	8.17198	3.18076	4.81722	RARaa_peak_1289
16	36637575	36637804	230	36637690	29	10.1485	3.79811	6.66967	RARaa_peak_1290
16	37845489	37845688	200	37845652	17	4.58319	2.71079	1.82255	RARaa_peak_1291
16	37904199	37904468	270	37904333	42	14.9914	4.15398	11.3239	RARaa_peak_1292
16	39066029	39066243	215	39066151	27	10.8044	4.21678	7.29327	RARaa_peak_1293
16	39495245	39495498	254	39495373	50	18.4418	4.40492	14.6656	RARaa_peak_1294
16	39992433	39992662	230	39992548	34	4.12844	1.95931	1.51976	RARaa_peak_1295
16	40235668	40236212	545	40236014	84	61.9	11.2641	57.359	RARaa_peak_1296
16	40424651	40424883	233	40424750	18	5.11913	2.86139	2.20296	RARaa_peak_1297
16	41260864	41261081	218	41260971	34	10.1525	3.43197	6.6725	RARaa_peak_1298
16	41278164	41278372	209	41278335	23	5.73711	2.7697	2.67591	RARaa_peak_1299
16	41314556	41314757	202	41314669	30	8.74227	3.28679	5.35219	RARaa_peak_1300
16	41640202	41640412	211	41640321	27	9.43631	3.73329	5.99777	RARaa_peak_1301
16	42351778	42352094	317	42351937	47	27.4285	7.22876	23.4298	RARaa_peak_1302
16	42765669	42765935	267	42765777	33	9.388	3.28454	5.95696	RARaa_peak_1303
16	42852487	42852686	200	42852587	27	8.6745	3.47741	5.29247	RARaa_peak_1304
16	42863936	42864146	211	42864038	25	7.85775	3.35685	4.53506	RARaa_peak_1305
16	43563891	43564162	272	43564069	22	7.46752	3.46378	4.17041	RARaa_peak_1306
16	44286647	44286864	218	44286848	18	4.70105	2.69294	1.90865	RARaa_peak_1307
16	44885857	44886066	210	44885965	25	7.61135	3.27264	4.30802	RARaa_peak_1308
16	44934560	44934815	256	44934690	35	15.4798	4.94135	11.7924	RARaa_peak_1309
16	45730939	45731177	239	45731021	21	6.25402	3.08462	3.10316	RARaa_peak_1310
16	45775018	45775231	214	45775128	32	9.92284	3.49884	6.46092	RARaa_peak_1311
16	46124247	46124572	326	46124383	22	6.83435	3.22483	3.61811	RARaa_peak_1312
16	46378466	46378667	202	46378561	22	5.23384	2.6543	2.28716	RARaa_peak_1313
16	47693730	47694073	344	47693889	54	30.7197	7.20079	26.6555	RARaa_peak_1314
16	48639088	48639287	200	48639207	20	6.2542	3.16258	3.10316	RARaa_peak_1315
16	49260370	49260627	258	49260469	20	6.2542	3.16258	3.10316	RARaa_peak_1316
16	49285088	49285408	321	49285271	57	33.3696	7.54811	29.2524	RARaa_peak_1317
16	49293138	49293420	283	49293313	25	5.36696	2.54946	2.40489	RARaa_peak_1318
16	49308145	49308383	239	49308270	25	6.95909	3.05455	3.7178	RARaa_peak_1319
16	49334270	49334747	478	49334531	115	101.807	16.2644	96.804	RARaa_peak_1320
16	49372956	49373281	326	49373159	25	6.79424	3.00051	3.58735	RARaa_peak_1321
16	49431103	49431554	452	49431334	80	51.9601	9.2334	47.5532	RARaa_peak_1322
16	49433426	49433862	437	49433638	144	116.135	14.2182	110.969	RARaa_peak_1323
16	49880206	49880410	205	49880284	17	4.58319	2.71079	1.82255	RARaa_peak_1324
16	51662148	51662402	255	51662282	34	16.095	5.27097	12.3864	RARaa_peak_1325
16	51808702	51809032	331	51808871	56	36.1893	8.58416	32.0192	RARaa_peak_1326
16	51924057	51924264	208	51924178	22	7.46752	3.46378	4.17041	RARaa_peak_1327
16	52542786	52542985	200	52542911	25	9.42084	3.91558	5.98254	RARaa_peak_1328
16	52996361	52996568	208	52996464	24	8.75286	3.76498	5.35515	RARaa_peak_1329
16	54345872	54346097	226	54345982	24	8.75286	3.76498	5.35515	RARaa_peak_1330
16	54417087	54417356	270	54417211	28	10.6705	4.0661	7.17118	RARaa_peak_1331
16	54627479	54627781	303	54627636	22	6.13402	2.96952	3.02308	RARaa_peak_1332
16	54708448	54708658	211	54708552	28	8.49776	3.34673	5.12168	RARaa_peak_1333
16	54982898	54983151	254	54983026	39	16.9917	4.9772	13.2565	RARaa_peak_1334
16	55040873	55041212	340	55041016	62	41.5697	9.23004	37.3124	RARaa_peak_1335
16	56566446	56566712	267	56566570	37	17.3785	5.32799	13.6314	RARaa_peak_1336
16	57030015	57030214	200	57030131	22	7.36229	3.42352	4.08658	RARaa_peak_1337
16	57119977	57120228	252	57120066	26	5.45944	2.53328	2.47791	RARaa_peak_1338
16	58013689	58014006	318	58013843	49	28.5425	7.2764	24.5227	RARaa_peak_1339
16	58016806	58017046	241	58016969	26	8.46504	3.48596	5.09344	RARaa_peak_1340
16	58186478	58186692	215	58186580	25	9.42084	3.91558	5.98254	RARaa_peak_1341
16	58399487	58399689	203	58399589	29	8.17198	3.18076	4.81722	RARaa_peak_1342
16	58736519	58736722	204	58736668	33	11.6189	3.92375	8.0712	RARaa_peak_1343
17	20682	20963	282	20862	20	5.69235	2.94441	2.63842	RARaa_peak_1344
17	128749	128998	250	128893	25	6.79424	3.00051	3.58735	RARaa_peak_1345
17	535966	536192	227	536152	24	4.90756	2.45141	2.0771	RARaa_peak_1346
17	1079084	1079312	229	1079195	18	4.62828	2.66399	1.84402	RARaa_peak_1347
17	1281964	1282364	401	1282143	77	57.6898	11.3766	53.2042	RARaa_peak_1348
17	2684789	2684992	204	2684886	21	4.0397	2.29525	1.48732	RARaa_peak_1349
17	3563993	3564233	241	3564171	20	4.93053	2.65868	2.08524	RARaa_peak_1350
17	4291039	4291278	240	4291159	30	12.9909	4.66858	9.38786	RARaa_peak_1351
17	5060710	5060930	221	5060858	28	8.49776	3.34673	5.12168	RARaa_peak_1352
17	6118226	6118543	318	6118381	71	36.1615	6.5665	31.9943	RARaa_peak_1353
17	6762691	6762940	250	6762786	18	4.34966	2.55419	1.69325	RARaa_peak_1354
17	7073197	7073417	221	7073291	27	6.4734	2.78748	3.30033	RARaa_peak_1355
17	7979971	7980177	207	7980066	21	5.44219	2.78528	2.46273	RARaa_peak_1356
17	8206383	8206610	228	8206498	33	15.2999	5.12037	11.6167	RARaa_peak_1357
17	8442229	8442470	242	8442355	35	16.4744	5.27431	12.7591	RARaa_peak_1358
17	9722179	9722378	200	9722273	22	7.46752	3.46378	4.17041	RARaa_peak_1359
17	10257562	10257800	239	10257706	24	6.97975	3.12866	3.73772	RARaa_peak_1360
17	10301335	10301609	275	10301492	21	5.79932	2.91543	2.73295	RARaa_peak_1361
17	10602699	10602975	277	10602843	35	16.1328	5.15845	12.4234	RARaa_peak_1362
17	10667949	10668167	219	10668047	19	4.85091	2.68862	2.02777	RARaa_peak_1363
17	10678462	10678746	285	10678638	27	5.09031	2.38679	2.20296	RARaa_peak_1364
17	10723920	10724119	200	10724019	26	8.58792	3.52785	5.20901	RARaa_peak_1365
17	10762348	10762554	207	10762447	28	8.31203	3.28854	4.94796	RARaa_peak_1366
17	10770066	10770275	210	10770159	32	9.92284	3.49884	6.46092	RARaa_peak_1367
17	10821571	10822128	558	10821748	75	46.7472	8.61826	42.4116	RARaa_peak_1368
17	10852986	10853454	469	10853161	97	67.2852	10.4928	62.6796	RARaa_peak_1369
17	10920467	10920731	265	10920605	35	14.8043	4.72272	11.1401	RARaa_peak_1370
17	10932119	10932633	515	10932324	173	176.144	22.9187	170.23	RARaa_peak_1371
17	10935127	10935715	589	10935343	178	172.028	20.6574	166.157	RARaa_peak_1372
17	11135154	11135377	224	11135341	16	3.83943	2.46299	1.37935	RARaa_peak_1373
17	11163696	11163960	265	11163812	20	5.37243	2.82305	2.40713	RARaa_peak_1374
17	12498657	12498861	205	12498756	28	11.5163	4.36643	7.97597	RARaa_peak_1375
17	12762366	12762571	206	12762505	21	5.75123	2.89776	2.68761	RARaa_peak_1376
17	13424416	13424640	225	13424582	25	6.79424	3.00051	3.58735	RARaa_peak_1377
17	14221518	14221722	205	14221623	16	4.06965	2.56019	1.48732	RARaa_peak_1378
17	14529366	14529815	450	14529565	112	84.9486	12.3627	80.1377	RARaa_peak_1379
17	14571756	14571998	243	14571879	26	5.84207	2.64752	2.76945	RARaa_peak_1380
17	15284507	15284768	262	15284651	27	9.77875	3.85138	6.32299	RARaa_peak_1381
17	15598633	15599142	510	15598960	83	65.1816	12.4465	60.6018	RARaa_peak_1382
17	15863713	15863954	242	15863821	38	16.2044	4.84353	12.4935	RARaa_peak_1383
17	16235624	16235841	218	16235723	41	3.92483	1.80808	1.44507	RARaa_peak_1384a
17	16235624	16235841	218	16235737	42	3.84583	1.78062	1.38345	RARaa_peak_1384b
17	16756029	16756369	341	16756199	62	38.5147	8.29814	34.3065	RARaa_peak_1385
17	17618042	17618247	206	17618218	18	5.00563	2.81528	2.14945	RARaa_peak_1386
17	17911004	17911243	240	17911109	34	10.1525	3.43197	6.6725	RARaa_peak_1387
17	18953653	18953852	200	18953764	20	6.2542	3.16258	3.10316	RARaa_peak_1388
17	19418383	19418666	284	19418521	35	14.569	4.64794	10.9096	RARaa_peak_1389
17	19561299	19561610	312	19561471	55	35.0596	8.39299	30.9126	RARaa_peak_1390
17	19952108	19952440	333	19952246	53	23.2389	5.29504	19.3367	RARaa_peak_1391
17	19988551	19988751	201	19988660	25	8.90264	3.72554	5.49622	RARaa_peak_1392
17	20059703	20059925	223	20059816	38	16.512	4.93754	12.7929	RARaa_peak_1393
17	20211071	20211365	295	20211215	19	5.67645	3.01198	2.63297	RARaa_peak_1394
17	20646149	20646388	240	20646280	20	6.2542	3.16258	3.10316	RARaa_peak_1395
17	21119181	21119447	267	21119312	42	17.39	4.7928	13.6425	RARaa_peak_1396
17	21122427	21122742	316	21122580	84	53.3641	9.01216	48.9376	RARaa_peak_1397
17	21219517	21219797	281	21219649	52	17.148	3.99569	13.4103	RARaa_peak_1398
17	21237189	21237450	262	21237340	45	13.8248	3.68065	10.1919	RARaa_peak_1399
17	21260024	21260295	272	21260164	32	12.7621	4.37314	9.17324	RARaa_peak_1400
17	21268371	21268752	382	21268567	111	86.5274	12.9253	81.6969	RARaa_peak_1401
17	21475524	21475904	381	21475699	79	58.7165	11.2896	54.2169	RARaa_peak_1402
17	21484594	21484828	235	21484698	27	7.91492	3.23132	4.58611	RARaa_peak_1403
17	21485624	21485853	230	21485811	26	5.84207	2.64752	2.76945	RARaa_peak_1404
17	21638503	21638828	326	21638681	55	31.3025	7.23013	27.2247	RARaa_peak_1405
17	21707183	21707463	281	21707286	35	5.3214	2.20448	2.36402	RARaa_peak_1406
17	21722206	21722532	327	21722432	19	5.27577	2.85327	2.32591	RARaa_peak_1407
17	22790554	22790757	204	22790646	18	5.11913	2.86139	2.20296	RARaa_peak_1408
17	22985877	22986229	353	22986042	78	55.8162	10.6201	51.355	RARaa_peak_1409
17	23316640	23316866	227	23316731	16	4.06965	2.56019	1.48732	RARaa_peak_1410
17	23499146	23499420	275	23499283	36	15.2806	4.76761	11.6013	RARaa_peak_1411
17	23501972	23502190	219	23502078	29	9.09497	3.46213	5.67839	RARaa_peak_1412
17	23657430	23657641	212	23657529	23	7.63333	3.43896	4.32652	RARaa_peak_1413
17	24007231	24007558	328	24007401	59	33.487	7.29873	29.3679	RARaa_peak_1414
17	24013018	24013252	235	24013137	31	11.723	4.1315	8.17266	RARaa_peak_1415
17	24242970	24243295	326	24243141	68	41.7404	8.30066	37.4803	RARaa_peak_1416
17	24249364	24249782	419	24249547	62	37.4016	7.97603	33.2123	RARaa_peak_1417
17	24726103	24726355	253	24726217	60	28.8448	5.98143	24.8181	RARaa_peak_1418
17	25022165	25022386	222	25022282	33	11.3907	3.85554	7.85748	RARaa_peak_1419
17	25207596	25207873	278	25207682	19	5.67645	3.01198	2.63297	RARaa_peak_1420
17	25390850	25391062	213	25390976	34	15.0303	4.90736	11.3596	RARaa_peak_1421
17	25692834	25693114	281	25692966	51	21.7063	5.09893	17.8418	RARaa_peak_1422
17	26097730	26097950	221	26097881	21	6.81043	3.29724	3.60172	RARaa_peak_1423
17	26617030	26617371	342	26617196	105	75.5385	11.2387	70.8329	RARaa_peak_1424
17	26902621	26902820	200	26902721	18	3.96602	2.40547	1.46605	RARaa_peak_1425
17	27204918	27205120	203	27205017	23	7.73623	3.47716	4.42031	RARaa_peak_1426
17	27206865	27207075	211	27206975	18	4.17863	2.48755	1.56019	RARaa_peak_1427
17	27303492	27303850	359	27303688	34	11.1542	3.71089	7.63022	RARaa_peak_1428
17	27663465	27663715	251	27663589	36	17.7211	5.57217	13.964	RARaa_peak_1429
17	27844630	27844836	207	27844742	21	6.85149	3.31318	3.61811	RARaa_peak_1430
17	27866172	27866406	235	27866290	30	12.9909	4.66858	9.38786	RARaa_peak_1431
17	27909417	27909653	237	27909599	25	8.79054	3.68507	5.39178	RARaa_peak_1432
17	27955597	27955877	281	27955748	40	18.0536	5.19075	14.2856	RARaa_peak_1433
17	28139965	28140179	215	28140165	20	4.93053	2.65868	2.08524	RARaa_peak_1434
17	29062324	29062677	354	29062505	104	72.9417	10.7822	68.2683	RARaa_peak_1435
17	29083904	29084135	232	29084005	28	9.50611	3.67151	6.06296	RARaa_peak_1436
17	29217739	29217970	232	29217827	24	3.86075	2.13106	1.39555	RARaa_peak_1437
17	29259177	29259376	200	29259283	26	8.26505	3.4183	4.90307	RARaa_peak_1438
17	29281576	29281892	317	29281685	24	5.81397	2.7397	2.74622	RARaa_peak_1439
17	29589624	29589895	272	29589744	29	9.09497	3.46213	5.67839	RARaa_peak_1440
17	29655157	29655398	242	29655297	26	9.32837	3.78568	5.89911	RARaa_peak_1441
17	29933924	29934159	236	29934053	30	12.0978	4.35588	8.53456	RARaa_peak_1442
17	30016384	30016593	210	30016480	21	6.08085	3.01972	2.97496	RARaa_peak_1443
17	30235676	30235875	200	30235786	23	6.86818	3.1612	3.63279	RARaa_peak_1444
17	30348408	30348703	296	30348534	27	10.8044	4.21678	7.29327	RARaa_peak_1445
17	30366577	30366802	226	30366679	19	5.15015	2.8042	2.21897	RARaa_peak_1446
17	30388507	30388747	241	30388618	38	16.2044	4.84353	12.4935	RARaa_peak_1447
17	30433705	30434109	405	30433956	30	10.7346	3.90199	7.23426	RARaa_peak_1448
17	30478912	30479138	227	30479011	39	5.47945	2.14708	2.49427	RARaa_peak_1449
17	30505128	30505411	284	30505275	35	15.1675	4.83952	11.4912	RARaa_peak_1450
17	30508102	30508308	207	30508202	31	12.7911	4.48673	9.20012	RARaa_peak_1451
17	30602893	30603099	207	30602997	24	8.04812	3.50525	4.71102	RARaa_peak_1452
17	31094229	31094572	344	31094402	47	23.7636	6.07697	19.8479	RARaa_peak_1453
17	31157282	31157535	254	31157357	42	7.13976	2.40716	3.88126	RARaa_peak_1454
17	31195772	31196067	296	31195893	33	12.0447	4.05281	8.48431	RARaa_peak_1455
17	31222443	31222735	293	31222584	42	17.013	4.68865	13.2777	RARaa_peak_1456
17	31306392	31306594	203	31306530	32	9.92284	3.49884	6.46092	RARaa_peak_1457
17	31411467	31411684	218	31411642	19	4.4382	2.53207	1.7552	RARaa_peak_1458
17	32193622	32193852	231	32193732	35	14.282	4.55773	10.636	RARaa_peak_1459
17	33049032	33049246	215	33049144	32	10.9685	3.80834	7.45086	RARaa_peak_1460
17	33094743	33094975	233	33094841	23	7.20029	3.28043	3.93893	RARaa_peak_1461
17	33108927	33109140	214	33109033	36	12.4336	3.92294	8.85256	RARaa_peak_1462
17	33339814	33340186	373	33339979	77	49.3459	9.00154	44.9757	RARaa_peak_1463
17	33351795	33352034	240	33351897	26	7.34691	3.11592	4.07324	RARaa_peak_1464
17	33775748	33776058	311	33775913	23	8.10154	3.61438	4.75188	RARaa_peak_1465
17	34154278	34154490	213	34154480	18	5.11913	2.86139	2.20296	RARaa_peak_1466
17	34677483	34677827	345	34677660	56	33.7826	7.82381	29.6588	RARaa_peak_1467
17	34931303	34931618	316	34931453	71	38.3367	7.06005	34.1315	RARaa_peak_1468
17	34986861	34987153	293	34986986	22	6.36896	3.05415	3.20528	RARaa_peak_1469
17	35275635	35275972	338	35275802	104	79.3108	12.3357	74.5626	RARaa_peak_1470
17	35947255	35947507	253	35947379	37	14.8859	4.54623	11.2199	RARaa_peak_1471
17	36155542	36155828	287	36155668	35	10.749	3.53003	7.24627	RARaa_peak_1472
17	36431346	36431545	200	36431445	24	7.64499	3.36078	4.33627	RARaa_peak_1473
17	36563464	36563663	200	36563642	190	7.25202	1.49833	3.98617	RARaa_peak_1474
17	36565574	36565778	205	36565670	160	15.7587	2.03322	12.065	RARaa_peak_1475
17	37165919	37166125	207	37166008	22	7.46752	3.46378	4.17041	RARaa_peak_1476
17	37854841	37855103	263	37854949	25	8.25622	3.49521	4.89833	RARaa_peak_1477
17	37908367	37908567	201	37908463	35	10.749	3.53003	7.24627	RARaa_peak_1478
17	37925537	37925910	374	37925705	37	15.6671	4.78309	11.9763	RARaa_peak_1479
17	38002422	38002658	237	38002538	34	13.292	4.34676	9.68002	RARaa_peak_1480
17	38037464	38037733	270	38037607	30	9.7061	3.57753	6.25361	RARaa_peak_1481
17	38040028	38040272	245	38040146	29	10.8557	4.03293	7.34298	RARaa_peak_1482
17	38065990	38066294	305	38066134	69	47.5695	9.81471	43.2235	RARaa_peak_1483
17	38070431	38070661	231	38070563	24	4.90756	2.45141	2.0771	RARaa_peak_1484
17	38138082	38138317	236	38138197	21	6.85149	3.31318	3.61811	RARaa_peak_1485
17	38209366	38209611	246	38209470	19	4.70875	2.63433	1.9136	RARaa_peak_1486
17	38530519	38530721	203	38530622	27	9.30365	3.68806	5.87902	RARaa_peak_1487
17	38704858	38705107	250	38705029	20	5.2203	2.76605	2.27973	RARaa_peak_1488
17	39946758	39947032	275	39946882	46	5.89266	2.09237	2.81493	RARaa_peak_1489a
17	39946758	39947032	275	39946910	46	3.84985	1.73678	1.38678	RARaa_peak_1489b
17	39952432	39952699	268	39952578	47	6.24887	2.13689	3.10316	RARaa_peak_1490
17	39953221	39953593	373	39953427	38	8.31605	2.7796	4.95184	RARaa_peak_1491
17	40464599	40464879	281	40464758	17	4.58319	2.71079	1.82255	RARaa_peak_1492
17	41484161	41484396	236	41484278	20	6.07058	3.09056	2.96689	RARaa_peak_1493
17	41572488	41572711	224	41572616	27	8.87813	3.5449	5.47445	RARaa_peak_1494
17	41625685	41626020	336	41625824	42	18.9874	5.25034	15.1933	RARaa_peak_1495
17	41649921	41650249	329	41650091	59	24.6579	5.11454	20.7254	RARaa_peak_1496
17	41698557	41698904	348	41698727	44	24.6626	6.77697	20.7268	RARaa_peak_1497
17	42000051	42000367	317	42000169	31	12.9626	4.54535	9.36402	RARaa_peak_1498
17	42015723	42016017	295	42015876	54	29.1358	6.74079	25.1034	RARaa_peak_1499
17	42266389	42266595	207	42266498	19	5.67645	3.01198	2.63297	RARaa_peak_1500
17	43027476	43028557	1082	43027921	399	6.81876	1.30361	3.60933	RARaa_peak_1501
17	43609934	43610133	200	43610033	16	4.06965	2.56019	1.48732	RARaa_peak_1502
17	43714982	43715195	214	43715080	26	6.5461	2.86268	3.36186	RARaa_peak_1503
17	43766153	43766493	341	43766333	53	31.8125	7.68701	27.7254	RARaa_peak_1504
17	44031677	44031914	238	44031775	26	10.1049	4.06618	6.63024	RARaa_peak_1505
17	44277518	44277768	251	44277652	34	13.839	4.51883	10.2057	RARaa_peak_1506
17	44551627	44551858	232	44551720	23	5.5936	2.72155	2.59168	RARaa_peak_1507
17	45531206	45531417	212	45531311	25	9.42084	3.91558	5.98254	RARaa_peak_1508
17	45854386	45854628	243	45854507	31	13.7475	4.81918	10.1177	RARaa_peak_1509
17	45988629	45988862	234	45988729	21	6.85149	3.31318	3.61811	RARaa_peak_1510
17	46032138	46032601	464	46032446	46	22.9196	5.95037	19.0233	RARaa_peak_1511
17	46046336	46046573	238	46046461	36	12.4336	3.92294	8.85256	RARaa_peak_1512
17	46844180	46844449	270	46844251	27	6.91778	2.92123	3.67941	RARaa_peak_1513
17	46897181	46897386	206	46897273	23	7.43261	3.36504	4.14892	RARaa_peak_1514
17	48235817	48236016	200	48235908	22	6.83435	3.22483	3.61811	RARaa_peak_1515
17	49234489	49234693	205	49234587	24	8.50062	3.67096	5.12445	RARaa_peak_1516
17	49526143	49526480	338	49526299	81	63.4902	12.3491	58.9298	RARaa_peak_1517
17	51487252	51487454	203	51487353	26	9.32837	3.78568	5.89911	RARaa_peak_1518
17	51679580	51679804	225	51679692	19	5.67645	3.01198	2.63297	RARaa_peak_1519
17	53047850	53048083	234	53047981	20	6.2542	3.16258	3.10316	RARaa_peak_1520
17	53390535	53390981	447	53390786	126	120.495	19.1261	115.266	RARaa_peak_1521
17	53393742	53394094	353	53393919	104	72.9417	10.7822	68.2683	RARaa_peak_1522
17	53401728	53402055	328	53401880	65	44.5769	9.62632	40.2714	RARaa_peak_1523
17	53429717	53429959	243	53429853	41	14.563	4.11836	10.9041	RARaa_peak_1524
17	53430410	53430658	249	53430528	46	14.4392	3.76067	10.7872	RARaa_peak_1525
17	53486057	53486470	414	53486245	67	39.5248	7.84749	35.2994	RARaa_peak_1526
17	53490528	53490831	304	53490673	61	31.6907	6.57357	27.6065	RARaa_peak_1527
17	53588899	53589261	363	53589111	25	9.13245	3.80922	5.71379	RARaa_peak_1528
17	53597540	53597752	213	53597639	23	7.75702	3.4849	4.43995	RARaa_peak_1529
17	53841356	53841561	206	53841465	279	8.25462	1.43079	4.89753	RARaa_peak_1530
17	53856247	53857050	804	53856512	152	151.443	21.4522	145.806	RARaa_peak_1531a
17	53856247	53857050	804	53856797	166	155.77	19.2725	150.085	RARaa_peak_1531b
17	53936255	53936795	541	53936432	101	79.3948	12.9136	74.6454	RARaa_peak_1532
17	53970236	53970439	204	53970309	58	6.11517	1.95833	3.00656	RARaa_peak_1533
18	21918	22149	232	22030	40	12.6734	3.70815	9.08635	RARaa_peak_1534
18	28310	28537	228	28438	52	4.63874	1.8051	1.85427	RARaa_peak_1535
18	41612	42061	450	41915	221	11.8153	1.6521	8.26123	RARaa_peak_1536
18	42494	42819	326	42589	157	3.90226	1.34984	1.42782	RARaa_peak_1537
18	43490	43727	238	43670	205	7.23477	1.47417	3.97062	RARaa_peak_1538
18	45084	45402	319	45249	218	14.2525	1.76032	10.6099	RARaa_peak_1539
18	45981	46293	313	46166	203	12.0785	1.70269	8.5159	RARaa_peak_1540
18	47471	47816	346	47626	231	15.1845	1.76684	11.5078	RARaa_peak_1541
18	48241	48741	501	48520	215	6.12071	1.40683	3.01189	RARaa_peak_1542
18	50853	51122	270	51003	162	6.45838	1.5049	3.28759	RARaa_peak_1543
18	51736	51966	231	51858	146	7.96025	1.63486	4.62924	RARaa_peak_1544
18	52313	52571	259	52455	91	5.97069	1.68941	2.88057	RARaa_peak_1545
18	82548	82767	220	82658	23	8.10154	3.61438	4.75188	RARaa_peak_1546
18	106089	106388	300	106243	56	31.7393	7.21641	27.6529	RARaa_peak_1547
18	514181	514473	293	514326	28	11.5189	4.36738	7.97597	RARaa_peak_1548
18	1740610	1740854	245	1740730	24	7.68416	3.37469	4.37063	RARaa_peak_1549
18	2626007	2626230	224	2626117	37	16.7024	5.10838	12.9771	RARaa_peak_1550
18	2961674	2961911	238	2961785	29	11.3635	4.20631	7.83139	RARaa_peak_1551
18	3518790	3519043	254	3518890	30	12.9909	4.66858	9.38786	RARaa_peak_1552
18	4880585	4880812	228	4880708	21	6.85149	3.31318	3.61811	RARaa_peak_1553
18	4922702	4922929	228	4922828	27	10.8044	4.21678	7.29327	RARaa_peak_1554
18	5019225	5019439	215	5019294	19	3.83318	2.30809	1.37424	RARaa_peak_1555
18	5687287	5687528	242	5687394	22	7.46752	3.46378	4.17041	RARaa_peak_1556
18	7276773	7277011	239	7276921	20	6.03498	3.07668	2.93372	RARaa_peak_1557
18	8003417	8003755	339	8003598	49	29.3173	7.52996	25.2791	RARaa_peak_1558
18	8419749	8419953	205	8419849	20	6.2542	3.16258	3.10316	RARaa_peak_1559
18	8427428	8427675	248	8427516	19	5.53795	2.95673	2.54126	RARaa_peak_1560
18	9156573	9156850	278	9156714	43	20.8076	5.68082	16.9655	RARaa_peak_1561
18	9274264	9274474	211	9274412	19	5.67645	3.01198	2.63297	RARaa_peak_1562
18	11333277	11333539	263	11333420	36	11.3572	3.62808	7.82667	RARaa_peak_1563
18	11543772	11543989	218	11543891	21	5.44219	2.78528	2.46273	RARaa_peak_1564
18	11630135	11630334	200	11630253	21	6.1322	3.0389	3.02258	RARaa_peak_1565
18	11645260	11645489	230	11645369	23	8.10154	3.61438	4.75188	RARaa_peak_1566
18	12088514	12088760	247	12088636	35	15.8014	5.04757	12.1045	RARaa_peak_1567
18	12135072	12135330	259	12135186	16	4.06965	2.56019	1.48732	RARaa_peak_1568
18	12173129	12173478	350	12173289	65	39.7618	8.19675	35.5341	RARaa_peak_1569
18	12489611	12489961	351	12489797	72	52.8973	10.8908	48.4777	RARaa_peak_1570
18	12539053	12539303	251	12539182	23	5.05787	2.54461	2.19346	RARaa_peak_1571
18	12628180	12628379	200	12628303	26	5.84207	2.64752	2.76945	RARaa_peak_1572
18	13547433	13547683	251	13547515	19	5.15015	2.8042	2.21897	RARaa_peak_1573
18	14048614	14048813	200	14048780	22	5.9724	2.91188	2.88057	RARaa_peak_1574
18	14240912	14241136	225	14241008	24	8.04812	3.50525	4.71102	RARaa_peak_1575
18	14502970	14503169	200	14503099	19	4.85091	2.68862	2.02777	RARaa_peak_1576
18	14849513	14849723	211	14849615	22	6.54331	3.11761	3.36167	RARaa_peak_1577
18	14928780	14928979	200	14928875	30	12.0705	4.34652	8.50804	RARaa_peak_1578
18	14939333	14939550	218	14939444	41	14.563	4.11836	10.9041	RARaa_peak_1579
18	14970138	14970397	260	14970275	35	12.9566	4.15456	9.35821	RARaa_peak_1580
18	14976682	14976937	256	14976813	40	18.0536	5.19075	14.2856	RARaa_peak_1581
18	15715728	15715967	240	15715842	20	6.07058	3.09056	2.96689	RARaa_peak_1582
18	15886681	15886905	225	15886774	30	11.3892	4.11646	7.85643	RARaa_peak_1583
18	16204369	16204697	329	16204549	63	41.3164	8.97345	37.0651	RARaa_peak_1584
18	16221865	16222068	204	16221968	19	5.60589	2.98378	2.60252	RARaa_peak_1585
18	17007347	17007557	211	17007469	16	3.85249	2.46847	1.38871	RARaa_peak_1586
18	17013418	17013651	234	17013523	42	15.2354	4.21642	11.5567	RARaa_peak_1587
18	17171540	17171856	317	17171683	35	14.1136	4.50527	10.4737	RARaa_peak_1588
18	17450934	17451201	268	17451065	50	23.6014	5.68448	19.6919	RARaa_peak_1589
18	17517456	17517745	290	17517582	43	19.2387	5.21622	15.4395	RARaa_peak_1590
18	17676459	17676867	409	17676633	75	54.044	10.656	49.6077	RARaa_peak_1591
18	18046286	18046597	312	18046438	22	7.2608	3.3849	3.99451	RARaa_peak_1592
18	19478177	19478485	309	19478345	52	26.4138	6.22659	22.4398	RARaa_peak_1593
18	19718657	19718911	255	19718774	26	8.46504	3.48596	5.09344	RARaa_peak_1594
18	19957029	19957604	576	19957412	143	126.876	16.9175	121.571	RARaa_peak_1595
18	20009599	20009832	234	20009715	39	15.4909	4.53592	11.8032	RARaa_peak_1596
18	20488706	20488992	287	20488836	19	5.15015	2.8042	2.21897	RARaa_peak_1597
18	20506688	20506963	276	20506816	47	21.8922	5.53941	18.0227	RARaa_peak_1598
18	20561565	20561843	279	20561725	26	5.84207	2.64752	2.76945	RARaa_peak_1599
18	20617660	20617859	200	20617832	18	4.98986	2.8089	2.13796	RARaa_peak_1600
18	21130961	21131164	204	21131042	19	5.30773	2.8658	2.35154	RARaa_peak_1601
18	21822275	21822519	245	21822400	29	11.2336	4.16158	7.70632	RARaa_peak_1602
18	21943878	21944172	295	21944029	68	35.6714	6.76588	31.512	RARaa_peak_1603
18	22290656	22290958	303	22290780	27	10.8044	4.21678	7.29327	RARaa_peak_1604
18	22361665	22362006	342	22361855	36	15.5232	4.84417	11.8349	RARaa_peak_1605
18	22383316	22383530	215	22383431	32	9.92284	3.49884	6.46092	RARaa_peak_1606
18	22385169	22385676	508	22385350	80	44.1589	7.38731	39.8626	RARaa_peak_1607
18	22398284	22398585	302	22398410	42	20.209	5.61843	16.3836	RARaa_peak_1608
18	22440390	22440734	345	22440523	41	18.7721	5.29679	14.9835	RARaa_peak_1609
18	22985740	22986132	393	22985841	31	11.4748	4.05132	7.9372	RARaa_peak_1610
18	23202181	23202548	368	23202362	71	32.342	5.76102	28.2436	RARaa_peak_1611
18	23290985	23291230	246	23291100	24	8.39	3.6301	5.02332	RARaa_peak_1612
18	23457359	23457597	239	23457489	27	8.87813	3.5449	5.47445	RARaa_peak_1613
18	23485466	23485849	384	23485673	52	30.3459	7.38353	26.2871	RARaa_peak_1614
18	23573051	23573405	355	23573226	73	40.1435	7.25617	35.9106	RARaa_peak_1615
18	23591312	23591525	214	23591431	34	9.25645	3.19205	5.83442	RARaa_peak_1616
18	23635279	23635614	336	23635447	72	41.6679	7.73985	37.4087	RARaa_peak_1617
18	23689346	23689680	335	23689538	37	14.3412	4.38536	10.6925	RARaa_peak_1618
18	23798078	23798285	208	23798209	24	6.73987	3.04682	3.53935	RARaa_peak_1619
18	23820342	23820594	253	23820481	37	17.0694	5.22687	13.3331	RARaa_peak_1620
18	24231931	24232186	256	24232066	33	12.8536	4.30452	9.25922	RARaa_peak_1621
18	24258929	24259328	400	24259093	41	17.2419	4.84698	13.5013	RARaa_peak_1622
18	24523734	24524017	284	24523886	28	6.77912	2.82664	3.57604	RARaa_peak_1623
18	24583533	24583764	232	24583650	33	9.56802	3.33391	6.12049	RARaa_peak_1624
18	24617429	24617628	200	24617528	21	6.25402	3.08462	3.10316	RARaa_peak_1625
18	25039270	25039537	268	25039424	24	7.08564	3.16509	3.83052	RARaa_peak_1626
18	25439926	25440262	337	25440104	82	57.9375	10.5081	53.4466	RARaa_peak_1627
18	25534086	25534288	203	25534190	21	6.61848	3.22319	3.42844	RARaa_peak_1628
18	26691448	26691689	242	26691545	20	5.69235	2.94441	2.63842	RARaa_peak_1629
18	27680775	27681002	228	27680885	34	13.5618	4.43113	9.9418	RARaa_peak_1630
18	29895074	29895300	227	29895240	48	6.61371	2.18141	3.4256	RARaa_peak_1631
18	30239142	30239577	436	30239349	131	117.034	16.9086	111.856	RARaa_peak_1632
18	30251982	30252289	308	30252126	41	18.84	5.31735	15.0486	RARaa_peak_1633
18	30252355	30252639	285	30252514	30	12.0705	4.34652	8.50804	RARaa_peak_1634
18	30266592	30266897	306	30266741	49	25.4779	6.33018	21.526	RARaa_peak_1635
18	30306248	30306487	240	30306378	41	11.4614	3.3606	7.92635	RARaa_peak_1636
18	30355936	30356399	464	30356137	89	67.3747	11.8785	62.7685	RARaa_peak_1637
18	30367330	30367634	305	30367463	35	8.98069	3.06872	5.57167	RARaa_peak_1638
18	30386099	30386514	416	30386220	34	13.3721	4.37173	9.75916	RARaa_peak_1639a
18	30386099	30386514	416	30386483	20	4.79245	2.60806	1.97762	RARaa_peak_1639b
18	30669633	30669833	201	30669745	19	5.67645	3.01198	2.63297	RARaa_peak_1640
18	32149301	32149616	316	32149450	34	15.6812	5.1278	11.99	RARaa_peak_1641
18	32363800	32364029	230	32363908	42	16.5368	4.55909	12.8161	RARaa_peak_1642
18	32915771	32916087	317	32915931	58	33.598	7.46961	29.4759	RARaa_peak_1643
18	32936537	32936831	295	32936680	40	17.346	4.97818	13.6002	RARaa_peak_1644
18	32962212	32962896	685	32962395	72	47.3741	9.24206	43.0311	RARaa_peak_1645a
18	32962212	32962896	685	32962744	45	21.8591	5.75673	17.9915	RARaa_peak_1645b
18	32981595	32981935	341	32981763	89	56.5806	9.09861	52.11	RARaa_peak_1646
18	32989613	32989886	274	32989767	63	26.1333	5.12091	22.1659	RARaa_peak_1647
18	33060201	33060735	535	33060349	55	33.1435	7.78484	29.0314	RARaa_peak_1648
18	33134267	33134613	347	33134458	44	22.4128	6.0494	18.5317	RARaa_peak_1649
18	33437731	33437976	246	33437842	22	7.32148	3.40797	4.05169	RARaa_peak_1650
18	33499223	33499459	237	33499336	29	9.09497	3.46213	5.67839	RARaa_peak_1651
18	33939073	33939285	213	33939168	30	7.1307	2.82724	3.87257	RARaa_peak_1652
18	34028532	34028751	220	34028679	23	7.23839	3.29424	3.97301	RARaa_peak_1653
18	35419295	35419621	327	35419460	54	32.3979	7.71156	28.2979	RARaa_peak_1654
18	35657852	35658093	242	35657961	42	16.5368	4.55909	12.8161	RARaa_peak_1655
18	35659975	35660360	386	35660183	42	19.4626	5.39163	15.656	RARaa_peak_1656
18	35683529	35684008	480	35683707	57	29.2717	6.40994	25.2378	RARaa_peak_1657
18	35914730	35914981	252	35914845	28	11.5189	4.36738	7.97597	RARaa_peak_1658
18	36491592	36491861	270	36491723	18	4.62828	2.66399	1.84402	RARaa_peak_1659
18	36895725	36896031	307	36895903	29	12.2479	4.51798	8.67443	RARaa_peak_1660
18	37165934	37166240	307	37166078	51	20.224	4.74247	16.3978	RARaa_peak_1661
18	37226589	37226891	303	37226705	22	4.03812	2.25529	1.48732	RARaa_peak_1662
18	37994388	37994587	200	37994482	20	6.25246	3.1619	3.10316	RARaa_peak_1663
18	38459304	38459505	202	38459463	22	6.66876	3.16363	3.47369	RARaa_peak_1664
18	38563466	38563701	236	38563595	32	10.9685	3.80834	7.45086	RARaa_peak_1665
18	38645306	38645537	232	38645424	37	16.0328	4.89647	12.3298	RARaa_peak_1666
18	39572683	39573100	418	39572920	62	34.7978	7.25763	30.655	RARaa_peak_1667
18	41322166	41322365	200	41322258	24	8.75286	3.76498	5.35515	RARaa_peak_1668
18	41551813	41552171	359	41552005	51	28.6365	7.00485	24.6127	RARaa_peak_1669
18	41554256	41554547	292	41554393	41	20.3552	5.78928	16.5211	RARaa_peak_1670
18	42353740	42353999	260	42353869	39	16.6514	4.87491	12.9273	RARaa_peak_1671
18	42606194	42606545	352	42606373	101	75.057	11.7712	70.3581	RARaa_peak_1672
18	42619812	42620079	268	42619952	39	19.0003	5.60841	15.2049	RARaa_peak_1673
18	42674186	42674414	229	42674303	28	8.31203	3.28854	4.94796	RARaa_peak_1674
18	42899381	42899661	281	42899498	42	17.9929	4.96239	14.228	RARaa_peak_1675
18	43601767	43602078	312	43601910	55	27.7616	6.24178	23.7561	RARaa_peak_1676
18	43730396	43730736	341	43730588	40	19.4523	5.62765	15.6458	RARaa_peak_1677
18	43880655	43880876	222	43880744	18	4.85057	2.75275	2.02777	RARaa_peak_1678
18	44190855	44191101	247	44190949	49	6.8078	2.19596	3.60038	RARaa_peak_1679
18	45036193	45036400	208	45036288	26	5.21917	2.46244	2.27973	RARaa_peak_1680
18	45815539	45815867	329	45815733	32	13.5248	4.62694	9.90698	RARaa_peak_1681
18	46138575	46138848	274	46138711	25	7.66737	3.29169	4.35451	RARaa_peak_1682
18	46718245	46718494	250	46718362	33	15.2999	5.12037	11.6167	RARaa_peak_1683
18	46865092	46865361	270	46865235	43	17.2566	4.66512	13.5143	RARaa_peak_1684
18	46926057	46926448	392	46926312	21	6.85149	3.31318	3.61811	RARaa_peak_1685
18	47072440	47072664	225	47072538	26	9.10243	3.70602	5.68509	RARaa_peak_1686
18	47833197	47833428	232	47833310	29	5.40171	2.40043	2.43399	RARaa_peak_1687
18	49403636	49403849	214	49403746	29	12.2479	4.51798	8.67443	RARaa_peak_1688
18	49405791	49406056	266	49405922	38	19.393	5.87337	15.5879	RARaa_peak_1689
18	49508539	49508888	350	49508717	57	37.2023	8.73476	33.0162	RARaa_peak_1690
18	49808377	49808721	345	49808552	35	14.282	4.55773	10.636	RARaa_peak_1691
18	49813198	49813459	262	49813339	32	14.5173	4.96977	10.8597	RARaa_peak_1692
19	11867	12547	681	12093	77	52.5867	9.87508	48.1696	RARaa_peak_1693a
19	11867	12547	681	12341	60	38.2791	8.55282	34.075	RARaa_peak_1693b
19	310021	310239	219	310128	38	19.393	5.87337	15.5879	RARaa_peak_1694
19	468905	469274	370	469136	229	5.49975	1.36201	2.51262	RARaa_peak_1695
19	542561	542905	345	542717	39	19.0003	5.60841	15.2049	RARaa_peak_1696
19	829806	830005	200	829900	24	5.53778	2.65063	2.54126	RARaa_peak_1697
19	870764	871142	379	870963	125	119.142	18.9755	113.931	RARaa_peak_1698
19	913088	913354	267	913186	17	4.12767	2.52378	1.5191	RARaa_peak_1699
19	947507	947911	405	947729	135	126.699	18.6673	121.4	RARaa_peak_1700
19	954271	954514	244	954414	28	6.27841	2.68234	3.12343	RARaa_peak_1701
19	1339988	1340200	213	1340068	17	4.58319	2.71079	1.82255	RARaa_peak_1702
19	1434114	1434353	240	1434226	24	8.75286	3.76498	5.35515	RARaa_peak_1703
19	1686525	1686724	200	1686615	18	5.11913	2.86139	2.20296	RARaa_peak_1704
19	2601224	2601463	240	2601344	44	22.3728	6.03696	18.4922	RARaa_peak_1705
19	2724237	2724482	246	2724359	24	8.75286	3.76498	5.35515	RARaa_peak_1706
19	2977792	2978130	339	2977960	60	28.8448	5.98143	24.8181	RARaa_peak_1707
19	3081113	3081366	254	3081235	39	18.2472	5.36618	14.4745	RARaa_peak_1708
19	3177647	3177846	200	3177727	21	5.44219	2.78528	2.46273	RARaa_peak_1709
19	3586565	3586801	237	3586759	19	5.15015	2.8042	2.21897	RARaa_peak_1710
19	3872974	3873181	208	3873072	29	12.2479	4.51798	8.67443	RARaa_peak_1711
19	4021793	4021992	200	4021976	21	4.74828	2.5389	1.94346	RARaa_peak_1712
19	4034329	4034683	355	4034521	80	49.3788	8.58805	45.0073	RARaa_peak_1713
19	4213660	4213914	255	4213791	27	10.8044	4.21678	7.29327	RARaa_peak_1714
19	5552901	5553159	259	5553032	32	13.9148	4.75994	10.2795	RARaa_peak_1715
19	6880574	6880903	330	6880747	64	43.6594	9.52305	39.368	RARaa_peak_1716
19	6911988	6912354	367	6912173	114	97.1162	15.1474	92.1649	RARaa_peak_1717
19	6944517	6944867	351	6944694	89	68.7551	12.2759	64.1316	RARaa_peak_1718
19	7413945	7414217	273	7414072	75	4.97431	1.67187	2.12434	RARaa_peak_1719
19	8815681	8815906	226	8815763	51	5.65866	1.97755	2.63297	RARaa_peak_1720
19	9186990	9187194	205	9187098	32	12.1578	4.17792	8.59185	RARaa_peak_1721
19	9588972	9589276	305	9589110	31	10.5695	3.76623	7.07443	RARaa_peak_1722
19	9656316	9656540	225	9656435	45	20.3045	5.3086	16.471	RARaa_peak_1723
19	9891634	9891833	200	9891743	19	5.4214	2.91056	2.45125	RARaa_peak_1724
19	10069204	10069430	227	10069328	28	9.08593	3.53431	5.6728	RARaa_peak_1725
19	10190688	10190890	203	10190796	24	8.28122	3.59014	4.9187	RARaa_peak_1726
19	10191090	10191291	202	10191263	29	8.17198	3.18076	4.81722	RARaa_peak_1727
19	10225425	10225725	301	10225578	36	17.2794	5.42082	13.5351	RARaa_peak_1728
19	10653585	10653784	200	10653678	19	5.15015	2.8042	2.21897	RARaa_peak_1729
19	10757661	10757884	224	10757761	27	9.82561	3.86769	6.36781	RARaa_peak_1730
19	11182808	11183037	230	11182924	38	14.5151	4.34696	10.8597	RARaa_peak_1731
19	12683258	12683513	256	12683382	56	25.9474	5.67451	21.9834	RARaa_peak_1732
19	12852512	12852810	299	12852647	34	13.3721	4.37173	9.75916	RARaa_peak_1733
19	13108970	13109276	307	13109125	66	41.9028	8.65034	37.641	RARaa_peak_1734
19	13205165	13205714	550	13205361	75	52.8545	10.3017	48.435	RARaa_peak_1735
19	13212421	13212820	400	13212654	53	31.4442	7.57135	27.3633	RARaa_peak_1736
19	13219867	13220129	263	13220032	32	11.1939	3.87693	7.66798	RARaa_peak_1737
19	13785278	13785534	257	13785434	30	7.88978	3.03974	4.56438	RARaa_peak_1738
19	14897119	14897426	308	14897268	61	33.9302	7.15507	29.8028	RARaa_peak_1739
19	15004214	15004474	261	15004334	29	12.2479	4.51798	8.67443	RARaa_peak_1740
19	15328196	15328431	236	15328293	20	5.2203	2.76605	2.27973	RARaa_peak_1741
19	15423323	15423593	271	15423501	17	4.31973	2.60209	1.66968	RARaa_peak_1742
19	15575734	15575959	226	15575852	20	6.03498	3.07668	2.93372	RARaa_peak_1743
19	15607642	15607896	255	15607753	32	9.92284	3.49884	6.46092	RARaa_peak_1744
19	15618768	15618972	205	15618873	23	5.73711	2.7697	2.67591	RARaa_peak_1745
19	15781810	15782009	200	15781908	21	5.44219	2.78528	2.46273	RARaa_peak_1746
19	16759094	16759403	310	16759254	36	17.4964	5.49487	13.7467	RARaa_peak_1747
19	17072098	17072353	256	17072238	43	20.443	5.57056	16.6062	RARaa_peak_1748
19	17353795	17354041	247	17353932	24	5.53778	2.65063	2.54126	RARaa_peak_1749
19	17788218	17788445	228	17788347	21	6.85149	3.31318	3.61811	RARaa_peak_1750
19	17820741	17820951	211	17820863	23	7.84088	3.5162	4.52007	RARaa_peak_1751
19	18009289	18009488	200	18009347	17	4.26385	2.57922	1.62823	RARaa_peak_1752
19	18076221	18076485	265	18076320	23	5.05787	2.54461	2.19346	RARaa_peak_1753
19	18447601	18447952	352	18447772	94	68.9093	11.3864	64.285	RARaa_peak_1754
19	18480790	18481007	218	18480906	29	11.3635	4.20631	7.83139	RARaa_peak_1755
19	19036961	19037160	200	19037090	20	4.83342	2.62304	2.01555	RARaa_peak_1756
19	19224753	19225054	302	19224895	68	33.2082	6.20613	29.0932	RARaa_peak_1757
19	19229179	19229490	312	19229326	65	36.983	7.44544	32.803	RARaa_peak_1758
19	19229595	19230065	471	19229858	141	121.978	16.1025	116.731	RARaa_peak_1759
19	19235571	19235964	394	19235782	152	138.296	17.9104	132.856	RARaa_peak_1760
19	19241808	19242059	252	19241936	47	18.4614	4.637	14.6849	RARaa_peak_1761
19	19257719	19258053	335	19257877	59	32.1196	6.92426	28.0276	RARaa_peak_1762
19	19287945	19288279	335	19288116	95	74.6574	12.7738	69.9636	RARaa_peak_1763
19	19322130	19322397	268	19322264	62	23.947	4.74959	20.0282	RARaa_peak_1764
19	19820410	19820684	275	19820578	20	4.97281	2.67425	2.12331	RARaa_peak_1765
19	20037683	20038076	394	20037993	29	8.52712	3.28764	5.14991	RARaa_peak_1766
19	20069731	20069956	226	20069836	24	7.08564	3.16509	3.83052	RARaa_peak_1767
19	21368460	21368667	208	21368569	26	10.1049	4.06618	6.63024	RARaa_peak_1768
19	21775007	21775367	361	21775245	20	6.2542	3.16258	3.10316	RARaa_peak_1769
19	21801196	21801501	306	21801329	42	19.9914	5.55171	16.1701	RARaa_peak_1770
19	21851623	21851881	259	21851725	18	4.20445	2.49757	1.58201	RARaa_peak_1771
19	21862857	21863166	310	21863016	49	25.4779	6.33018	21.526	RARaa_peak_1772
19	21864607	21864967	361	21864776	58	36.1746	8.23699	32.0073	RARaa_peak_1773
19	21870457	21870746	290	21870627	30	11.5417	4.16736	7.9981	RARaa_peak_1774
19	22018983	22019396	414	22019193	177	193.501	26.8067	187.36	RARaa_peak_1775
19	22170291	22170573	283	22170436	41	21.9821	6.32517	18.1078	RARaa_peak_1776
19	22551415	22551677	263	22551572	25	8.79054	3.68507	5.39178	RARaa_peak_1777
19	23495130	23495616	487	23495291	53	30.9303	7.41203	26.8611	RARaa_peak_1778
19	23685955	23686217	263	23686078	34	14.4174	4.70509	10.7674	RARaa_peak_1779
19	23691952	23692190	239	23692070	35	12.9566	4.15456	9.35821	RARaa_peak_1780
19	24150637	24150904	268	24150775	31	11.4748	4.05132	7.9372	RARaa_peak_1781
19	24296488	24296773	286	24296641	41	17.857	5.02478	14.0971	RARaa_peak_1782
19	24442214	24442478	265	24442340	43	17.5424	4.7422	13.7917	RARaa_peak_1783
19	25323221	25323420	200	25323321	19	5.67645	3.01198	2.63297	RARaa_peak_1784
19	25760708	25760939	232	25760831	29	12.1873	4.49624	8.61989	RARaa_peak_1785
19	25814459	25814658	200	25814555	50	4.37351	1.78355	1.71365	RARaa_peak_1786
19	26064231	26064430	200	26064353	23	7.84088	3.5162	4.52007	RARaa_peak_1787
19	26314343	26314666	324	26314507	65	40.3263	8.35584	36.088	RARaa_peak_1788
19	26420300	26420576	277	26420426	53	21.6873	4.92488	17.8239	RARaa_peak_1789
19	26444555	26444797	243	26444664	28	8.49776	3.34673	5.12168	RARaa_peak_1790
19	26523473	26523677	205	26523573	23	6.17735	2.91949	3.06313	RARaa_peak_1791
19	26588986	26589207	222	26589092	38	15.6995	4.69168	12.008	RARaa_peak_1792
19	26832561	26832760	200	26832723	23	6.74402	3.11714	3.54316	RARaa_peak_1793
19	26838752	26839020	269	26838893	28	9.08593	3.53431	5.6728	RARaa_peak_1794
19	26906147	26906448	302	26906282	48	13.6796	3.49231	10.0551	RARaa_peak_1795
19	27440032	27440241	210	27440144	23	8.10154	3.61438	4.75188	RARaa_peak_1796
19	27946716	27947021	306	27946852	42	16.5368	4.55909	12.8161	RARaa_peak_1797
19	28465280	28465518	239	28465411	29	8.90075	3.40194	5.49491	RARaa_peak_1798
19	28643471	28643768	298	28643597	42	15.2354	4.21642	11.5567	RARaa_peak_1799
19	28649531	28649896	366	28649688	37	10.0761	3.23921	6.60792	RARaa_peak_1800
19	29172899	29173219	321	29173055	84	53.3641	9.01216	48.9376	RARaa_peak_1801
19	29604840	29605070	231	29604949	19	4.4382	2.53207	1.7552	RARaa_peak_1802
19	29959824	29960023	200	29959921	25	8.25622	3.49521	4.89833	RARaa_peak_1803
19	30281166	30281397	232	30281289	21	4.14958	2.33256	1.53535	RARaa_peak_1804
19	30548894	30549170	277	30549014	37	11.9767	3.72614	8.41846	RARaa_peak_1805
19	30674008	30674207	200	30674112	27	7.72019	3.16964	4.40521	RARaa_peak_1806
19	30753084	30753341	258	30753214	35	10.9475	3.5839	7.4327	RARaa_peak_1807
19	30860000	30860326	327	30860152	75	45.6088	8.32868	41.2889	RARaa_peak_1808
19	30876521	30876793	273	30876655	45	23.727	6.32727	19.8156	RARaa_peak_1809
19	30987281	30987513	233	30987401	20	5.26541	2.78291	2.31636	RARaa_peak_1810
19	30996125	30996376	252	30996254	32	11.1483	3.86302	7.62618	RARaa_peak_1811
19	31112066	31112282	217	31112188	23	6.86818	3.1612	3.63279	RARaa_peak_1812
19	31165436	31165662	227	31165543	16	4.06965	2.56019	1.48732	RARaa_peak_1813
19	31894242	31894577	336	31894410	83	49.5143	8.23673	45.1407	RARaa_peak_1814
19	31977333	31977573	241	31977443	22	6.65067	3.15698	3.45636	RARaa_peak_1815
19	32082623	32082944	322	32082802	41	18.2737	5.14751	14.5008	RARaa_peak_1816
19	32491108	32491345	238	32491225	21	5.44219	2.78528	2.46273	RARaa_peak_1817
19	32554302	32554596	295	32554437	55	30.8212	7.0898	26.7543	RARaa_peak_1818
19	32693881	32694146	266	32694070	35	6.3311	2.43287	3.17151	RARaa_peak_1819
19	32811649	32811937	289	32811787	70	33.3441	6.05221	29.2279	RARaa_peak_1820
19	32900572	32900827	256	32900695	34	15.581	5.09348	11.8918	RARaa_peak_1821
19	33102397	33102596	200	33102523	20	5.4504	2.85245	2.47038	RARaa_peak_1822
19	33144684	33144984	301	33144822	82	54.4682	9.57856	50.0245	RARaa_peak_1823
19	33319494	33319784	291	33319645	48	24.6572	6.21564	20.7251	RARaa_peak_1824
19	34185029	34185265	237	34185135	24	7.15729	3.18986	3.89795	RARaa_peak_1825
19	34928047	34928279	233	34928156	30	12.9579	4.65682	9.35943	RARaa_peak_1826
19	35666825	35667093	269	35666965	22	7.42404	3.44712	4.14494	RARaa_peak_1827
19	36417168	36417376	209	36417289	30	7.1307	2.82724	3.87257	RARaa_peak_1828
19	36726189	36726397	209	36726285	28	10.5213	4.01432	7.02946	RARaa_peak_1829
19	37203987	37204211	225	37204105	29	7.35668	2.94169	4.08124	RARaa_peak_1830
19	37556354	37556553	200	37556437	19	5.47099	2.93017	2.48617	RARaa_peak_1831
19	37680820	37681022	203	37680890	16	4.06965	2.56019	1.48732	RARaa_peak_1832
19	38572616	38572823	208	38572717	18	5.11913	2.86139	2.20296	RARaa_peak_1833
19	39099772	39100015	244	39099865	20	6.2542	3.16258	3.10316	RARaa_peak_1834
19	39113006	39113415	410	39113232	23	8.10154	3.61438	4.75188	RARaa_peak_1835
19	40084803	40085002	200	40084920	22	7.46752	3.46378	4.17041	RARaa_peak_1836
19	40162906	40163352	447	40163088	32	12.1578	4.17792	8.59185	RARaa_peak_1837
19	40326649	40327012	364	40326821	60	37.6904	8.37285	33.4968	RARaa_peak_1838
19	40843229	40843446	218	40843312	19	3.83318	2.30809	1.37424	RARaa_peak_1839
19	42253713	42253912	200	42253842	22	7.46752	3.46378	4.17041	RARaa_peak_1840
19	42284671	42284979	309	42284775	19	5.64023	2.99749	2.63212	RARaa_peak_1841
19	42289456	42289700	245	42289575	30	12.9909	4.66858	9.38786	RARaa_peak_1842
19	44329077	44329303	227	44329167	27	7.56505	3.12089	4.2633	RARaa_peak_1843
19	44565310	44565636	327	44565463	48	24.6164	6.20358	20.6847	RARaa_peak_1844
19	44917590	44917803	214	44917722	20	5.69235	2.94441	2.63842	RARaa_peak_1845
19	45405016	45405309	294	45405169	47	26.0773	6.78846	22.1103	RARaa_peak_1846
19	45486077	45486276	200	45486147	23	6.0832	2.88719	2.97715	RARaa_peak_1847
19	45496587	45496903	317	45496731	30	8.21867	3.13397	4.86259	RARaa_peak_1848
19	45512078	45512289	212	45512177	22	4.03812	2.25529	1.48732	RARaa_peak_1849
19	45664801	45665022	222	45664904	32	13.5248	4.62694	9.90698	RARaa_peak_1850
19	46024164	46024435	272	46024297	26	10.1049	4.06618	6.63024	RARaa_peak_1851
19	46992304	46992712	409	46992474	31	13.7475	4.81918	10.1177	RARaa_peak_1852
19	47466358	47466557	200	47466462	22	7.46752	3.46378	4.17041	RARaa_peak_1853
19	48145712	48145948	237	48145818	27	7.91492	3.23132	4.58611	RARaa_peak_1854
19	49037696	49038009	314	49037856	51	31.2403	7.83116	27.1637	RARaa_peak_1855
19	49173819	49174072	254	49173915	17	4.58319	2.71079	1.82255	RARaa_peak_1856
19	49186690	49186915	226	49186805	35	16.6141	5.32212	12.8908	RARaa_peak_1857
19	49548417	49548618	202	49548513	35	12.4721	4.01258	8.89028	RARaa_peak_1858
19	49717070	49717443	374	49717266	49	29.3173	7.52996	25.2791	RARaa_peak_1859
2	42330	42582	253	42463	30	9.20895	3.426	5.78864	RARaa_peak_1860
2	157415	157614	200	157512	26	10.1049	4.06618	6.63024	RARaa_peak_1861
2	293352	293643	292	293487	36	17.7211	5.57217	13.964	RARaa_peak_1862
2	314276	314475	200	314453	21	6.85149	3.31318	3.61811	RARaa_peak_1863
2	618093	618326	234	618220	36	10.3924	3.37445	6.90307	RARaa_peak_1864
2	627794	628133	340	627973	68	43.9175	8.90856	39.6235	RARaa_peak_1865
2	673510	673771	262	673661	37	14.3412	4.38536	10.6925	RARaa_peak_1866
2	860207	860513	307	860367	39	17.6695	5.1849	13.9166	RARaa_peak_1867
2	871963	872292	330	872128	51	25.763	6.16462	21.803	RARaa_peak_1868
2	887478	887722	245	887601	22	7.24072	3.37728	3.97514	RARaa_peak_1869
2	1002394	1002697	304	1002538	58	31.2249	6.80886	27.1521	RARaa_peak_1870
2	1085055	1085391	337	1085237	56	23.9412	5.19848	20.0226	RARaa_peak_1871
2	1174132	1174396	265	1174264	27	9.99197	3.92589	6.52622	RARaa_peak_1872
2	2037657	2037886	230	2037797	25	7.12863	3.11058	3.87142	RARaa_peak_1873
2	2384717	2384916	200	2384816	27	9.66285	3.8112	6.21336	RARaa_peak_1874
2	2788400	2788609	210	2788537	26	10.0517	4.04662	6.58439	RARaa_peak_1875
2	3067450	3067666	217	3067566	34	13.292	4.34676	9.68002	RARaa_peak_1876
2	3093914	3094150	237	3094029	29	10.8557	4.03293	7.34298	RARaa_peak_1877
2	3546553	3546752	200	3546672	23	7.81981	3.50832	4.50043	RARaa_peak_1878
2	3608379	3608598	220	3608486	41	11.4614	3.3606	7.92635	RARaa_peak_1879
2	3615489	3615731	243	3615622	25	9.42084	3.91558	5.98254	RARaa_peak_1880
2	3632121	3632347	227	3632223	35	11.7881	3.81691	8.23522	RARaa_peak_1881
2	3883252	3883454	203	3883314	23	4.46442	2.35335	1.7766	RARaa_peak_1882
2	4777418	4777629	212	4777522	29	8.71153	3.34381	5.32443	RARaa_peak_1883
2	5818937	5819144	208	5819041	20	5.89505	3.02237	2.81659	RARaa_peak_1884
2	6829321	6829520	200	6829472	34	8.45027	2.98348	5.08036	RARaa_peak_1885
2	7495521	7495720	200	7495614	23	6.86818	3.1612	3.63279	RARaa_peak_1886
2	7759646	7759954	309	7759819	62	30.5114	6.17755	26.4489	RARaa_peak_1887
2	9657733	9658006	274	9657872	25	7.66737	3.29169	4.35451	RARaa_peak_1888
2	10117659	10117970	312	10117816	56	35.5264	8.36978	31.3691	RARaa_peak_1889
2	10519407	10519798	392	10519591	179	159.808	17.6501	154.076	RARaa_peak_1890
2	10655774	10656043	270	10655866	20	5.69235	2.94441	2.63842	RARaa_peak_1891
2	11508432	11508957	526	11508783	71	42.2869	8.02515	38.0215	RARaa_peak_1892
2	11510944	11511153	210	11511051	37	14.0789	4.30913	10.4393	RARaa_peak_1893
2	11527112	11527413	302	11527266	72	41.1622	7.61606	36.9136	RARaa_peak_1894
2	11537659	11537879	221	11537768	38	15.0503	4.50077	11.3774	RARaa_peak_1895
2	11538030	11538264	235	11538149	40	18.0536	5.19075	14.2856	RARaa_peak_1896
2	11538936	11539564	629	11539177	115	92.1773	13.628	87.2832	RARaa_peak_1897
2	11547957	11548230	274	11548114	31	10.5255	3.75269	7.03366	RARaa_peak_1898
2	12043964	12044166	203	12044053	23	8.10154	3.61438	4.75188	RARaa_peak_1899
2	13799515	13799714	200	13799600	23	5.62198	2.73105	2.61788	RARaa_peak_1900
2	13918976	13919197	222	13919073	26	8.07083	3.35322	4.7312	RARaa_peak_1901
2	14068557	14068766	210	14068705	19	5.67645	3.01198	2.63297	RARaa_peak_1902
2	14288118	14288327	210	14288213	26	6.69795	2.90998	3.50038	RARaa_peak_1903
2	14400041	14400322	282	14400141	21	6.73284	3.26722	3.53309	RARaa_peak_1904
2	16171640	16171844	205	16171738	28	10.6705	4.0661	7.17118	RARaa_peak_1905
2	16814743	16814966	224	16814858	17	4.12767	2.52378	1.5191	RARaa_peak_1906
2	18509947	18510146	200	18510096	27	6.48769	2.79174	3.31369	RARaa_peak_1907
2	18537532	18537823	292	18537682	24	4.90756	2.45141	2.0771	RARaa_peak_1908
2	19039070	19039343	274	19039217	24	8.75286	3.76498	5.35515	RARaa_peak_1909
2	19167940	19168156	217	19168052	22	7.46752	3.46378	4.17041	RARaa_peak_1910
2	19581334	19581633	300	19581526	19	5.67645	3.01198	2.63297	RARaa_peak_1911
2	19615218	19615441	224	19615316	21	6.85149	3.31318	3.61811	RARaa_peak_1912
2	19657996	19658240	245	19658135	18	5.11913	2.86139	2.20296	RARaa_peak_1913
2	19714285	19714576	292	19714415	58	30.7828	6.69049	26.7176	RARaa_peak_1914
2	20191958	20192214	257	20192065	23	8.10154	3.61438	4.75188	RARaa_peak_1915
2	20345470	20345704	235	20345592	49	23.1504	5.6699	19.2517	RARaa_peak_1916
2	20363352	20363673	322	20363543	25	8.38063	3.53897	5.0144	RARaa_peak_1917
2	20480270	20480490	221	20480384	28	10.6705	4.0661	7.17118	RARaa_peak_1918
2	20493056	20493455	400	20493256	119	95.9832	13.8485	91.0444	RARaa_peak_1919
2	20813113	20813391	279	20813242	63	29.4571	5.83689	25.4161	RARaa_peak_1920
2	21310792	21310991	200	21310871	25	6.03404	2.75666	2.93372	RARaa_peak_1921
2	21361587	21361808	222	21361757	17	4.25	2.57357	1.62026	RARaa_peak_1922
2	21480335	21480563	229	21480475	22	5.23384	2.6543	2.28716	RARaa_peak_1923
2	21481654	21482058	405	21481862	55	32.3033	7.52814	28.2052	RARaa_peak_1924
2	21543738	21544105	368	21543976	33	11.6189	3.92375	8.0712	RARaa_peak_1925
2	21590543	21590792	250	21590668	46	24.7778	6.51981	20.84	RARaa_peak_1926
2	22693050	22693272	223	22693149	16	4.04063	2.54787	1.48732	RARaa_peak_1927
2	22822265	22822585	321	22822428	49	29.3173	7.52996	25.2791	RARaa_peak_1928
2	22962614	22962844	231	22962731	49	13.3495	3.37899	9.73677	RARaa_peak_1929
2	23664830	23665029	200	23664975	18	5.11913	2.86139	2.20296	RARaa_peak_1930
2	23994121	23994344	224	23994223	25	8.40159	3.54637	5.03462	RARaa_peak_1931
2	24117139	24117349	211	24117236	20	5.80957	2.98939	2.74235	RARaa_peak_1932
2	24332500	24332757	258	24332603	21	6.25402	3.08462	3.10316	RARaa_peak_1933
2	24646460	24646747	288	24646575	21	5.44219	2.78528	2.46273	RARaa_peak_1934
2	24864481	24864777	297	24864627	34	12.2817	4.03915	8.70582	RARaa_peak_1935
2	25121913	25122230	318	25122065	49	29.3173	7.52996	25.2791	RARaa_peak_1936
2	25385405	25385662	258	25385532	41	17.2419	4.84698	13.5013	RARaa_peak_1937
2	25471471	25471796	326	25471602	31	11.9267	4.19798	8.37039	RARaa_peak_1938
2	25825758	25825957	200	25825855	26	8.88344	3.62964	5.47888	RARaa_peak_1939
2	25904721	25904960	240	25904829	26	8.88344	3.62964	5.47888	RARaa_peak_1940
2	25948890	25949104	215	25948998	33	11.6189	3.92375	8.0712	RARaa_peak_1941
2	26032927	26033175	249	26033064	23	5.73711	2.7697	2.67591	RARaa_peak_1942
2	26106273	26106553	281	26106398	26	10.1049	4.06618	6.63024	RARaa_peak_1943
2	26634618	26634823	206	26634761	24	7.76324	3.40285	4.44583	RARaa_peak_1944
2	27098724	27098952	229	27098843	32	11.6629	4.0218	8.11388	RARaa_peak_1945
2	27983960	27984161	202	27984075	22	7.46752	3.46378	4.17041	RARaa_peak_1946
2	28209818	28210025	208	28209913	23	7.14361	3.25994	3.88467	RARaa_peak_1947
2	28741310	28741513	204	28741400	22	7.46752	3.46378	4.17041	RARaa_peak_1948
2	29452103	29452302	200	29452203	96	13.4365	2.33892	9.82136	RARaa_peak_1949
2	29510300	29510516	217	29510399	21	6.58089	3.20877	3.39426	RARaa_peak_1950
2	29557532	29557831	300	29557668	24	7.12136	3.17742	3.86515	RARaa_peak_1951
2	29703518	29703741	224	29703618	34	11.5002	3.80997	7.96214	RARaa_peak_1952
2	29929390	29929589	200	29929484	35	6.3311	2.43287	3.17151	RARaa_peak_1953
2	30007146	30007345	200	30007248	22	7.2207	3.3697	3.95744	RARaa_peak_1954
2	30186115	30186314	200	30186213	19	3.83318	2.30809	1.37424	RARaa_peak_1955
2	30319678	30319877	200	30319766	23	7.27673	3.30816	4.00919	RARaa_peak_1956
2	31112458	31112737	280	31112594	45	23.3506	6.20942	19.4455	RARaa_peak_1957
2	32287729	32287996	268	32287855	22	6.85305	3.23178	3.61952	RARaa_peak_1958
2	32810020	32810302	283	32810164	57	31.7002	7.06862	27.6156	RARaa_peak_1959
2	32813385	32813630	246	32813492	23	7.06887	3.23301	3.82077	RARaa_peak_1960
2	32836141	32836387	247	32836268	33	8.70625	3.10085	5.31956	RARaa_peak_1961
2	32840597	32841160	564	32840799	52	23.7962	5.52947	19.8803	RARaa_peak_1962a
2	32840597	32841160	564	32840971	57	28.2631	6.14947	24.2488	RARaa_peak_1962b
2	33178129	33178397	269	33178277	25	9.29793	3.87007	5.87395	RARaa_peak_1963
2	33474323	33474560	238	33474432	25	8.3389	3.52426	4.97405	RARaa_peak_1964
[truncated: 2,859 more rows]
