# Supplementary material for: Identification of downstream effectors of retinoic acid specifying the zebrafish pancreas by integrative genomics
Source: Sci Rep. 2021 Nov 22;11:22717. doi: 10.1038/s41598-021-02039-y (PMC8608873; doi:10.1038/s41598-021-02039-y)
Supplement: Supplementary file 7 — Supplementary Table S7. [file 41598_2021_2039_MOESM7_ESM.xlsx]

## Sheet: Endoderm ATAC-seq peaks
Chromosome	Start	End	Width	Conc_DMSO	Conc_NE	FC (DMSO vs NE	FDR
13	24319647	24320467	821	8.56	4.78	3.78	2.64e-24
20	43917771	43918258	488	8.62	4.89	3.73	1.18e-23
13	4289314	4289912	599	8.87	4.55	4.32	1.55e-22
Zv9_NA150	1216	1590	375	8.38	4.65	3.73	1.35e-21
14	30173803	30174449	647	8.4	4.93	3.47	5.3e-21
1	39086775	39087235	461	8.48	5.1	3.38	1.63e-20
12	5556425	5556835	411	8	4.13	3.87	6.84e-20
9	7407086	7408048	963	8.03	4.08	3.94	1.07e-19
20	15455970	15456420	451	8.58	4.94	3.63	2.82e-19
20	20545704	20546059	356	7.97	4.29	3.67	4.32e-19
8	21727759	21728132	374	8.38	4.56	3.82	8.71e-19
5	46837698	46838221	524	8.21	4.78	3.43	9.61e-19
11	34226045	34226686	642	8.47	5.24	3.22	1.26e-18
6	55696290	55696786	497	8.95	5.82	3.13	1.26e-18
1	50508900	50509342	443	7.8	3.8	4	5.81e-18
7	44580840	44581377	538	7.85	4.28	3.57	6.96e-18
10	17565635	17566031	397	7.21	3.34	3.87	9.92e-18
7	26098403	26098868	466	7.67	4.19	3.48	9.99e-18
2	18035815	18036284	470	7.57	3.74	3.83	1.12e-17
17	52414554	52414914	361	8.02	4.82	3.19	1.34e-17
Zv9_scaffold3540	200513	200783	271	7.13	2.73	4.4	1.34e-17
20	8848823	8849305	483	8.63	5.41	3.22	2.08e-17
11	8186688	8187220	533	8.21	4.79	3.41	2.62e-17
2	32967573	32967943	371	7.36	3.37	3.99	2.78e-17
14	32458859	32459298	440	8.33	5.01	3.32	3.11e-17
25	16310897	16311555	659	7.99	4.77	3.22	4.72e-17
19	22997112	22997600	489	7.58	3.18	4.4	6.05e-17
11	44535063	44535499	437	8.52	5.42	3.09	8.64e-17
23	7423424	7423976	553	8.42	4.9	3.52	8.64e-17
24	8117531	8117917	387	7.2	3.28	3.92	8.83e-17
12	47681080	47681572	493	8.41	5.12	3.29	9.94e-17
11	22704750	22705318	569	7.85	4.12	3.73	1.11e-16
24	42106437	42106938	502	7.68	4.55	3.13	1.54e-16
Zv9_scaffold3540	118774	119501	728	8.12	5.11	3.01	1.57e-16
6	59716674	59717094	421	7.76	4.73	3.03	2.28e-16
20	14663841	14664500	660	8.08	4.84	3.23	2.28e-16
25	38347152	38347870	719	8.39	5.5	2.89	2.31e-16
17	26715625	26715975	351	7.45	3.76	3.68	3.32e-16
2	23896216	23896697	482	6.72	1.81	4.92	3.56e-16
1	30696704	30697116	413	8.91	6.35	2.57	3.72e-16
17	42837299	42837793	495	8.34	4.93	3.41	5.66e-16
9	47683621	47684029	409	7.92	4.61	3.31	6.7e-16
18	44709527	44709947	421	8.16	4.07	4.09	7.36e-16
1	12859893	12860295	403	7.83	4.59	3.25	7.67e-16
15	15018621	15019050	430	8.53	5.18	3.35	9.14e-16
18	37182159	37182659	501	8.24	4.56	3.68	9.85e-16
7	1013361	1013757	397	7.48	4.18	3.3	1.24e-15
6	32035805	32036159	355	7.22	2.83	4.39	1.33e-15
16	24762180	24762450	271	7.09	2.51	4.58	1.33e-15
19	2343733	2344048	316	7.46	3.98	3.48	1.34e-15
5	36556572	36557101	530	8.4	4.94	3.46	1.42e-15
17	13922890	13923427	538	7.77	4.83	2.93	1.79e-15
18	44706375	44706944	570	8.67	5.54	3.13	2.12e-15
22	31364385	31364687	303	6.66	2.09	4.57	2.31e-15
16	37632461	37632894	434	7.48	3.69	3.79	2.46e-15
14	43195561	43196174	614	8.85	5.81	3.03	2.95e-15
6	28591621	28591887	267	7.53	4.07	3.47	3.11e-15
7	42349285	42349666	382	7.61	4.32	3.29	3.16e-15
7	26871951	26872397	447	8.22	5.22	3	4.09e-15
11	42304479	42304829	351	7.46	4.23	3.22	5.68e-15
13	23553943	23554260	318	7.15	2.91	4.24	6.37e-15
15	31414226	31414856	631	8.85	6.28	2.57	6.7e-15
7	48307268	48307736	469	8.03	4.64	3.39	6.7e-15
20	42552914	42553261	348	6.83	2.55	4.27	7.61e-15
5	71040938	71041762	825	7.95	4.9	3.05	8.25e-15
7	24491536	24491950	415	7.45	4.34	3.11	8.74e-15
24	31942847	31943249	403	7.4	4.17	3.23	9.22e-15
19	44645727	44646098	372	7.37	3.97	3.4	9.52e-15
23	14144806	14145204	399	7.28	3.77	3.5	1.09e-14
12	48626642	48627159	518	8.75	5.91	2.84	1.11e-14
9	43412811	43413435	625	8.15	5.21	2.94	1.11e-14
19	24980496	24980855	360	7.03	2.74	4.29	1.2e-14
9	3746032	3746357	326	7.55	4.13	3.42	1.48e-14
17	10846259	10846828	570	7.96	4.66	3.3	1.53e-14
7	66728208	66728815	608	8.82	5.5	3.32	1.78e-14
5	11693592	11694250	659	9.1	6.39	2.71	2.04e-14
3	16519147	16519503	357	7.21	3.25	3.96	2.56e-14
6	12469397	12469779	383	7.18	3.48	3.7	2.94e-14
13	19974539	19974885	347	6.98	3.4	3.58	3.08e-14
21	2550179	2550548	370	7.48	4.35	3.13	3.6e-14
3	26441033	26441367	335	7.58	4.25	3.33	3.66e-14
22	23099798	23100246	449	7.08	3.62	3.46	4.03e-14
7	44486356	44486739	384	7.19	3.81	3.38	4.28e-14
5	41266580	41266905	326	7.27	3.99	3.28	4.39e-14
8	7167913	7168205	293	6.71	3.12	3.59	4.54e-14
2	52697136	52697851	716	7.56	4.74	2.81	4.8e-14
13	39506963	39507614	652	8.93	5.83	3.1	5.2e-14
7	11992169	11992649	481	7.3	3.46	3.84	6.22e-14
25	20282965	20283394	430	6.87	2.35	4.53	6.84e-14
2	34080502	34080826	325	6.82	3.12	3.7	1.05e-13
14	1041624	1042067	444	7.15	3.55	3.59	1.06e-13
22	21443853	21444393	541	8.59	5.47	3.12	1.13e-13
8	5232397	5232842	446	7.89	5.33	2.56	1.21e-13
7	60362873	60363192	320	6.91	3.47	3.44	1.22e-13
21	8812322	8812792	471	8.15	5.01	3.14	1.44e-13
7	43426141	43426771	631	8.15	5.62	2.53	1.46e-13
17	788674	789786	1113	9.11	6.76	2.34	2.05e-13
7	59951710	59952056	347	7.32	4.21	3.11	2.27e-13
15	22375379	22375848	470	7.25	4.04	3.21	2.3e-13
21	6502053	6502473	421	8.49	5.9	2.59	2.76e-13
10	1983835	1984253	419	7.67	4.73	2.94	2.79e-13
23	28538679	28539050	372	7.89	4.68	3.21	2.91e-13
20	24632108	24632483	376	7.79	4.7	3.08	3e-13
10	14329374	14329726	353	7.54	3.87	3.67	3.05e-13
1	23105847	23106256	410	7.96	5.22	2.75	3.2e-13
16	9924984	9925457	474	7.11	3.73	3.39	3.21e-13
4	16983528	16984218	691	7.84	4.59	3.24	3.36e-13
23	37848329	37848705	377	7.48	4.45	3.03	3.51e-13
1	4641958	4642344	387	8.47	6.02	2.45	3.64e-13
13	33162177	33162595	419	7.11	3.59	3.51	3.66e-13
24	5306433	5306985	553	7.37	4.16	3.21	3.93e-13
15	32214941	32215238	298	7.28	3.41	3.87	4.2e-13
19	23500729	23501226	498	8.97	6.37	2.6	4.37e-13
7	65293667	65294274	608	10.57	8.21	2.35	4.63e-13
6	19322567	19322820	254	6.28	2.02	4.26	4.63e-13
16	22571394	22571817	424	7.43	4.25	3.18	5.78e-13
8	45544056	45544430	375	7.21	4.01	3.2	5.8e-13
16	15581839	15582174	336	6.59	1.79	4.8	5.88e-13
1	50519695	50520185	491	7.94	4.53	3.41	6.88e-13
7	38305385	38305710	326	7.78	4.86	2.92	6.88e-13
11	36668480	36668756	277	6.54	1.94	4.59	7.22e-13
12	44163364	44163855	492	8.47	5.49	2.98	8.14e-13
12	31269226	31269726	501	7.72	4.9	2.81	8.32e-13
3	8346891	8347200	310	6.74	2.78	3.96	8.48e-13
19	12020651	12021043	393	6.67	2.94	3.72	8.73e-13
6	48167921	48168354	434	8.09	5.43	2.65	9.7e-13
23	1830854	1831316	463	8.65	5.17	3.48	1e-12
20	36359659	36360062	404	7.22	4.25	2.97	1.04e-12
18	8327557	8327798	242	6.89	3.63	3.26	1.05e-12
2	8199957	8200394	438	7.26	3.92	3.34	1.15e-12
21	3044837	3045182	346	6.61	2.53	4.09	1.21e-12
11	32374883	32375244	362	7.41	4.15	3.26	1.45e-12
7	56196719	56196976	258	6.7	2.77	3.93	1.45e-12
7	16223126	16223507	382	8.4	5.64	2.76	1.49e-12
6	55695035	55695284	250	6.83	3.52	3.31	1.65e-12
2	56837599	56838066	468	6.8	3.62	3.17	1.71e-12
19	23046238	23046742	505	7.34	4.53	2.81	1.77e-12
21	2297961	2298315	355	7.04	3.96	3.08	1.8e-12
Zv9_scaffold3557	44158	44612	455	7.93	5.09	2.85	1.8e-12
2	35054826	35055284	459	7.43	3.97	3.46	1.81e-12
13	35512942	35513462	521	8.37	4.87	3.5	1.82e-12
23	10496191	10496526	336	7.2	3.69	3.51	1.83e-12
10	13631998	13632470	473	7.64	4.86	2.78	1.99e-12
24	1565779	1566334	556	8.42	5.69	2.74	2.03e-12
11	28458918	28459384	467	8.94	6.61	2.33	2.03e-12
9	33676	34442	767	7.66	4.61	3.04	2.14e-12
25	22758417	22758763	347	7.84	5.02	2.82	2.15e-12
9	58114098	58114917	820	9.73	7.18	2.55	2.29e-12
13	46410437	46410919	483	7.51	4.48	3.02	2.61e-12
12	45427102	45427498	397	7.44	4.55	2.89	2.76e-12
11	30257784	30258235	452	7.7	4.28	3.41	2.82e-12
17	1375115	1375549	435	7.21	4.41	2.8	2.91e-12
17	18315117	18315541	425	6.69	3.29	3.4	2.93e-12
3	56003325	56003712	388	7.78	5.21	2.57	3.01e-12
15	22404415	22404808	394	7.28	4.4	2.88	3.5e-12
8	34142991	34143377	387	8.22	5.71	2.5	3.84e-12
7	32187844	32188539	696	8.36	5.29	3.07	4.24e-12
25	32191447	32191854	408	6.93	2.93	4	4.54e-12
19	47777649	47778095	447	7.83	5	2.83	4.99e-12
3	63200597	63200907	311	6.87	3.7	3.17	5.1e-12
14	43208013	43208772	760	9.75	7.27	2.48	5.16e-12
2	28287094	28287649	556	9.27	7.01	2.25	5.21e-12
5	26667673	26667967	295	7.82	5	2.82	5.35e-12
7	46676215	46676529	315	6.86	3.26	3.6	5.55e-12
8	20707428	20707820	393	6.41	2.18	4.24	5.55e-12
6	33026787	33027237	451	7.07	4.13	2.94	5.78e-12
23	26554018	26554359	342	7.14	3.92	3.22	5.79e-12
20	53630760	53631270	511	8.27	5.83	2.44	5.9e-12
4	15763126	15763533	408	6.6	2.58	4.01	6.01e-12
13	40813304	40813716	413	7.61	5.07	2.54	6.17e-12
6	2734428	2734752	325	7.53	4.57	2.96	6.51e-12
4	6537199	6537540	342	7.26	4.48	2.78	6.95e-12
14	8082369	8082833	465	8.26	5.56	2.69	6.95e-12
13	49435097	49435531	435	8.2	5.55	2.65	6.95e-12
15	44098660	44099085	426	8.36	5.57	2.8	6.99e-12
18	41565901	41566480	580	8.03	4.86	3.17	7.31e-12
1	13940762	13941122	361	7.11	4.02	3.1	8.33e-12
24	4669777	4670249	473	8.09	5.47	2.62	8.86e-12
7	41075878	41076218	341	6.64	3.29	3.34	1.06e-11
21	19053428	19053748	321	6.76	3.82	2.94	1.06e-11
21	19310764	19311101	338	6.69	3.42	3.27	1.1e-11
3	10622674	10622938	265	6.17	1.71	4.46	1.1e-11
17	13819318	13819814	497	8.94	6.37	2.57	1.17e-11
5	58393059	58393610	552	8.08	5.83	2.25	1.18e-11
3	43672747	43673053	307	6.17	2.26	3.9	1.18e-11
18	7603505	7604367	863	7.96	5.34	2.61	1.18e-11
23	39731576	39731890	315	7.06	3.65	3.41	1.24e-11
17	15863444	15863940	497	7.52	4.93	2.59	1.27e-11
9	7399785	7400382	598	8.06	5.12	2.94	1.27e-11
20	37986101	37986667	567	8.43	5.8	2.64	1.27e-11
1	43141436	43141886	451	7.87	5.25	2.62	1.29e-11
21	16306844	16307261	418	7.52	4.35	3.17	1.29e-11
2	13918864	13919510	647	8.65	6.47	2.19	1.29e-11
5	39939502	39939921	420	7.28	4.1	3.18	1.34e-11
13	18981042	18981525	484	7.56	4.91	2.65	1.35e-11
25	16455134	16455495	362	6.74	3.17	3.56	1.36e-11
8	48306777	48307107	331	7.11	3.92	3.18	1.43e-11
5	28102990	28103705	716	8.57	5.73	2.84	1.48e-11
3	17879519	17879965	447	8.31	5.85	2.46	1.54e-11
13	16388347	16388720	374	6.66	3.28	3.38	1.56e-11
18	44715325	44715746	422	8.78	5.9	2.87	1.59e-11
6	52637426	52637913	488	8.3	5.85	2.46	1.74e-11
5	47991757	47992244	488	7.99	5.37	2.62	1.81e-11
14	30190858	30191167	310	6.72	3.56	3.16	1.83e-11
6	52450336	52450826	491	7.97	5.54	2.42	1.87e-11
14	45101363	45102142	780	8.9	6.59	2.32	1.97e-11
7	55586976	55587352	377	8.05	5.1	2.95	2.06e-11
2	58870588	58871081	494	6.77	3.69	3.09	2.06e-11
5	47998221	47998507	287	6.36	2.66	3.7	2.06e-11
17	33038704	33039318	615	8.52	5.77	2.75	2.15e-11
Zv9_NA525	81058	81504	447	7.51	4.76	2.75	2.15e-11
9	9079714	9080185	472	8.57	5.66	2.91	2.25e-11
5	16796664	16797416	753	8.41	5.7	2.71	2.31e-11
6	42745164	42745575	412	7.43	4.64	2.79	2.41e-11
10	4990952	4991569	618	8.42	5.88	2.55	2.74e-11
22	40738019	40738355	337	6.45	3.08	3.37	2.8e-11
15	44221038	44221548	511	8.21	5.12	3.09	3.1e-11
21	15445792	15446262	471	7.1	4.22	2.88	3.31e-11
15	45363942	45364172	231	6.57	3.29	3.28	3.59e-11
6	6073270	6073751	482	8.33	4.92	3.41	3.96e-11
2	39398645	39398980	336	7.18	4.18	3.01	4e-11
15	6948574	6948860	287	7.07	4.36	2.71	4.23e-11
1	10634925	10635419	495	7.82	4.96	2.86	4.23e-11
7	34556315	34556762	448	7.42	4.19	3.22	4.23e-11
9	1219277	1219648	372	7.5	4.76	2.75	4.33e-11
9	29203383	29204171	789	7.07	4.05	3.01	4.33e-11
11	45266348	45266914	567	7.09	4.1	2.99	4.42e-11
7	24071722	24072114	393	6.84	3.65	3.2	4.48e-11
14	32086635	32087148	514	9.03	6.64	2.39	4.61e-11
8	22742240	22742571	332	6.61	3.09	3.52	4.7e-11
13	20657412	20657971	560	9.24	7.13	2.11	4.73e-11
22	26939554	26939882	329	6.26	2.28	3.98	4.73e-11
14	43184003	43184518	516	8.68	5.91	2.77	4.95e-11
16	21699775	21700159	385	7.68	4.75	2.92	4.98e-11
5	68831597	68832013	417	8.16	5.46	2.7	5.04e-11
9	48581274	48581732	459	7.91	5.2	2.71	5.11e-11
5	25925093	25925477	385	6.86	3.34	3.52	5.23e-11
17	42398327	42398628	302	7.1	4.39	2.71	5.28e-11
10	44815444	44815866	423	7.83	5.17	2.67	5.37e-11
16	15588464	15588678	215	6.11	1.9	4.2	5.69e-11
25	10155792	10156174	383	7.18	3.76	3.42	5.83e-11
6	57009238	57009542	305	6.68	3.16	3.52	6.27e-11
3	21570205	21570677	473	7.89	5.1	2.78	6.31e-11
5	42176592	42177009	418	7.2	3.57	3.63	6.39e-11
3	832692	833357	666	6.47	2.95	3.51	6.49e-11
17	38507808	38508496	689	8.95	6.46	2.49	6.54e-11
5	14126400	14126773	374	7.87	4.68	3.19	6.93e-11
13	25165635	25166070	436	7.69	4.93	2.76	7.56e-11
14	44964524	44965156	633	7.93	5.6	2.33	7.59e-11
7	8509966	8510473	508	7.86	5.3	2.57	7.65e-11
7	37467139	37467964	826	7.87	5.23	2.64	7.9e-11
13	50984205	50984717	513	8.77	6.29	2.48	7.9e-11
19	2364194	2364533	340	7.21	4.01	3.2	7.95e-11
13	40615602	40616022	421	7.33	4.34	3	8.1e-11
14	26044333	26044761	429	7.12	3.92	3.2	8.26e-11
5	32123466	32123843	378	6.44	2.56	3.88	8.44e-11
24	24145600	24145894	295	6.1	2.49	3.62	8.61e-11
7	10266832	10267577	746	8.61	6.18	2.43	8.61e-11
7	35897953	35898531	579	9.21	6.89	2.32	8.72e-11
16	33962117	33962747	631	7.52	5.1	2.43	8.93e-11
12	14801771	14802156	386	8.01	5.3	2.71	8.96e-11
18	16956255	16956658	404	8.87	6.19	2.68	9.09e-11
18	5825160	5825557	398	7.09	3.94	3.16	9.26e-11
15	37339460	37339824	365	6.57	3.12	3.45	9.26e-11
5	19512535	19512928	394	6.9	4.02	2.88	9.41e-11
7	65296091	65296625	535	9.72	7.54	2.18	9.43e-11
8	13022082	13022712	631	8.33	5.62	2.7	1.04e-10
3	24993381	24993723	343	6.82	3.69	3.12	1.05e-10
9	27287411	27287966	556	8.94	6.34	2.61	1.05e-10
21	8481063	8481380	318	7.1	4.4	2.7	1.06e-10
13	9580747	9581162	416	6.96	4.02	2.95	1.08e-10
7	35927427	35927782	356	6.84	3.91	2.93	1.11e-10
12	33173959	33174446	488	7.95	5.42	2.54	1.19e-10
23	21133458	21133888	431	7.91	5.02	2.89	1.2e-10
8	54500784	54501476	693	7.94	5.36	2.57	1.22e-10
17	16066455	16066937	483	9.12	6.95	2.17	1.22e-10
10	33404861	33405270	410	8.22	4.97	3.24	1.24e-10
6	59115891	59116479	589	8.27	5.78	2.49	1.25e-10
7	28031902	28032293	392	8.05	5.33	2.72	1.28e-10
Zv9_NA810	5452	5824	373	6.96	4.18	2.78	1.36e-10
21	16197892	16198248	357	7.35	4.09	3.26	1.37e-10
19	48850835	48851291	457	7.38	4.18	3.19	1.46e-10
7	65411152	65411431	280	6.04	1.78	4.26	1.49e-10
24	12539722	12539978	257	6.34	3	3.34	1.49e-10
Zv9_NA344	34009	34336	328	6.39	3.4	2.99	1.54e-10
17	33054087	33054422	336	8.01	5.35	2.66	1.57e-10
5	26680180	26680562	383	7.92	4.69	3.23	1.73e-10
1	271432	271901	470	8.25	5.84	2.4	1.74e-10
18	46174750	46175142	393	6.56	3.12	3.45	1.8e-10
17	49975428	49975734	307	6.61	3.58	3.02	1.84e-10
8	15550874	15551286	413	7.82	5.12	2.7	1.88e-10
21	17893846	17894337	492	7.7	4.76	2.94	1.89e-10
7	62867442	62867754	313	6.43	2.69	3.74	2.03e-10
2	27191037	27191384	348	6.51	2.65	3.86	2.11e-10
24	26030632	26031356	725	8.7	5.9	2.79	2.16e-10
5	27511358	27511799	442	7.06	4.56	2.49	2.23e-10
7	43055646	43055947	302	7.35	4.4	2.94	2.24e-10
7	9109283	9109593	311	6.7	3.39	3.32	2.27e-10
10	16962861	16963247	387	6.59	3.42	3.16	2.34e-10
6	25873303	25873737	435	7.52	4.75	2.77	2.36e-10
16	15587555	15588021	467	7.03	3.97	3.06	2.39e-10
11	5410903	5411519	617	7.47	4.84	2.63	2.43e-10
7	46210626	46211304	679	8.02	5.32	2.71	2.43e-10
12	31287874	31288440	567	7.05	4.08	2.97	2.51e-10
1	19243198	19243504	307	6.55	2.78	3.78	2.54e-10
25	33703760	33704211	452	8.06	5.62	2.43	2.55e-10
25	24420091	24420537	447	6.52	3.57	2.94	2.57e-10
16	35195625	35196021	397	6.77	3.17	3.6	2.62e-10
8	45364256	45364648	393	7.31	3.63	3.67	2.66e-10
10	37220653	37221064	412	7.62	4.73	2.9	2.69e-10
21	11815889	11816425	537	7.18	4.56	2.63	2.81e-10
11	9961393	9961823	431	7.1	4.23	2.87	2.81e-10
17	8206233	8206674	442	8.62	5.69	2.93	2.85e-10
Zv9_NA834	27902	28394	493	7.23	4.39	2.84	2.97e-10
15	18821851	18822123	273	6.31	2.9	3.41	3.13e-10
18	44755306	44755736	431	7.87	5.3	2.57	3.19e-10
2	25699665	25700001	337	6.79	3.89	2.9	3.2e-10
8	49590315	49590682	368	6.73	3.28	3.46	3.25e-10
15	15022378	15022765	388	8.1	5.1	3	3.25e-10
20	6694757	6695538	782	9.29	6.94	2.35	3.26e-10
7	54328598	54329027	430	6.94	4.21	2.74	3.38e-10
17	42052222	42052454	233	6.86	4.18	2.68	3.39e-10
10	32349779	32350154	376	6.83	3.98	2.85	3.46e-10
9	41119503	41119986	484	7.34	4.5	2.84	3.53e-10
7	14983401	14983851	451	7.7	5.29	2.41	3.57e-10
5	38215639	38216058	420	8.39	6.02	2.37	3.74e-10
3	25699028	25699442	415	7.29	4.53	2.76	3.75e-10
13	36703851	36704174	324	6.31	3.17	3.14	3.76e-10
23	25633390	25633792	403	7.49	4.69	2.8	3.76e-10
8	27691770	27692125	356	8.06	5.67	2.39	3.82e-10
7	44738284	44738742	459	8.24	5.74	2.5	3.9e-10
5	24861059	24861367	309	6.21	2.58	3.63	3.93e-10
15	9119199	9119675	477	7.83	5.26	2.57	4.22e-10
13	39498495	39498914	420	7.52	5.18	2.33	4.24e-10
Zv9_scaffold3495	136901	137370	470	7.7	5.31	2.39	4.34e-10
Zv9_NA79	19150	19887	738	7.76	4.76	3	4.37e-10
7	11456921	11457519	599	7.96	5.13	2.82	4.39e-10
18	49407424	49407839	416	8.07	5.54	2.53	4.42e-10
6	33582224	33582565	342	6.36	3.04	3.32	4.49e-10
18	49527778	49528252	475	7.45	4.93	2.52	4.5e-10
7	28144215	28144729	515	7.09	4.08	3.01	4.79e-10
20	43236420	43236916	497	7.49	5.13	2.36	4.82e-10
3	41906244	41906720	477	8.18	5.41	2.77	4.88e-10
19	37193966	37194688	723	7.66	5.01	2.64	5.31e-10
4	17874211	17874612	402	7.08	4.56	2.52	5.38e-10
8	8550548	8550967	420	8.19	5.65	2.54	5.41e-10
10	44740291	44740741	451	7.32	4.26	3.06	5.5e-10
1	15502781	15503251	471	7.13	4.3	2.83	5.58e-10
20	6193055	6193446	392	6.93	4.26	2.66	5.66e-10
15	17243330	17243603	274	6.69	3.43	3.26	5.67e-10
10	42697094	42697426	333	6.43	3.6	2.84	5.7e-10
13	837528	838067	540	8.07	5.78	2.29	5.87e-10
6	36338874	36339263	390	7.89	5.06	2.83	5.89e-10
14	17425306	17425647	342	6.31	2.79	3.53	5.89e-10
25	32183239	32183608	370	7.87	5.35	2.53	5.89e-10
9	29355063	29355675	613	8.83	6.17	2.66	5.95e-10
11	36765850	36766208	359	6.01	0.98	5.03	5.97e-10
25	20292411	20292927	517	8.21	5.64	2.57	6.04e-10
6	13397224	13397669	446	7.56	4.73	2.83	6.05e-10
1	43324406	43324747	342	6.84	3.8	3.04	6.15e-10
13	27805095	27805417	323	6.15	0.46	5.69	6.23e-10
16	2543767	2544290	524	8.33	5.99	2.34	6.29e-10
19	18946346	18946651	306	5.9	1.49	4.41	6.3e-10
7	37350443	37350829	387	6.76	3.32	3.44	6.41e-10
2	6724542	6724857	316	6.6	2.78	3.82	6.53e-10
1	39256022	39256328	307	6.43	3.2	3.23	6.53e-10
11	42265936	42266201	266	6.17	2.41	3.76	6.57e-10
25	10148648	10148989	342	7.2	4.57	2.63	6.68e-10
5	65987707	65988039	333	7.31	4.66	2.65	6.7e-10
18	20180911	20181509	599	8.67	6.14	2.53	6.75e-10
2	13931341	13931719	379	7.72	5.16	2.57	6.91e-10
14	28207816	28208171	356	6.75	3.83	2.92	6.91e-10
5	57198117	57198555	439	7.08	3.97	3.11	7.08e-10
12	5954661	5955069	409	6.86	3.62	3.23	7.2e-10
5	24463851	24464187	337	6.48	3.59	2.89	7.41e-10
20	39841976	39842428	453	8.27	6	2.27	7.56e-10
15	31393805	31394111	307	6.47	2.96	3.51	7.63e-10
23	27133200	27133584	385	7.2	4.18	3.02	7.72e-10
2	17494488	17494894	407	7.27	4.58	2.69	7.89e-10
2	60093258	60093973	716	8.81	6.07	2.74	7.9e-10
8	45549676	45550043	368	7.59	5.09	2.5	7.91e-10
3	12264931	12265354	424	8.19	5.72	2.47	7.94e-10
1	2146798	2147186	389	7.52	5.27	2.26	7.94e-10
1	1165616	1166256	641	7.9	5.37	2.53	8.02e-10
15	25615238	25615747	510	7.63	4.87	2.76	8.11e-10
2	23115052	23115567	516	8.48	5.91	2.57	8.32e-10
16	50430729	50431230	502	7.18	4.64	2.54	8.6e-10
5	22627048	22627384	337	6.74	3.69	3.05	8.73e-10
10	138454	138793	340	7.34	4.24	3.09	8.79e-10
5	75266524	75266990	467	8.62	6.57	2.06	8.98e-10
17	23072790	23073300	511	7.58	4.63	2.95	9.13e-10
18	47526979	47527444	466	7.75	5.19	2.55	9.35e-10
18	49552282	49552623	342	8	5.39	2.61	9.56e-10
9	45375554	45375944	391	6.95	3.52	3.43	9.61e-10
13	5222661	5223403	743	8.94	6.65	2.3	9.73e-10
Zv9_scaffold3500	265173	265594	422	6.54	3.49	3.05	9.76e-10
6	28018743	28019279	537	7.38	4.99	2.39	9.81e-10
16	33385589	33385896	308	6.17	2.97	3.21	1.04e-09
6	33712215	33712677	463	8.61	6	2.62	1.07e-09
2	30721016	30721395	380	7.26	4.6	2.66	1.07e-09
4	26940226	26940555	330	6.74	3.76	2.99	1.15e-09
4	50817437	50818106	670	7.65	5.28	2.38	1.17e-09
Zv9_NA17	54057	54456	400	7.42	5.03	2.39	1.19e-09
17	10209778	10210267	490	8	5.66	2.34	1.23e-09
21	41814691	41815069	379	7.56	4.67	2.88	1.24e-09
8	20742155	20742622	468	7.77	5.33	2.44	1.25e-09
3	16418761	16419108	348	6.98	4.06	2.92	1.32e-09
7	76955004	76955484	481	7.45	4.6	2.85	1.39e-09
5	11481347	11482135	789	7.62	5.19	2.43	1.39e-09
9	11833943	11834363	421	7.82	5.19	2.63	1.43e-09
1	10608772	10609158	387	7.56	5.36	2.2	1.45e-09
17	30041005	30041602	598	7.16	4.07	3.09	1.48e-09
7	41293605	41293948	344	6.31	3.01	3.3	1.53e-09
2	44131662	44132106	445	7.72	5.05	2.67	1.54e-09
6	7095721	7096214	494	7.52	5.05	2.47	1.54e-09
20	21008849	21009151	303	7.05	3.94	3.11	1.55e-09
14	22986880	22987173	294	6.06	2.55	3.51	1.6e-09
12	38176413	38176723	311	7.91	5.64	2.26	1.79e-09
13	19571022	19571409	388	7.59	5.24	2.34	1.79e-09
11	19315901	19316290	390	7.67	4.51	3.16	1.82e-09
6	27659429	27659777	349	7.69	4.99	2.7	1.84e-09
9	48799575	48799856	282	6.36	2.98	3.38	1.84e-09
24	31776296	31776685	390	6.76	3.79	2.96	1.86e-09
6	43695281	43696098	818	7.99	5.42	2.57	1.89e-09
14	42129571	42130307	737	8.85	6.78	2.07	1.9e-09
5	64593973	64594237	265	6.04	2.66	3.38	1.9e-09
16	52224562	52225025	464	7.77	4.94	2.83	1.93e-09
12	18772308	18772577	270	6.5	3.05	3.45	2e-09
7	72585749	72586096	348	7.3	4.28	3.02	2.02e-09
5	29525695	29525986	292	6.44	3.28	3.16	2.07e-09
24	31277555	31278129	575	7.59	5.26	2.32	2.09e-09
5	9914511	9914945	435	7.26	4.92	2.35	2.09e-09
17	10946487	10946841	355	7.13	4.54	2.59	2.13e-09
13	23183187	23183555	369	7.69	5.09	2.6	2.23e-09
5	21570636	21570932	297	6.91	3.91	3.01	2.25e-09
8	9841979	9842476	498	8.06	5.78	2.28	2.25e-09
3	26352003	26352356	354	7.09	4.6	2.49	2.3e-09
19	43454100	43454608	509	6.92	4.41	2.51	2.31e-09
5	52718147	52718657	511	7.19	4.03	3.15	2.31e-09
5	24454249	24454591	343	6.48	3.45	3.03	2.38e-09
24	13940631	13940858	228	6.33	2.95	3.38	2.38e-09
12	50252894	50253388	495	7.55	4.98	2.57	2.46e-09
2	8197352	8197749	398	8.11	5.94	2.17	2.48e-09
1	25633865	25634147	283	6.44	3.46	2.98	2.59e-09
5	52611392	52611755	364	7.08	4.53	2.55	2.63e-09
13	40219473	40220047	575	8.95	6.06	2.89	2.66e-09
14	33451862	33452126	265	6.29	1.8	4.49	2.7e-09
5	63479211	63479539	329	6.42	3.47	2.96	2.72e-09
3	22988476	22988840	365	6.7	4.13	2.57	2.73e-09
11	18889876	18890235	360	6.07	2.82	3.25	2.73e-09
6	38960008	38960432	425	6.96	4.01	2.95	2.76e-09
12	31177262	31177982	721	8.74	6.51	2.24	2.86e-09
19	705616	706193	578	7.66	5.23	2.43	2.88e-09
17	10229416	10229752	337	7.15	4.36	2.79	2.91e-09
3	24112238	24112556	319	7.31	4.12	3.19	2.91e-09
18	36524808	36525395	588	7.95	6	1.96	2.93e-09
20	21325512	21326096	585	8.59	6.53	2.06	2.94e-09
13	35541951	35542370	420	7.71	5.2	2.51	2.97e-09
4	15544930	15545515	586	7.43	4.56	2.87	2.98e-09
19	50086607	50087227	621	9.19	6.78	2.41	3.12e-09
6	57966709	57967223	515	7.75	5.4	2.35	3.13e-09
14	38972656	38972957	302	6.38	3.04	3.34	3.2e-09
9	24407703	24408015	313	7.23	4.14	3.08	3.29e-09
3	62148228	62148542	315	6.77	3.49	3.28	3.34e-09
6	20119520	20120428	909	8.94	6.54	2.41	3.37e-09
Zv9_scaffold3540	203814	204141	328	7.38	4.72	2.66	3.39e-09
1	1299419	1299787	369	7.61	5	2.61	3.43e-09
6	41229165	41229482	318	6.86	3.78	3.08	3.51e-09
20	35923832	35924281	450	7.78	5.29	2.48	3.55e-09
3	43528683	43529286	604	7.5	5.04	2.47	3.56e-09
7	22886961	22887149	189	6.65	4.01	2.63	3.57e-09
24	24515922	24516321	400	7.17	4.36	2.81	3.58e-09
12	13586635	13587032	398	7.1	4.43	2.66	3.59e-09
7	34304782	34305099	318	6.8	3.5	3.3	3.67e-09
8	38685440	38685977	538	7.05	4.32	2.74	3.72e-09
15	22542361	22542786	426	6.79	3.59	3.2	3.75e-09
20	42149740	42150106	367	6.28	2.9	3.37	3.79e-09
6	59757414	59757821	408	6.87	4.22	2.65	3.79e-09
17	19636796	19637139	344	6.82	4.35	2.47	3.88e-09
12	6644958	6645420	463	7.66	5.54	2.12	4.05e-09
19	11526198	11526575	378	6.79	3.62	3.17	4.08e-09
2	38954337	38954772	436	6.96	4.22	2.74	4.14e-09
20	29939692	29940396	705	7.85	4.83	3.02	4.16e-09
8	54615293	54615707	415	7.55	4.49	3.06	4.32e-09
9	28521365	28521688	324	7.53	4.59	2.94	4.43e-09
18	49486376	49486577	202	6.34	3.18	3.17	4.46e-09
14	19684053	19684606	554	8.91	6.65	2.26	4.46e-09
24	18316512	18316954	443	7.17	4.37	2.8	4.48e-09
17	24119570	24119993	424	8	5.93	2.07	4.53e-09
12	38841749	38842115	367	7.46	5.09	2.37	4.54e-09
18	44703188	44703538	351	7.51	4.97	2.53	4.65e-09
11	13298251	13298769	519	7.15	4.88	2.27	4.65e-09
16	26391405	26391659	255	6.39	3.26	3.13	4.83e-09
5	46021912	46022273	362	6.91	3.9	3.01	4.85e-09
2	46497442	46497878	437	7.58	4.87	2.7	4.87e-09
11	29656402	29656880	479	7.03	4.39	2.64	4.87e-09
19	23354820	23355365	546	7.87	5.15	2.72	4.87e-09
6	46453749	46454058	310	6.07	2.85	3.22	4.96e-09
17	41561012	41561323	312	6.75	4.26	2.49	4.96e-09
2	30725280	30725636	357	7.49	4.93	2.56	5.1e-09
7	51181370	51182226	857	9.29	7.3	1.99	5.12e-09
4	9367751	9368102	352	6.16	2.94	3.23	5.15e-09
17	19393672	19394117	446	8.45	6.6	1.85	5.3e-09
6	48171290	48171597	308	7.7	5.17	2.52	5.32e-09
21	35478793	35479156	364	7.87	5.68	2.19	5.42e-09
5	21429560	21430184	625	8.6	6.6	2.01	5.48e-09
11	28145801	28146115	315	6.36	2.94	3.42	5.48e-09
25	229800	230108	309	7.1	4.39	2.71	5.77e-09
4	57489032	57489688	657	7.49	5.11	2.39	5.81e-09
15	39029061	39029351	291	5.96	2.61	3.35	6.04e-09
2	24785016	24785327	312	6.65	4	2.66	6.04e-09
4	44710469	44711255	787	7.23	4.57	2.66	6.11e-09
5	58489125	58489495	371	6.92	4.1	2.82	6.12e-09
1	2707157	2707502	346	6.84	3.51	3.33	6.17e-09
3	19061083	19061677	595	6.84	4.38	2.46	6.19e-09
17	42297829	42298164	336	7.26	4.64	2.62	6.23e-09
22	10941401	10941654	254	6.59	3.54	3.05	6.25e-09
5	26222162	26222430	269	5.78	2.14	3.63	6.26e-09
13	43485824	43486128	305	6.5	3.82	2.68	6.34e-09
11	26015172	26015420	249	5.87	1.51	4.36	6.42e-09
16	3948791	3949348	558	8.9	6.69	2.21	6.44e-09
16	19521588	19522022	435	7.34	5.09	2.25	6.46e-09
1	55279547	55279969	423	7.85	5.5	2.35	6.5e-09
5	52732592	52733290	699	8.63	6.14	2.49	6.54e-09
12	38962357	38962875	519	7.4	5.22	2.19	6.57e-09
20	47071502	47071897	396	7.34	4.88	2.46	6.67e-09
13	43459502	43459818	317	7.12	3.88	3.23	6.8e-09
15	22251849	22252395	547	7.64	4.9	2.74	6.85e-09
9	38439463	38439771	309	7.6	4.63	2.97	6.85e-09
3	43529394	43530083	690	8.18	5.37	2.81	6.87e-09
16	44442179	44442419	241	6.37	2.92	3.45	6.9e-09
3	13020643	13021027	385	6.93	4.51	2.42	6.9e-09
11	40785970	40786423	454	6.94	4.39	2.55	6.92e-09
11	28171619	28171972	354	6.96	4.01	2.95	6.96e-09
18	10254225	10254675	451	8.45	6.25	2.2	7.1e-09
23	36231814	36232066	253	6.92	4.25	2.68	7.18e-09
10	32451427	32451770	344	7.67	5.48	2.19	7.19e-09
21	5982659	5983103	445	7.32	4.75	2.57	7.23e-09
5	10782488	10783165	678	7.34	4.88	2.46	7.24e-09
19	10150154	10150518	365	6.6	3.51	3.09	7.24e-09
1	51663165	51663474	310	6.44	3.27	3.18	7.32e-09
3	47403233	47403492	260	6.55	3.8	2.75	7.36e-09
3	56684833	56685166	334	6.93	4.26	2.67	7.44e-09
9	9942922	9943203	282	6.1	2.96	3.14	7.81e-09
12	50512405	50512819	415	6.89	4.34	2.55	7.9e-09
17	37858039	37858783	745	9.05	6.88	2.17	7.92e-09
3	17865552	17865962	411	6.04	2.94	3.1	8.02e-09
20	41191823	41192353	531	6.97	4.37	2.6	8.02e-09
23	1840225	1840896	672	8.1	5.39	2.71	8.06e-09
20	52499006	52499821	816	9.27	7.5	1.77	8.27e-09
12	210468	211068	601	8.11	5.35	2.76	8.31e-09
13	35651814	35652201	388	7.83	5.41	2.43	8.55e-09
7	16752473	16752830	358	5.93	2.77	3.16	8.56e-09
10	27697998	27698639	642	7.28	4.74	2.54	8.69e-09
8	27201362	27201673	312	6.42	2.74	3.68	8.71e-09
11	22852552	22852910	359	6.62	3.55	3.07	8.8e-09
7	16219166	16219480	315	7.44	5.39	2.05	8.82e-09
20	344255	344587	333	6.3	3.2	3.1	9.1e-09
16	33388567	33389041	475	7.58	5.09	2.48	9.17e-09
20	15235768	15236234	467	8.23	5.96	2.27	9.49e-09
19	502973	503658	686	8.65	6.33	2.31	9.55e-09
14	24478851	24479259	409	7.08	4.81	2.27	9.84e-09
9	53085805	53086490	686	8.27	5.83	2.44	9.88e-09
17	37604873	37605169	297	5.68	1.5	4.19	9.89e-09
25	8620902	8621325	424	6.42	3.67	2.75	9.93e-09
7	41155257	41155481	225	5.84	2.14	3.71	1.02e-08
14	17427312	17427649	338	7.09	4.71	2.38	1.02e-08
15	19239673	19240046	374	6.72	3.99	2.73	1.03e-08
15	26738654	26739214	561	7.84	5.57	2.27	1.04e-08
24	18665	19064	400	7.99	5.54	2.45	1.05e-08
5	68118705	68119065	361	7.17	4.68	2.48	1.05e-08
3	29929070	29929460	391	6.53	4.04	2.49	1.1e-08
3	49550676	49551111	436	7.11	4.72	2.38	1.1e-08
8	21735587	21735901	315	6.76	4.23	2.54	1.11e-08
19	29936131	29936367	237	6.34	2.65	3.69	1.11e-08
17	5348672	5349129	458	7.9	5.77	2.13	1.11e-08
8	5832516	5832658	143	5.9	2.49	3.42	1.12e-08
18	40066877	40067512	636	8.08	5.3	2.78	1.14e-08
1	6489815	6490272	458	6.6	3.75	2.84	1.14e-08
Zv9_NA142	22839	23183	345	7.7	5.21	2.49	1.14e-08
6	43566598	43566870	273	7.22	4.85	2.37	1.17e-08
Zv9_NA274	26847	27177	331	6.48	3.79	2.69	1.17e-08
16	58739685	58740056	372	6.93	4.49	2.43	1.17e-08
20	15522402	15523015	614	8.26	5.85	2.41	1.2e-08
11	11164764	11165263	500	7.5	4.66	2.84	1.24e-08
17	30827144	30827421	278	6.28	3.6	2.68	1.24e-08
7	74163872	74164277	406	8.07	5.77	2.3	1.24e-08
14	23655826	23656263	438	7.29	4.1	3.18	1.26e-08
21	2430298	2431012	715	8.08	6.07	2.01	1.27e-08
5	22620040	22620815	776	8.7	6.1	2.59	1.31e-08
13	32208070	32208411	342	7.81	5.76	2.05	1.31e-08
17	15811354	15811802	449	6.64	3.83	2.81	1.35e-08
22	11546146	11546422	277	5.84	1.87	3.97	1.36e-08
17	17669757	17670258	502	8.9	6.74	2.16	1.36e-08
13	7543051	7543391	341	7.11	4.51	2.6	1.37e-08
4	2319438	2319851	414	7.47	4.99	2.48	1.37e-08
16	10221502	10221785	284	6.59	3.43	3.16	1.4e-08
15	28593022	28593417	396	6.73	3.83	2.91	1.49e-08
17	16418559	16418937	379	6.23	3.22	3.01	1.51e-08
11	13300490	13300888	399	6.83	3.63	3.2	1.54e-08
9	28553203	28553587	385	7.31	4.36	2.96	1.58e-08
17	42422753	42423163	411	8.13	5.87	2.26	1.63e-08
9	29439874	29440210	337	6.1	3.06	3.04	1.65e-08
4	4128604	4128984	381	8.05	5.65	2.39	1.67e-08
20	39570960	39571254	295	5.68	1.49	4.19	1.71e-08
24	1254140	1254491	352	7.44	5	2.43	1.72e-08
8	45051624	45052107	484	6.72	3.96	2.75	1.72e-08
20	39568109	39568483	375	7.24	4.05	3.19	1.72e-08
23	36557780	36558200	421	7.05	4.34	2.7	1.76e-08
24	19877422	19877878	457	7.91	5.18	2.73	1.79e-08
13	22642546	22642966	421	7.01	3.91	3.1	1.79e-08
4	563222	563484	263	6.32	2.99	3.32	1.8e-08
16	11336287	11336566	280	6.07	2.53	3.54	1.81e-08
17	38432779	38433182	404	7.59	4.46	3.13	1.81e-08
21	10424639	10424935	297	6.92	4.27	2.65	1.81e-08
24	16802444	16802982	539	6.97	4.47	2.5	1.84e-08
24	37114501	37114783	283	6.26	3.32	2.94	1.85e-08
20	53637028	53637427	400	7.11	4.42	2.69	1.86e-08
16	27664998	27665290	293	6.16	3.05	3.11	1.92e-08
9	16409515	16409902	388	7.54	4.98	2.56	1.93e-08
16	42380341	42380861	521	9.09	6.66	2.44	1.97e-08
5	49512991	49513469	479	7.94	5.74	2.2	1.97e-08
12	1726455	1726778	324	6.23	2.82	3.41	1.97e-08
15	22908502	22908796	295	6.3	2.99	3.31	2e-08
5	63851950	63852236	287	7.38	4.86	2.51	2.01e-08
17	33876704	33877047	344	6.47	3.31	3.16	2.04e-08
8	9761128	9761515	388	6.74	4.39	2.35	2.06e-08
11	42298612	42299086	475	6.66	3.55	3.11	2.08e-08
10	19237764	19238561	798	7.93	5.57	2.36	2.13e-08
16	58061702	58062358	657	7.98	5.58	2.39	2.15e-08
24	4351322	4351832	511	8.2	6.25	1.95	2.16e-08
24	4151599	4152046	448	8.47	5.82	2.66	2.17e-08
1	29697633	29697909	277	6.07	3.15	2.92	2.17e-08
21	2135643	2136224	582	7.35	4.83	2.52	2.23e-08
20	36460049	36460391	343	7.22	5.1	2.12	2.28e-08
14	37951320	37951760	441	7.3	4.77	2.53	2.31e-08
14	2089945	2090519	575	7.96	5.93	2.04	2.38e-08
13	18991288	18991881	594	8.23	6.17	2.07	2.38e-08
16	39483262	39483564	303	6.16	2.97	3.19	2.4e-08
Zv9_NA344	4946	5262	317	6.43	3.66	2.76	2.42e-08
18	32421228	32421626	399	7.63	5.04	2.6	2.43e-08
8	44321975	44322624	650	7.38	5.06	2.33	2.43e-08
11	25241328	25241708	381	6.74	4.24	2.51	2.47e-08
10	25074459	25074869	411	6.99	4.5	2.49	2.51e-08
23	41283799	41284195	397	6.53	3.76	2.78	2.53e-08
15	27092735	27093625	891	8.3	6.01	2.28	2.54e-08
9	33181105	33181362	258	5.85	2.26	3.59	2.56e-08
2	36334221	36334547	327	7.97	5.49	2.48	2.67e-08
8	215781	216254	474	7.61	5.45	2.17	2.72e-08
15	37590623	37590951	329	7.36	4.46	2.9	2.75e-08
11	5902319	5902591	273	6.31	3.61	2.7	2.77e-08
23	10416832	10417132	301	6.54	4.1	2.45	2.79e-08
21	12321101	12321683	583	7.62	5.51	2.1	2.88e-08
23	23317927	23318402	476	8.82	6.61	2.22	2.9e-08
17	25666176	25666603	428	6.54	3.84	2.7	2.9e-08
9	42777061	42777544	484	8.08	5.86	2.22	2.94e-08
14	42985601	42986159	559	9.2	6.78	2.42	2.98e-08
6	5923667	5924050	384	7	4.54	2.46	3.01e-08
Zv9_scaffold3484	100206	100424	219	5.76	1.83	3.93	3.07e-08
7	34602249	34602721	473	7.63	5	2.63	3.08e-08
5	40478741	40479219	479	7.27	4.92	2.34	3.08e-08
13	23171899	23172565	667	7.79	5.63	2.17	3.11e-08
14	34570825	34571337	513	6.64	4.11	2.54	3.12e-08
17	23699836	23700303	468	7.96	5.21	2.74	3.12e-08
5	74167281	74167646	366	6.92	4.06	2.86	3.18e-08
16	25111456	25111927	472	7.69	5.36	2.34	3.18e-08
3	36349055	36349363	309	6.58	3.31	3.27	3.19e-08
6	53052024	53052489	466	7.36	4.76	2.6	3.2e-08
1	54524173	54524355	183	5.54	1.45	4.09	3.2e-08
19	29944556	29944939	384	7.85	5	2.85	3.2e-08
7	40837879	40838235	357	6.18	3.31	2.87	3.35e-08
5	26663104	26663578	475	8.12	5.9	2.23	3.35e-08
9	45925607	45925938	332	6.85	3.92	2.93	3.48e-08
2	28712098	28712383	286	6.31	2.85	3.47	3.5e-08
11	42732826	42733165	340	7.13	5	2.13	3.72e-08
8	41755909	41756479	571	7.99	5.79	2.2	3.75e-08
20	53652846	53653156	311	6.39	3.65	2.73	3.85e-08
24	39675228	39675551	324	6.45	3.12	3.34	3.86e-08
17	42382809	42383240	432	7.73	5.42	2.31	3.88e-08
9	21347405	21347987	583	7.08	4.71	2.37	3.98e-08
12	45602493	45603161	669	8.02	5.54	2.48	4.04e-08
4	23315169	23315466	298	6.41	3.41	3.01	4.06e-08
10	29019390	29019910	521	7.4	4.82	2.58	4.07e-08
3	26248130	26248406	277	6.32	3.41	2.92	4.09e-08
7	34301752	34302166	415	6.48	3.9	2.58	4.09e-08
Zv9_scaffold3540	11767	12151	385	6.54	3.88	2.66	4.19e-08
Zv9_NA320	6771	7275	505	6.5	3.7	2.8	4.22e-08
17	12798938	12799163	226	5.75	2.46	3.29	4.31e-08
10	9321074	9321516	443	6.44	3.33	3.12	4.48e-08
11	11299144	11299494	351	6.19	2.83	3.36	4.66e-08
18	48088811	48089166	356	7.03	4.52	2.51	4.7e-08
18	25591269	25591717	449	7.49	4.84	2.65	4.71e-08
3	12501827	12502366	540	7.63	5.48	2.15	4.72e-08
4	19755738	19755847	110	5.56	1.41	4.15	4.76e-08
7	63801685	63802221	537	7.85	5.81	2.04	4.76e-08
16	14311851	14312178	328	6.46	3.51	2.95	4.79e-08
18	48680244	48680766	523	7.7	5.2	2.5	4.8e-08
10	4661296	4661549	254	5.71	2.42	3.29	4.93e-08
5	48011632	48011979	348	7.83	5.7	2.13	4.93e-08
6	58288638	58288989	352	7.04	4.79	2.25	4.93e-08
9	3821578	3822047	470	7.17	4.79	2.38	4.99e-08
11	8216208	8216556	349	7.09	4.57	2.52	5.02e-08
2	49224377	49224747	371	6.42	3.97	2.45	5.09e-08
1	56976664	56977098	435	7.19	4.97	2.22	5.16e-08
Zv9_scaffold3500	4203	4606	404	7.62	5.3	2.32	5.19e-08
20	19829532	19829923	392	6.53	3.9	2.63	5.22e-08
14	2121448	2121716	269	6.56	3.76	2.8	5.32e-08
3	46546197	46546522	326	6.53	3.86	2.67	5.41e-08
24	4288994	4289337	344	6.49	3.81	2.68	5.46e-08
1	19290933	19291225	293	5.83	2.25	3.58	5.47e-08
2	11523443	11523753	311	6.69	3.94	2.75	5.6e-08
9	4177877	4178314	438	6.42	3.58	2.84	5.62e-08
16	6028092	6028574	483	8.02	5.7	2.33	5.63e-08
1	54707115	54707564	450	7.42	5.02	2.41	5.66e-08
Zv9_NA401	12987	13425	439	10.19	8.48	1.71	5.82e-08
23	26119710	26120381	672	6.99	4.42	2.57	5.84e-08
2	51608949	51609310	362	6.42	3.84	2.58	5.84e-08
18	30342103	30342403	301	6.29	3.64	2.65	6.03e-08
15	31301467	31301761	295	5.65	2.06	3.59	6.05e-08
17	33054879	33055170	292	7.06	4.15	2.91	6.05e-08
22	36031207	36031865	659	8.51	6.57	1.94	6.16e-08
12	9410097	9410470	374	6.26	3.27	2.99	6.3e-08
7	23110401	23110822	422	6.69	4.15	2.54	6.35e-08
18	12383528	12383982	455	7.45	5.32	2.12	6.36e-08
1	29174609	29174896	288	6.37	3.49	2.88	6.36e-08
13	44632779	44632990	212	5.55	1.65	3.91	6.36e-08
17	42399217	42399422	206	6.08	3.07	3.01	6.36e-08
8	5405613	5405973	361	8.26	6.11	2.15	6.51e-08
19	24082676	24083384	709	6.4	3.58	2.83	6.52e-08
19	37235509	37235844	336	6.76	4.38	2.38	6.56e-08
19	5253688	5254071	384	6.43	3.56	2.87	6.56e-08
20	295139	295365	227	5.56	1.74	3.82	6.74e-08
11	17811242	17811650	409	6.61	3.97	2.64	6.8e-08
6	55677533	55678106	574	7.44	4.95	2.48	6.8e-08
12	44555350	44555707	358	6.02	3.17	2.85	7.15e-08
5	46325419	46325902	484	7.2	5.04	2.16	7.18e-08
3	37959269	37959537	269	6.1	3.28	2.82	7.19e-08
10	41188515	41189134	620	6.52	3.54	2.98	7.2e-08
7	24189989	24190298	310	5.55	1.92	3.63	7.22e-08
15	16318782	16319204	423	6.74	3.89	2.85	7.25e-08
7	61657581	61657980	400	7.52	5.21	2.31	7.31e-08
23	35600785	35601493	709	7.88	5.68	2.21	7.31e-08
20	30338877	30339247	371	6.43	3.85	2.58	7.35e-08
21	25135883	25136417	535	6.37	3.85	2.52	7.37e-08
7	47386315	47386679	365	6.27	3.71	2.57	7.56e-08
23	31831191	31831589	399	6.65	3.76	2.9	7.57e-08
15	27964133	27964637	505	7.18	4.61	2.56	7.6e-08
19	2109817	2110239	423	7.14	4.41	2.73	7.67e-08
19	37625682	37626031	350	6.72	3.77	2.94	7.73e-08
1	132456	132734	279	6.1	2.94	3.16	7.77e-08
16	35999458	35999688	231	6.28	3.19	3.08	7.8e-08
7	36251175	36251451	277	6.23	3.27	2.96	7.89e-08
14	45834112	45834612	501	6.93	4.24	2.69	7.89e-08
9	54668103	54668574	472	8.48	6.42	2.06	7.9e-08
17	42371989	42372441	453	9.05	7.1	1.95	8.03e-08
17	22060770	22061118	349	7.21	4.9	2.3	8.03e-08
25	3909709	3910169	461	7.36	5.17	2.19	8.06e-08
14	47685826	47686183	358	7.36	4.64	2.71	8.07e-08
3	58009910	58010498	589	8.19	5.86	2.33	8.14e-08
13	45625013	45625270	258	6.68	3.89	2.79	8.23e-08
19	32395006	32395395	390	6.85	3.84	3.01	8.25e-08
7	24375590	24375861	272	5.63	1.6	4.03	8.32e-08
16	5294086	5294397	312	7.06	4.74	2.32	8.46e-08
3	15746324	15746542	219	5.87	2.65	3.22	8.54e-08
14	31347651	31348116	466	7.3	4.85	2.44	8.59e-08
5	75264816	75265098	283	6.59	3.91	2.68	8.66e-08
17	5515560	5515772	213	5.8	2.21	3.59	8.74e-08
10	22449025	22450106	1082	8.21	6.34	1.86	8.75e-08
14	36062176	36062502	327	7.16	5.08	2.07	8.81e-08
5	30258113	30258449	337	6.84	4.59	2.25	8.84e-08
9	9062088	9062422	335	6.66	4.13	2.53	8.87e-08
14	31690336	31691029	694	8.79	6.88	1.91	8.88e-08
23	2825164	2825635	472	7.61	5.24	2.38	8.92e-08
13	31655114	31655489	376	5.89	2.49	3.4	8.99e-08
18	2436566	2436980	415	7.15	4.78	2.36	9.28e-08
10	28802689	28802973	285	7.51	4.94	2.57	9.41e-08
16	39104218	39104678	461	6.9	4.14	2.76	9.54e-08
7	65509221	65509505	285	6.62	4.04	2.58	9.76e-08
2	17613938	17614570	633	8.93	6.84	2.09	9.92e-08
18	44719402	44719827	426	8.73	6.99	1.75	9.94e-08
11	42118261	42118711	451	7.97	5.93	2.05	1e-07
1	15336100	15336585	486	7.07	4.59	2.49	1.01e-07
6	34254469	34254828	360	7.09	4.15	2.94	1.02e-07
7	32662927	32663262	336	6.57	3.72	2.85	1.03e-07
6	35303937	35304508	572	8.01	6.05	1.96	1.04e-07
13	1601837	1602109	273	6.4	3.7	2.71	1.05e-07
18	8653120	8653588	469	8	6	2	1.05e-07
14	44920424	44920756	333	7.49	5.43	2.06	1.06e-07
11	28189451	28189773	323	6.15	3.09	3.06	1.07e-07
Zv9_NA503	183515	183880	366	7.26	4.53	2.73	1.08e-07
17	38611838	38612051	214	6.16	3.09	3.07	1.08e-07
22	10874554	10874962	409	6.3	3.75	2.55	1.09e-07
14	18938643	18938999	357	6.93	4.38	2.55	1.1e-07
25	25701540	25702064	525	7.4	5.06	2.34	1.1e-07
14	29922542	29923029	488	7.38	5.23	2.15	1.11e-07
7	31351440	31351789	350	7.13	4.79	2.34	1.11e-07
17	36791162	36791502	341	6.02	2.45	3.57	1.11e-07
9	14809622	14810161	540	8.01	5.95	2.06	1.12e-07
20	5404674	5404880	207	6.39	3.56	2.83	1.12e-07
6	52720556	52720932	377	6.57	3.89	2.68	1.12e-07
6	41840965	41841340	376	6.54	3.83	2.71	1.12e-07
9	1001135	1001701	567	7.61	5.43	2.18	1.13e-07
24	43436418	43436684	267	6.08	3.11	2.97	1.13e-07
9	12656914	12657354	441	8.24	5.99	2.25	1.13e-07
7	43882628	43883109	482	7.5	4.83	2.66	1.14e-07
18	8358438	8359058	621	7.35	4.95	2.4	1.14e-07
13	11721195	11721769	575	7.56	5.09	2.47	1.16e-07
2	44650724	44651091	368	6.52	4.1	2.42	1.17e-07
25	5084592	5084943	352	6.43	3.47	2.96	1.2e-07
Zv9_scaffold3530	585880	586491	612	7.65	5.46	2.19	1.23e-07
3	12617780	12618314	535	7.47	5.11	2.36	1.23e-07
6	30216869	30217176	308	7.05	4.64	2.41	1.24e-07
13	29891313	29891551	239	6.03	2.38	3.65	1.26e-07
15	28446513	28446838	326	6.48	3.89	2.59	1.27e-07
23	23946104	23946551	448	8.14	6.14	2	1.28e-07
24	24117585	24118043	459	6.9	4.63	2.27	1.28e-07
13	47842446	47842949	504	7.7	5.58	2.13	1.29e-07
17	13934068	13934379	312	5.9	2.84	3.06	1.3e-07
Zv9_scaffold3540	149596	149979	384	7.54	4.94	2.61	1.31e-07
15	22400810	22401410	601	7.55	5.29	2.25	1.32e-07
18	20708258	20708861	604	8.02	5.8	2.23	1.34e-07
16	5288906	5289515	610	8.11	5.34	2.77	1.34e-07
17	42334581	42335448	868	8.3	6.25	2.04	1.35e-07
19	48928225	48928583	359	6.77	4.02	2.75	1.35e-07
24	1680414	1680822	409	6.72	3.83	2.89	1.42e-07
16	7629554	7629933	380	7.4	4.66	2.74	1.43e-07
24	25833420	25834239	820	9.42	7.67	1.75	1.44e-07
4	27602580	27602895	316	6.51	3.79	2.72	1.44e-07
7	77239019	77239368	350	5.5	1.64	3.85	1.45e-07
11	30898174	30898508	335	5.99	3.16	2.84	1.45e-07
5	41269747	41269971	225	6.44	3.55	2.89	1.45e-07
8	34942117	34942724	608	7.36	5.06	2.31	1.47e-07
5	14718463	14718847	385	7.5	4.85	2.65	1.54e-07
12	8612105	8612357	253	5.93	3.1	2.83	1.56e-07
10	15942704	15943129	426	7.55	4.96	2.59	1.58e-07
3	35457797	35458231	435	8.94	6.62	2.32	1.61e-07
9	26454249	26454784	536	7.35	5.02	2.33	1.62e-07
14	15045354	15045785	432	6.89	4.62	2.27	1.63e-07
24	4431543	4432041	499	7.45	4.77	2.68	1.64e-07
10	46067569	46067887	319	7.59	5.21	2.38	1.66e-07
2	47385177	47385509	333	6.19	3.61	2.59	1.69e-07
17	15391899	15392290	392	7.17	5.18	1.99	1.69e-07
8	31587150	31587409	260	6.19	3.5	2.69	1.69e-07
8	1744092	1744364	273	5.99	3.07	2.92	1.7e-07
25	14063125	14063415	291	5.94	3.16	2.78	1.71e-07
9	48528902	48529353	452	7.06	4.63	2.43	1.72e-07
18	42459707	42460027	321	6.48	3.71	2.77	1.72e-07
20	37404551	37405075	525	6.74	4.42	2.32	1.73e-07
21	35445125	35445467	343	6.82	3.86	2.96	1.75e-07
1	18408157	18408319	163	5.9	2.39	3.52	1.76e-07
8	48725107	48725421	315	5.58	2.01	3.57	1.76e-07
9	38437018	38437473	456	8.05	5.48	2.57	1.76e-07
9	3739411	3739785	375	7.38	5.2	2.18	1.79e-07
17	19084196	19084693	498	8.57	6.24	2.33	1.82e-07
14	35183178	35183641	464	7.55	5.39	2.17	1.82e-07
23	38950696	38951036	341	7.15	4.79	2.36	1.85e-07
10	33467924	33468309	386	6.7	4.23	2.47	1.86e-07
3	16426544	16427086	543	6.38	3.59	2.79	1.87e-07
16	2284145	2284432	288	6.18	3.32	2.86	1.87e-07
3	33358725	33358999	275	6.58	3.69	2.89	1.89e-07
23	41639776	41640250	475	9.84	8.34	1.5	1.9e-07
4	20391803	20392220	418	6.8	4.61	2.2	1.94e-07
17	19402103	19402703	601	8.74	6.61	2.13	1.96e-07
25	38142447	38142787	341	7.17	4.49	2.68	1.97e-07
1	43747879	43748198	320	6.75	4.22	2.53	1.97e-07
17	26707971	26708236	266	6.17	2.84	3.33	1.97e-07
13	40782989	40783274	286	7.19	4.8	2.39	1.98e-07
12	34605531	34606170	640	9	7	2	1.98e-07
5	41215248	41215809	562	8.57	6.34	2.23	2.07e-07
4	27617080	27617471	392	7.47	5.2	2.27	2.08e-07
7	65306500	65307128	629	7.33	4.92	2.41	2.08e-07
7	34445900	34446496	597	7.32	5.14	2.19	2.1e-07
14	19003100	19003419	320	6.64	4.06	2.57	2.1e-07
2	33759621	33759967	347	7.13	4.8	2.33	2.12e-07
25	20280667	20281014	348	5.71	2.06	3.64	2.16e-07
13	21798491	21798824	334	6.92	4	2.92	2.16e-07
4	24187831	24188262	432	8.04	6.08	1.96	2.19e-07
10	34368438	34368740	303	6.48	3.68	2.8	2.19e-07
7	54428117	54428488	372	5.81	2.98	2.83	2.2e-07
1	4688817	4689210	394	8.71	7	1.72	2.2e-07
15	36111695	36112114	420	7.27	4.66	2.61	2.22e-07
16	14297353	14297786	434	6.2	3.39	2.81	2.23e-07
7	32671915	32672226	312	6.79	4.43	2.37	2.24e-07
24	40489074	40489738	665	8.81	6.97	1.83	2.25e-07
12	40053875	40054161	287	6.43	4.03	2.4	2.29e-07
4	7341312	7341797	486	7.84	5.73	2.12	2.29e-07
23	10820387	10821111	725	8.23	5.58	2.65	2.3e-07
6	59027543	59027938	396	7.15	4.92	2.23	2.31e-07
8	31198264	31198848	585	8.06	6.2	1.86	2.32e-07
5	14529198	14529801	604	7.79	5.5	2.29	2.34e-07
2	21708874	21709120	247	6.11	3.01	3.09	2.34e-07
17	17776291	17776729	439	7.08	4.75	2.33	2.35e-07
8	903363	904150	788	7.7	5.76	1.94	2.39e-07
8	51545133	51545441	309	6.24	3.61	2.63	2.44e-07
17	52408758	52409038	281	6.5	3.55	2.95	2.46e-07
12	18449773	18450198	426	7.35	4.95	2.41	2.52e-07
5	16926734	16927164	431	6.99	4.46	2.53	2.53e-07
7	27155303	27155812	510	7.98	6.04	1.94	2.55e-07
5	2655718	2656372	655	7.56	5.4	2.16	2.55e-07
6	27842483	27842736	254	5.79	2.18	3.61	2.56e-07
20	53386386	53386848	463	7.92	6.13	1.79	2.57e-07
19	36771824	36772269	446	6.6	4.39	2.21	2.58e-07
5	14151190	14151498	309	6.39	3.93	2.46	2.59e-07
17	10157067	10157420	354	6.77	4.07	2.71	2.6e-07
7	48545143	48545509	367	6.33	2.95	3.39	2.61e-07
18	24696748	24697193	446	7.88	5.9	1.99	2.63e-07
19	25696125	25696509	385	6.55	4.12	2.42	2.64e-07
4	15616498	15616768	271	6.6	4.03	2.57	2.64e-07
16	7862636	7862950	315	6.22	3.43	2.78	2.64e-07
8	41322020	41322447	428	7.02	4.87	2.15	2.64e-07
13	7546657	7546964	308	7.26	5.19	2.07	2.64e-07
24	4353745	4354246	502	8.46	6.4	2.06	2.66e-07
18	23898008	23898416	409	6.9	4.64	2.25	2.69e-07
14	45568836	45569145	310	6.38	3.49	2.89	2.7e-07
18	14074591	14075032	442	7.17	4.91	2.26	2.71e-07
2	37062246	37062668	423	7.21	4.88	2.33	2.72e-07
23	10396867	10397573	707	7.78	5.7	2.09	2.73e-07
19	25760223	25760941	719	8.87	6.96	1.9	2.73e-07
2	48075174	48075648	475	7.2	5.23	1.97	2.78e-07
5	13894516	13894908	393	7.16	4.47	2.69	2.79e-07
17	46353722	46354238	517	7.18	4.93	2.25	2.84e-07
3	62146454	62146745	292	6.05	2.95	3.1	2.87e-07
19	23519504	23519751	248	6.02	3.15	2.86	2.88e-07
6	6048759	6049263	505	8.35	6.44	1.91	2.88e-07
20	52812910	52813508	599	7.83	5.99	1.84	2.92e-07
17	38677635	38678399	765	6.97	4.67	2.3	3e-07
13	53043572	53043903	332	6.89	4.61	2.28	3.02e-07
23	13898571	13898803	233	6.21	3.57	2.64	3.02e-07
4	20196043	20196436	394	7.09	4.95	2.14	3.03e-07
10	22448302	22448621	320	6.27	3.85	2.41	3.05e-07
22	35776204	35776734	531	6.68	4.41	2.26	3.05e-07
23	10359194	10359501	308	6.22	3.48	2.74	3.05e-07
1	1776089	1776526	438	7.76	5.95	1.81	3.05e-07
23	18151789	18152025	237	5.25	0.8	4.45	3.07e-07
24	7970871	7971131	261	6.04	3.41	2.62	3.11e-07
5	23239216	23239722	507	7.13	4.84	2.29	3.13e-07
1	22949025	22949406	382	7.15	4.81	2.34	3.15e-07
21	26675696	26675912	217	5.77	3.01	2.76	3.15e-07
4	299415	300077	663	7.92	5.99	1.93	3.18e-07
13	14528731	14528946	216	5.34	1.66	3.68	3.19e-07
10	41171958	41172427	470	6.83	4.71	2.12	3.21e-07
1	51265221	51265622	402	7.04	4.9	2.14	3.22e-07
24	24502576	24502949	374	7.15	4.79	2.36	3.23e-07
4	5044041	5044322	282	6.19	3.73	2.46	3.23e-07
8	51452393	51452694	302	6.24	3.63	2.61	3.25e-07
4	15639253	15639584	332	7.56	5.28	2.27	3.28e-07
25	215662	216012	351	7.2	4.81	2.4	3.3e-07
5	58020120	58020687	568	7.58	5.12	2.46	3.32e-07
13	40238373	40238667	295	7.09	4.93	2.16	3.32e-07
16	49887418	49887753	336	7.33	5.49	1.84	3.34e-07
16	26747375	26747740	366	6.35	3.43	2.92	3.34e-07
19	3209111	3209470	360	6.7	3.9	2.8	3.36e-07
9	38425589	38426005	417	7.24	4.46	2.77	3.36e-07
2	29763245	29763608	364	6.89	4.58	2.3	3.36e-07
5	29510151	29510710	560	8.48	6.36	2.12	3.39e-07
9	45646669	45647057	389	7.26	5.08	2.18	3.4e-07
14	24542019	24542481	463	7.4	5.59	1.81	3.4e-07
22	19251176	19251543	368	6.13	2.86	3.27	3.5e-07
22	19689819	19690156	338	5.87	2.99	2.88	3.54e-07
18	12812898	12813275	378	6.99	4.72	2.28	3.57e-07
22	40278454	40278838	385	7.45	4.96	2.5	3.57e-07
11	19845532	19845790	259	7.15	4.86	2.29	3.6e-07
5	11036729	11036978	250	5.78	2.85	2.93	3.6e-07
2	13016324	13016654	331	5.99	3.06	2.93	3.65e-07
19	39156582	39157025	444	6	3.16	2.84	3.66e-07
15	26354183	26354760	578	8.64	6.31	2.33	3.66e-07
9	45835476	45835850	375	7.16	4.64	2.53	3.68e-07
11	23134564	23135106	543	7.05	4.94	2.11	3.73e-07
7	32401822	32402492	671	8.72	6.72	2	3.73e-07
17	33040208	33040459	252	6.51	4.22	2.29	3.76e-07
4	9017994	9018325	332	6.72	3.76	2.97	3.77e-07
14	23656716	23656985	270	6.18	3.04	3.15	3.85e-07
3	4214364	4214703	340	5.6	2.12	3.49	3.86e-07
7	71951085	71951599	515	7.52	5.64	1.88	3.86e-07
22	12102694	12103293	600	6.95	4.59	2.36	3.86e-07
16	41780014	41780383	370	8.19	5.95	2.24	3.88e-07
16	10225321	10225670	350	7.17	4.85	2.31	3.91e-07
17	38303498	38303907	410	7.83	5.57	2.26	3.91e-07
20	29939146	29939395	250	5.92	2.59	3.34	3.96e-07
5	47824783	47825112	330	6.12	3.6	2.53	3.97e-07
22	37363772	37364269	498	6.28	3.9	2.38	3.98e-07
23	37907347	37907621	275	7.96	6.2	1.77	4.07e-07
5	42306756	42307128	373	6.29	3.43	2.86	4.11e-07
23	4375339	4375849	511	7.17	5.12	2.06	4.28e-07
10	19079891	19080541	651	8.47	6.57	1.9	4.32e-07
19	14515049	14515499	451	6.51	3.94	2.57	4.39e-07
11	45505573	45505801	229	5.61	2.42	3.19	4.39e-07
21	32992151	32992414	264	5.95	3.24	2.71	4.41e-07
17	22314666	22314928	263	5.35	1.37	3.99	4.41e-07
17	13862336	13862630	295	5.86	2.65	3.21	4.42e-07
24	25373798	25374169	372	7.73	5.41	2.32	4.44e-07
8	31833427	31833966	540	6.44	3.71	2.73	4.45e-07
17	32353558	32353881	324	6.56	4.03	2.53	4.5e-07
19	33167480	33168349	870	8.32	6.33	1.99	4.54e-07
14	46728266	46728669	404	7.35	5.49	1.85	4.57e-07
6	22167655	22168165	511	7.61	5.52	2.09	4.61e-07
12	4963663	4964015	353	5.87	3.26	2.61	4.61e-07
25	19087124	19087409	286	6.25	3.48	2.76	4.63e-07
21	2114095	2114568	474	6.39	3.25	3.14	4.64e-07
7	40762689	40762967	279	6.1	3.36	2.73	4.65e-07
18	20482353	20482594	242	5.64	2.7	2.93	4.65e-07
11	3345132	3345377	246	6.44	4.17	2.28	4.65e-07
24	40171625	40171875	251	5.66	1.97	3.69	4.74e-07
9	31761423	31761962	540	7.48	4.93	2.55	4.77e-07
6	1851692	1852323	632	7.3	4.72	2.58	4.79e-07
7	29873885	29874356	472	6.62	4.35	2.27	4.8e-07
7	37593644	37594050	407	7.67	5.31	2.36	4.83e-07
Zv9_NA372	146333	146639	307	6.54	3.7	2.84	4.84e-07
18	47528654	47529084	431	7.6	5.66	1.94	4.89e-07
15	38403369	38404064	696	8.27	5.85	2.43	4.9e-07
11	824576	824950	375	6.75	4.54	2.21	4.92e-07
6	44450491	44451011	521	7.86	6.03	1.84	4.92e-07
6	2756141	2756723	583	8.76	6.59	2.17	4.92e-07
17	14841248	14841635	388	6.97	4.43	2.55	4.95e-07
4	22715121	22715564	444	7.25	5.1	2.16	4.98e-07
19	40790562	40790939	378	6.98	4.91	2.07	5.01e-07
24	3285905	3286636	732	8.08	6.06	2.02	5.04e-07
10	22671301	22671715	415	5.76	2.88	2.88	5.11e-07
2	28267579	28267895	317	6.76	4.58	2.18	5.16e-07
5	30213665	30214075	411	7.05	4.49	2.56	5.17e-07
22	12152912	12153343	432	6.88	4.3	2.57	5.21e-07
5	51568182	51568389	208	6.28	3.53	2.75	5.21e-07
9	29734095	29734577	483	6.88	4.51	2.37	5.23e-07
7	13511537	13511876	340	6.32	3.7	2.62	5.27e-07
10	6199121	6199663	543	6.92	4.55	2.37	5.28e-07
22	40119897	40120224	328	6.83	4.65	2.18	5.39e-07
9	46752561	46752921	361	6.52	4.08	2.45	5.41e-07
1	8187338	8187701	364	7.8	5.22	2.57	5.47e-07
15	37767687	37768016	330	6.78	4.16	2.62	5.52e-07
1	41611599	41611892	294	5.97	3.34	2.64	5.6e-07
1	47359210	47359555	346	7.79	5.89	1.9	5.67e-07
15	23306691	23307076	386	6.73	4.69	2.04	5.68e-07
6	13942744	13943046	303	6.67	4.46	2.22	5.72e-07
7	31861737	31862188	452	7.06	4.29	2.76	5.72e-07
24	43415083	43415462	380	7.04	4.88	2.16	5.75e-07
18	16451555	16451945	391	7.75	5.76	1.99	5.76e-07
1	29168244	29168630	387	7.45	4.93	2.52	5.81e-07
16	18503887	18504081	195	5.14	0.46	4.68	5.84e-07
18	1033263	1033670	408	7.31	5.36	1.95	5.84e-07
24	4344980	4345546	567	7.66	5.48	2.18	5.9e-07
12	8650845	8651189	345	6.93	4.44	2.49	6.06e-07
5	63853484	63854169	686	8.55	6.58	1.97	6.11e-07
19	36086100	36086601	502	7.05	4.75	2.3	6.22e-07
15	29871845	29872175	331	7.46	5.36	2.09	6.24e-07
21	19299701	19299973	273	5.58	2.65	2.93	6.24e-07
6	42731554	42731973	420	7.63	5.2	2.43	6.28e-07
20	10096069	10096364	296	6.63	4.3	2.33	6.28e-07
5	22993808	22994214	407	6.35	3.5	2.86	6.32e-07
5	19432326	19432732	407	7.82	5.44	2.38	6.33e-07
13	18129552	18129940	389	5.85	2.96	2.89	6.35e-07
9	38163712	38164026	315	6.35	3.67	2.68	6.41e-07
2	30445251	30445733	483	6.67	4.15	2.52	6.42e-07
Zv9_NA463	8844	9279	436	6.91	4.7	2.21	6.42e-07
1	2833444	2833934	491	7.57	5.55	2.02	6.42e-07
16	7310140	7310587	448	7.62	5.52	2.1	6.45e-07
8	26405621	26405785	165	5.55	1.96	3.59	6.46e-07
20	19815312	19815693	382	6.13	3.05	3.08	6.46e-07
3	46365616	46366048	433	6.82	4.59	2.23	6.51e-07
1	41650353	41650919	567	7.04	4.85	2.19	6.52e-07
Zv9_NA505	1	315	315	6.58	3.75	2.83	6.53e-07
8	5239911	5240544	634	7.55	5.46	2.09	6.53e-07
9	28552333	28552618	286	6.13	3.12	3.01	6.57e-07
1	39072272	39072533	262	5.8	2.08	3.73	6.6e-07
20	749983	750347	365	7.2	4.95	2.25	6.6e-07
4	16289386	16289767	382	6.97	4.93	2.03	6.62e-07
6	28913318	28913722	405	7.95	5.41	2.54	6.63e-07
2	19921293	19921632	340	6.52	4.07	2.44	6.65e-07
7	44587848	44588283	436	7.54	5.31	2.22	6.67e-07
13	41338600	41339105	506	7.57	5.75	1.82	6.68e-07
18	40609742	40610222	481	7.39	5.11	2.28	6.68e-07
5	63671449	63671797	349	6.9	4.57	2.32	6.7e-07
2	47841379	47841876	498	6.47	3.86	2.61	6.7e-07
15	21758688	21759053	366	7.3	4.84	2.46	6.72e-07
21	18860289	18860666	378	7.57	5.03	2.54	6.73e-07
16	8035389	8035932	544	7.53	5.42	2.11	6.8e-07
25	11442799	11443102	304	5.87	2.85	3.02	6.86e-07
4	15668573	15669032	460	7.01	4.92	2.09	6.95e-07
13	43905603	43906149	547	8.14	6.1	2.05	6.99e-07
17	42362421	42362927	507	9.22	7.46	1.76	7.01e-07
19	35938538	35939027	490	6.7	4.29	2.41	7.09e-07
1	29737347	29737697	351	6.45	3.82	2.64	7.11e-07
13	2153576	2153723	148	5.7	2.03	3.67	7.15e-07
17	2841204	2841557	354	6.97	4.65	2.32	7.15e-07
20	21015475	21015833	359	7.14	4.65	2.49	7.15e-07
18	6232828	6233232	405	7.26	5.26	2	7.22e-07
2	16597653	16597920	268	6.36	3.96	2.41	7.26e-07
18	8330249	8330685	437	8.79	6.73	2.06	7.26e-07
12	12442219	12442569	351	6.29	3.48	2.81	7.28e-07
8	4480612	4480927	316	6.38	3.38	3	7.31e-07
2	31892030	31892299	270	7.1	4.8	2.3	7.32e-07
11	41513105	41513466	362	7.02	4.71	2.31	7.36e-07
6	58286576	58286830	255	5.64	2.52	3.12	7.39e-07
7	46649139	46649483	345	6.07	2.54	3.54	7.41e-07
21	12054054	12054456	403	6.94	4.85	2.1	7.51e-07
3	51101900	51102234	335	5.96	3.41	2.55	7.51e-07
16	57935923	57936231	309	5.82	2.86	2.96	7.51e-07
19	20163139	20163518	380	7.48	5.23	2.25	7.55e-07
1	876030	876775	746	8.63	6.9	1.73	7.6e-07
13	49438916	49439247	332	7.37	5.23	2.14	7.72e-07
7	23823514	23823818	305	6.61	4.02	2.59	7.74e-07
11	40837325	40837641	317	6.6	4.2	2.4	7.75e-07
16	55397481	55397760	280	6.25	3.96	2.29	7.8e-07
24	2184843	2185430	588	7.83	6.09	1.75	7.83e-07
5	46345911	46346559	649	8.07	6.03	2.04	7.84e-07
22	40140848	40141092	245	6.07	3.09	2.98	7.9e-07
8	27725003	27725258	256	6.78	4.52	2.26	7.91e-07
14	23901854	23902277	424	7.41	5.06	2.35	8.01e-07
4	2105221	2105594	374	5.92	3.16	2.76	8.03e-07
22	10897114	10897269	156	5.44	0.93	4.51	8.27e-07
4	5863863	5864537	675	8.24	5.9	2.34	8.27e-07
7	30385203	30385674	472	8.08	5.92	2.15	8.37e-07
16	42196293	42196772	480	7.87	5.73	2.14	8.43e-07
20	10117725	10118269	545	9.24	7.22	2.03	8.46e-07
21	9863619	9864005	387	6.12	3.52	2.59	8.46e-07
16	32629417	32629790	374	5.87	2.96	2.92	8.46e-07
1	23068674	23069034	361	6.23	3.45	2.78	8.47e-07
22	22578727	22579165	439	6.28	3.65	2.63	8.47e-07
24	29409523	29409863	341	7.9	5.42	2.48	8.56e-07
21	22589793	22590178	386	8.23	6.13	2.09	8.63e-07
7	34559581	34559859	279	6.24	3.46	2.78	8.65e-07
15	37553123	37553557	435	8.4	6.41	1.99	8.71e-07
16	33364841	33365108	268	6.34	4.03	2.31	8.78e-07
12	21456294	21456634	341	7.46	5.07	2.4	8.78e-07
16	43757695	43758166	472	7.49	5.31	2.18	8.88e-07
4	6518589	6519383	795	8.26	6.39	1.87	8.9e-07
3	28206108	28206578	471	7.43	5.42	2.01	8.91e-07
8	38651714	38652110	397	6.25	3.72	2.54	9.01e-07
16	28448565	28449133	569	7.68	5.68	2	9.12e-07
17	45988583	45988857	275	6.62	3.99	2.63	9.23e-07
24	7505956	7506399	444	8.37	6.36	2.01	9.24e-07
7	29737434	29737778	345	6.97	4.7	2.27	9.35e-07
17	16899915	16900181	267	5.88	2.71	3.16	9.36e-07
1	29171156	29171541	386	7.49	5.73	1.76	9.55e-07
5	21030905	21031160	256	5.89	3.35	2.54	9.57e-07
12	7339769	7340178	410	6.6	4.41	2.2	9.59e-07
3	9889714	9890066	353	6.44	4.25	2.19	9.59e-07
7	37388020	37388510	491	8.47	6.59	1.88	9.6e-07
14	15364691	15365116	426	7.13	5	2.14	9.6e-07
7	47515000	47515252	253	6.47	3.9	2.57	9.81e-07
18	29736626	29737013	388	6.5	4.1	2.4	9.85e-07
15	1411170	1411602	433	8.59	6.77	1.82	9.93e-07
10	30774568	30774885	318	6.29	3.88	2.41	1e-06
3	17568724	17569092	369	6.66	4.35	2.31	1e-06
9	12845784	12846162	379	6.4	3.97	2.43	1.01e-06
25	420083	420430	348	7.38	5.09	2.29	1.03e-06
21	13842229	13842569	341	5.92	3.17	2.75	1.03e-06
13	49458868	49459244	377	7.01	5.14	1.87	1.04e-06
12	32606894	32607213	320	7.2	4.85	2.35	1.04e-06
5	17562282	17562738	457	7.75	5.85	1.89	1.05e-06
17	22868338	22868732	395	6.45	4.07	2.38	1.05e-06
5	57886168	57886462	295	7.25	4.99	2.27	1.05e-06
7	45479514	45479915	402	5.69	2.19	3.5	1.06e-06
13	43209366	43209723	358	6.55	4.39	2.17	1.06e-06
11	5802365	5802922	558	7.66	5.42	2.24	1.06e-06
7	53022495	53022789	295	6.59	4.34	2.25	1.07e-06
14	44928281	44928554	274	6.67	4.36	2.31	1.07e-06
20	39715911	39716145	235	6.32	4.08	2.24	1.07e-06
4	50826291	50826611	321	6.37	3.77	2.6	1.07e-06
6	7380892	7381380	489	6.77	4.03	2.74	1.08e-06
24	31278249	31278532	284	5.88	3.12	2.76	1.08e-06
Zv9_NA4	14130	14388	259	5.52	2.14	3.38	1.08e-06
1	1202150	1202969	820	8.12	6.26	1.86	1.08e-06
21	37934864	37935346	483	6.9	4.56	2.34	1.08e-06
20	47702863	47703018	156	5.85	3.1	2.75	1.09e-06
Zv9_NA908	120436	121046	611	8.31	6.49	1.82	1.1e-06
16	14065321	14065653	333	5.81	1.64	4.18	1.1e-06
Zv9_NA86	483	939	457	7.64	5.65	1.99	1.1e-06
2	48981800	48982466	667	6.99	4.54	2.45	1.11e-06
13	10556945	10557243	299	6.05	3.52	2.54	1.13e-06
14	18451370	18451938	569	7.76	5.2	2.56	1.13e-06
19	47166318	47166578	261	6	3.26	2.74	1.14e-06
7	25514232	25514683	452	6.58	4.34	2.24	1.14e-06
2	20742772	20743224	453	6.64	4.15	2.5	1.15e-06
11	21551881	21552101	221	6.01	3.23	2.78	1.15e-06
2	19817856	19818282	427	8.06	6.35	1.71	1.15e-06
12	45967054	45967441	388	7.34	5.36	1.98	1.16e-06
7	52960674	52961286	613	7.39	5.36	2.03	1.16e-06
7	27764209	27764756	548	6.75	3.92	2.83	1.16e-06
1	24845168	24845630	463	7.99	5.96	2.03	1.18e-06
7	27702529	27702833	305	6.16	3.61	2.55	1.19e-06
24	43282332	43282820	489	6.67	4.57	2.1	1.19e-06
5	427882	428364	483	7.44	5.51	1.92	1.2e-06
10	35315526	35315990	465	7.08	4.74	2.34	1.2e-06
12	20464004	20464334	331	6.35	4.06	2.29	1.2e-06
6	34528869	34529112	244	5.34	2.03	3.32	1.2e-06
5	42243990	42244664	675	9.38	7.11	2.27	1.2e-06
14	4650734	4651274	541	6.64	4.41	2.23	1.21e-06
18	8014543	8014899	357	7.15	4.85	2.3	1.22e-06
9	17036726	17037262	537	6.87	4.89	1.98	1.22e-06
15	23022596	23023047	452	7.73	5.37	2.35	1.24e-06
20	39765160	39765339	180	5.6	2.25	3.34	1.24e-06
14	8053924	8054168	245	6.2	3.96	2.24	1.24e-06
20	25039158	25039435	278	6.8	4.57	2.23	1.24e-06
3	53435492	53435817	326	7.4	5.07	2.32	1.24e-06
14	33535121	33535479	359	8.83	6.83	2	1.26e-06
19	33996253	33996597	345	5.97	3.38	2.59	1.26e-06
16	7404384	7404648	265	6.36	4.09	2.27	1.27e-06
2	17257510	17257749	240	5.56	2.67	2.89	1.27e-06
1	46892762	46893109	348	6.95	4.56	2.39	1.27e-06
14	32460961	32461411	451	7.04	4.18	2.86	1.28e-06
14	4845714	4846319	606	7.85	5.77	2.08	1.3e-06
3	58332283	58332887	605	8.41	6.51	1.9	1.31e-06
9	46849586	46849955	370	6.69	4.59	2.1	1.32e-06
16	41579238	41579720	483	6.57	3.76	2.81	1.32e-06
23	42919362	42919694	333	6.19	3.43	2.76	1.33e-06
20	22210458	22210736	279	5.99	2.75	3.24	1.35e-06
18	8353646	8353960	315	7.11	4.76	2.36	1.36e-06
9	38243326	38243761	436	7.94	6.13	1.81	1.36e-06
13	24735572	24735847	276	6.44	3.81	2.63	1.38e-06
13	14511037	14511486	450	7.46	5.23	2.23	1.38e-06
10	39053462	39053910	449	6.91	4.71	2.21	1.38e-06
13	24212034	24212463	430	6.82	4.46	2.36	1.38e-06
16	47598332	47598614	283	6.32	3.31	3.01	1.38e-06
8	32140833	32141129	297	5.74	2.83	2.9	1.39e-06
20	22421470	22422341	872	8.17	5.89	2.28	1.39e-06
8	21731743	21732117	375	8.38	6.35	2.02	1.4e-06
16	14113763	14114103	341	6.37	3.83	2.53	1.4e-06
20	33515029	33515339	311	6.01	3.23	2.78	1.4e-06
25	29734510	29734921	412	6.33	3.82	2.51	1.41e-06
18	6731364	6731655	292	6.01	3.04	2.97	1.41e-06
6	10162264	10162569	306	5.59	2.35	3.24	1.42e-06
6	9638110	9638470	361	6.05	3.5	2.55	1.42e-06
17	23972380	23972742	363	7.66	5.48	2.18	1.44e-06
13	5192413	5192702	290	7.07	4.4	2.68	1.44e-06
18	7995790	7996071	282	6.9	4.94	1.96	1.44e-06
6	53889716	53890233	518	7.48	4.88	2.59	1.46e-06
20	32359888	32360463	576	8.37	6.15	2.23	1.47e-06
5	19779255	19779665	411	7.1	5.15	1.95	1.47e-06
24	16701533	16702243	711	7.26	5.22	2.05	1.48e-06
7	65340635	65341038	404	7.74	5.74	2	1.51e-06
13	2315046	2315267	222	6.15	3.85	2.3	1.51e-06
25	38350230	38350566	337	6.59	4.37	2.22	1.53e-06
20	42603731	42604147	417	7.01	4.51	2.5	1.53e-06
9	26718072	26718500	429	7.38	5.22	2.15	1.53e-06
23	16027628	16027937	310	5.92	3.24	2.68	1.53e-06
11	32829881	32830326	446	6.93	4.82	2.1	1.54e-06
19	38702032	38702305	274	5.9	3.22	2.68	1.54e-06
9	33518220	33518652	433	7.11	4.83	2.27	1.55e-06
7	37540238	37540558	321	6.16	3.71	2.45	1.55e-06
14	33493521	33493932	412	6.72	4.19	2.53	1.55e-06
7	31350884	31351122	239	5.87	3.02	2.85	1.55e-06
10	3779050	3779628	579	8.02	5.93	2.09	1.59e-06
5	66824886	66825272	387	6.78	4.79	1.99	1.6e-06
2	35609161	35609496	336	6.79	4.58	2.21	1.6e-06
11	37045784	37046175	392	6.44	4.16	2.28	1.6e-06
5	66661362	66661546	185	5.6	2.57	3.04	1.62e-06
12	7139354	7139762	409	7.75	5.65	2.1	1.63e-06
13	30017169	30017688	520	8.18	6.22	1.96	1.64e-06
7	21330512	21330717	206	5.38	1.98	3.4	1.66e-06
8	5829639	5830044	406	8.31	6.38	1.93	1.66e-06
7	30311373	30311654	282	6.15	3.64	2.5	1.67e-06
18	11225201	11225529	329	7.35	5.02	2.33	1.67e-06
10	39656826	39657360	535	7.1	4.99	2.12	1.67e-06
16	5298039	5298309	271	5.7	2.56	3.14	1.68e-06
12	19328661	19328866	206	5.46	2.23	3.23	1.68e-06
24	9188209	9188626	418	6.88	4.41	2.48	1.7e-06
17	10142408	10142704	297	6.31	3.45	2.86	1.7e-06
1	18129237	18129507	271	6.05	3.54	2.51	1.71e-06
1	39035175	39035464	290	5.9	2.87	3.03	1.71e-06
3	26249836	26250156	321	6.78	4.02	2.77	1.72e-06
7	65325853	65326152	300	5.65	2.82	2.83	1.73e-06
5	33430661	33431161	501	6.53	4.35	2.17	1.74e-06
18	8329525	8329778	254	7.07	4.96	2.11	1.76e-06
14	52655879	52656260	382	7.03	4.59	2.44	1.76e-06
24	4535581	4535893	313	6.7	4.5	2.2	1.82e-06
18	6586014	6586429	416	7.04	5.09	1.95	1.86e-06
3	14955550	14956061	512	7.54	5.53	2.01	1.87e-06
9	46095106	46095563	458	6.71	4.44	2.27	1.87e-06
21	2806616	2806865	250	5.89	2.98	2.92	1.89e-06
8	21838252	21838547	296	5.63	2.92	2.71	1.89e-06
8	2589845	2590313	469	7.7	5.52	2.18	1.9e-06
6	49617308	49617828	521	7.02	4.76	2.26	1.9e-06
7	39912423	39912780	358	6.12	3.29	2.83	1.91e-06
1	666166	666492	327	6.75	4.69	2.06	1.91e-06
16	32368011	32368386	376	6.99	4.83	2.16	1.91e-06
Zv9_scaffold3463	165955	166383	429	6.27	3.78	2.5	1.94e-06
15	18018609	18018903	295	6.09	3.59	2.5	1.94e-06
21	22557367	22557596	230	6.05	3.52	2.54	1.96e-06
15	34287847	34288146	300	6.93	4.67	2.26	1.97e-06
14	5948733	5949118	386	6.54	4.23	2.31	1.97e-06
10	29430454	29430983	530	7.02	4.97	2.05	1.99e-06
22	35656473	35656962	490	7.32	5.16	2.16	2e-06
17	37438540	37438866	327	5.99	3.41	2.59	2.03e-06
1	15157287	15157575	289	5.8	2.87	2.93	2.06e-06
19	3723318	3723899	582	8.1	5.87	2.23	2.07e-06
13	477220	477689	470	7.64	5.56	2.08	2.07e-06
8	26785220	26785593	374	6.11	3.11	2.99	2.09e-06
7	34847353	34847898	546	8.24	5.96	2.29	2.1e-06
4	7297143	7297541	399	7.88	5.71	2.17	2.1e-06
5	63523194	63523741	548	7.1	4.81	2.29	2.12e-06
13	26103635	26103968	334	6.32	4.01	2.31	2.14e-06
5	38685880	38686235	356	7.45	5.4	2.05	2.16e-06
1	23917409	23917818	410	7.38	5.4	1.98	2.19e-06
1	50357053	50357372	320	6.26	3.9	2.36	2.21e-06
2	29440229	29440476	248	6.13	3.74	2.39	2.22e-06
7	52807784	52808191	408	7.82	6.03	1.79	2.23e-06
18	24595066	24595453	388	7.2	4.97	2.23	2.24e-06
17	48967878	48968126	249	5.61	2.77	2.84	2.24e-06
20	290319	290804	486	7.87	6.2	1.67	2.26e-06
8	22037315	22037683	369	5.95	3.43	2.52	2.3e-06
2	40089726	40090208	483	6.85	4.68	2.17	2.32e-06
5	45170784	45171333	550	7.09	4.88	2.2	2.33e-06
20	14175076	14175372	297	6.23	3.62	2.61	2.33e-06
1	48652961	48653317	357	6.37	4.06	2.32	2.33e-06
18	13421019	13421432	414	6.93	4.86	2.07	2.41e-06
8	17788925	17789447	523	7.6	5.7	1.9	2.43e-06
1	13707300	13707576	277	5.95	2.74	3.21	2.43e-06
9	11322632	11322975	344	5.03	-0.24	5.28	2.44e-06
24	3020881	3021217	337	7.19	4.73	2.46	2.44e-06
8	45363138	45363482	345	6.66	4.48	2.19	2.45e-06
17	44861169	44861539	371	6.5	4.27	2.23	2.46e-06
5	11474463	11474761	299	6.63	4.51	2.12	2.46e-06
7	31306270	31306567	298	5.38	2.1	3.28	2.49e-06
6	43038481	43038806	326	6.56	4.17	2.39	2.52e-06
5	52639889	52640340	452	6.59	4.26	2.33	2.54e-06
23	39198169	39198524	356	6.91	4.91	2	2.54e-06
5	50075516	50075809	294	6.32	4.09	2.23	2.54e-06
8	45303471	45303739	269	5.89	3.21	2.68	2.55e-06
14	40585977	40586308	332	5.69	2.65	3.04	2.62e-06
16	2333708	2333957	250	5.68	2.75	2.93	2.62e-06
1	51975909	51976541	633	7.69	5.89	1.81	2.62e-06
5	38202986	38203237	252	5.28	1.6	3.68	2.65e-06
17	42837812	42837973	162	6.16	3.7	2.46	2.66e-06
15	15080964	15081252	289	6.02	3.57	2.45	2.67e-06
13	21557271	21557695	425	7.12	5.19	1.94	2.7e-06
16	9959277	9959517	241	5.88	2.68	3.2	2.73e-06
20	14813912	14814200	289	5.76	2.86	2.89	2.73e-06
7	67957764	67958153	390	6.41	4.39	2.02	2.74e-06
15	28452878	28453229	352	7.03	4.84	2.19	2.74e-06
17	17008345	17008595	251	5.72	2.91	2.81	2.76e-06
20	15376964	15377423	460	8.1	5.92	2.19	2.79e-06
17	49351147	49351788	642	6.94	4.79	2.15	2.8e-06
2	52002176	52002557	382	5.81	2.2	3.61	2.81e-06
5	27933674	27934109	436	6.94	4.84	2.1	2.82e-06
17	10232624	10232884	261	6.06	3.38	2.68	2.82e-06
16	8219263	8219671	409	6.72	4.44	2.28	2.9e-06
8	45542767	45543318	552	6.54	4.49	2.05	2.91e-06
7	46677714	46678009	296	6.43	4	2.43	2.93e-06
21	29286417	29286705	289	5.82	3.24	2.58	2.93e-06
17	25351498	25351976	479	7.48	5.14	2.34	2.96e-06
7	46624436	46624838	403	6.56	4.13	2.43	2.97e-06
16	12915820	12916288	469	8.11	6.04	2.08	2.97e-06
7	35884597	35884913	317	6.42	3.66	2.76	3.02e-06
24	27731759	27731998	240	6.12	2.91	3.21	3.03e-06
15	15071203	15071422	220	6.35	3.94	2.41	3.03e-06
12	27183900	27184245	346	6.74	4.63	2.11	3.03e-06
15	19894037	19894345	309	6.73	4.4	2.33	3.04e-06
5	47653227	47653783	557	5.83	2.88	2.95	3.06e-06
24	36602870	36603221	352	6.07	3.63	2.44	3.08e-06
13	32410254	32410722	469	8.58	6.7	1.88	3.08e-06
16	18595852	18596209	358	6.24	3.83	2.41	3.09e-06
Zv9_scaffold3512	24366	24624	259	5.74	3.06	2.68	3.11e-06
4	812236	812676	441	7.91	5.84	2.07	3.14e-06
24	20039075	20039330	256	6.34	3.69	2.66	3.15e-06
3	55591248	55591529	282	6.22	3.69	2.53	3.15e-06
14	38973143	38973349	207	5.28	1.64	3.64	3.16e-06
23	38986997	38987290	294	7.04	4.88	2.16	3.16e-06
19	48866992	48867356	365	7.59	5.67	1.92	3.16e-06
24	1603709	1604293	585	8.16	6.26	1.9	3.18e-06
20	33442331	33442782	452	7.11	5.09	2.02	3.21e-06
20	39775459	39775870	412	7.71	5.78	1.94	3.23e-06
15	8334558	8335093	536	8.65	6.69	1.96	3.24e-06
19	45001919	45002836	918	6.86	4.87	1.99	3.29e-06
20	1893488	1894003	516	6.76	4.7	2.07	3.29e-06
21	44128748	44129066	319	7.18	5.03	2.15	3.31e-06
1	44685834	44686148	315	7.28	5.45	1.83	3.32e-06
22	41108640	41109263	624	6.62	4.29	2.33	3.32e-06
4	13572725	13573208	484	6.74	4.54	2.19	3.33e-06
20	6711925	6712363	439	6.98	4.99	1.99	3.38e-06
3	33393915	33394168	254	6.95	4.59	2.36	3.39e-06
7	65348733	65348970	238	6.64	4.47	2.17	3.41e-06
Zv9_NA561	7874	8348	475	8.7	6.88	1.83	3.47e-06
6	33000469	33001113	645	7.8	5.86	1.94	3.49e-06
21	5983190	5983519	330	6.05	3.77	2.28	3.49e-06
9	8489288	8489516	229	6.01	3.35	2.67	3.49e-06
25	30817454	30817774	321	5.73	3.21	2.52	3.51e-06
13	442053	442489	437	7.19	4.93	2.27	3.57e-06
18	24356553	24356852	300	5.7	2.74	2.96	3.6e-06
6	1867557	1867879	323	6.44	3.96	2.49	3.65e-06
19	26577228	26577626	399	7.62	5.47	2.16	3.66e-06
11	41886396	41886759	364	6.88	4.92	1.96	3.69e-06
11	42118065	42118195	131	5.15	0.98	4.17	3.71e-06
24	29560401	29560717	317	5.97	3.29	2.68	3.74e-06
10	28980702	28980993	292	6.24	3.39	2.85	3.75e-06
8	20382261	20382690	430	8.09	6	2.08	3.75e-06
7	6707922	6708160	239	5.13	1.28	3.85	3.79e-06
6	57057601	57058137	537	7.42	5.73	1.69	3.79e-06
23	6939256	6939539	284	5.3	1.86	3.44	3.82e-06
8	45610471	45610765	295	6.47	4	2.47	3.85e-06
6	50617808	50618217	410	7.51	5.53	1.98	3.85e-06
20	23435278	23435732	455	7.52	5.62	1.9	3.86e-06
21	23639930	23640429	500	7.23	5.55	1.68	3.86e-06
22	40762412	40762794	383	6.82	4.89	1.93	3.86e-06
24	26114865	26115154	290	6.35	3.9	2.45	3.86e-06
17	13828716	13829115	400	6.77	4.75	2.02	3.92e-06
13	41802705	41803003	299	5.97	3.39	2.58	3.93e-06
3	7093115	7093723	609	7.37	5.28	2.09	4e-06
11	19301663	19302120	458	8.46	6.35	2.11	4.02e-06
23	25343029	25343521	493	6.61	4.01	2.6	4.04e-06
17	26982373	26982727	355	6.5	3.9	2.6	4.06e-06
2	27657947	27658382	436	7.12	5.3	1.82	4.07e-06
5	69122700	69122944	245	6.04	3.74	2.3	4.07e-06
23	9780316	9780739	424	7.78	6.06	1.72	4.07e-06
12	2832748	2833318	571	7.49	5.22	2.27	4.08e-06
22	35517741	35518189	449	6.32	4.14	2.18	4.09e-06
21	35521543	35521841	299	6.14	3.82	2.31	4.11e-06
25	11809406	11809825	420	7.56	5.75	1.81	4.12e-06
Zv9_NA123	26959	27274	316	6.83	4.72	2.11	4.15e-06
20	5718956	5719344	389	6.89	4.99	1.9	4.2e-06
19	32504345	32504898	554	7.9	6.13	1.77	4.22e-06
12	32582708	32583492	785	7.55	5.77	1.79	4.24e-06
24	25835415	25835587	173	6.35	3.53	2.82	4.25e-06
8	38758955	38759251	297	6.76	4.66	2.09	4.25e-06
22	5905731	5906088	358	5.19	1.06	4.13	4.26e-06
17	42830460	42830948	489	6.66	4.49	2.17	4.29e-06
3	19226012	19226395	384	8.31	6.73	1.58	4.34e-06
19	7460428	7460654	227	5.23	1.73	3.5	4.35e-06
16	55423522	55423825	304	6.27	3.66	2.62	4.36e-06
24	15335389	15335850	462	7.23	4.65	2.58	4.37e-06
9	24702323	24702675	353	6.4	3.98	2.42	4.4e-06
7	51125288	51125568	281	7.3	4.91	2.39	4.42e-06
1	16121214	16121341	128	5.9	3.4	2.5	4.42e-06
2	4777121	4778018	898	8.75	6.91	1.84	4.46e-06
11	5400832	5401358	527	6.81	4.46	2.34	4.47e-06
17	34789019	34789313	295	5.89	3.19	2.7	4.47e-06
1	30855060	30855424	365	7.36	5.66	1.7	4.49e-06
18	33636040	33636270	231	5.92	3.44	2.48	4.49e-06
Zv9_scaffold3511	68655	69079	425	6.97	4.87	2.1	4.57e-06
5	14220557	14220859	303	5.78	3.06	2.72	4.57e-06
3	10933573	10934061	489	8.43	6.69	1.73	4.62e-06
24	20031424	20031813	390	7.05	4.72	2.33	4.62e-06
15	30436968	30437429	462	7.23	4.99	2.24	4.64e-06
2	21944927	21945093	167	4.88	0.1	4.78	4.65e-06
9	1999868	2000221	354	7.15	5.04	2.12	4.67e-06
6	49665799	49666436	638	8.51	6.72	1.79	4.69e-06
4	9648064	9648561	498	8.67	6.78	1.89	4.71e-06
9	24233385	24233731	347	6.84	4.8	2.03	4.72e-06
6	30593812	30594208	397	7.72	5.58	2.14	4.74e-06
11	36790532	36791110	579	7.24	5.42	1.82	4.79e-06
9	36310198	36310549	352	6.96	4.75	2.21	4.79e-06
23	23479583	23479869	287	6.2	3.96	2.24	4.81e-06
23	6031178	6031727	550	7.57	5.46	2.11	4.82e-06
8	22857041	22857371	331	7.79	5.51	2.28	4.82e-06
18	38291992	38292325	334	6.3	4.18	2.12	4.86e-06
7	31211227	31211679	453	6.88	4.87	2.01	4.88e-06
17	1604021	1604318	298	6.09	3.83	2.26	4.89e-06
7	7414363	7414799	437	5.91	3.34	2.57	4.93e-06
5	3164228	3164700	473	7.34	5.58	1.76	5e-06
12	44317149	44317403	255	6.9	4.96	1.94	5.01e-06
1	15100702	15101148	447	7.57	5.15	2.41	5.02e-06
21	1426951	1427373	423	7.18	5.28	1.91	5.09e-06
13	43992036	43992488	453	7.49	5.26	2.22	5.09e-06
1	50575418	50575997	580	7.13	5.35	1.78	5.09e-06
17	49946973	49947363	391	7.62	5.41	2.21	5.11e-06
19	9528610	9528983	374	7.01	4.85	2.16	5.19e-06
2	9150956	9151412	457	8.13	5.88	2.24	5.2e-06
5	19727024	19727403	380	6.55	4.24	2.32	5.25e-06
13	32478729	32479162	434	7.81	5.95	1.87	5.29e-06
20	18772503	18772850	348	7.08	5.07	2.01	5.3e-06
9	14672302	14672623	322	6.17	3.73	2.44	5.3e-06
17	39993023	39993454	432	7.31	5.11	2.2	5.31e-06
18	44696512	44696787	276	5.8	2.97	2.83	5.31e-06
24	4160334	4160641	308	6.29	4.27	2.03	5.31e-06
7	47513640	47514152	513	7.62	5.4	2.22	5.31e-06
5	63852741	63853269	529	7.14	5.12	2.02	5.33e-06
5	69115838	69115972	135	5.26	1.58	3.68	5.33e-06
Zv9_scaffold3492	190738	191130	393	7.27	5.33	1.93	5.34e-06
12	46045519	46046026	508	6.78	4.47	2.31	5.34e-06
13	28891488	28891880	393	6.23	3.31	2.92	5.4e-06
15	28769353	28769661	309	7.19	5.15	2.04	5.42e-06
9	21552967	21553340	374	6.28	3.88	2.4	5.44e-06
18	16998489	16998854	366	6.86	4.87	1.99	5.44e-06
12	29090755	29091167	413	7.41	5.53	1.87	5.45e-06
2	9264499	9264794	296	5.45	2.5	2.95	5.48e-06
22	27602249	27602572	324	6.68	4.44	2.23	5.5e-06
4	19713751	19714031	281	6.2	3.92	2.28	5.51e-06
12	7083780	7084169	390	7.12	4.62	2.5	5.53e-06
7	56705025	56705311	287	6.42	3.83	2.58	5.57e-06
12	39013738	39014245	508	7.18	5.29	1.89	5.66e-06
25	16336710	16337182	473	7.69	5.52	2.18	5.67e-06
2	27541108	27541344	237	6.24	3.71	2.53	5.68e-06
4	9337293	9337760	468	6.27	3.48	2.79	5.72e-06
5	16983797	16984372	576	8.12	5.79	2.33	5.73e-06
11	28310566	28311027	462	7.91	5.54	2.36	5.74e-06
13	49415738	49416025	288	6.66	4.05	2.61	5.74e-06
13	26299066	26299252	187	5.91	3.16	2.75	5.74e-06
13	44605998	44606594	597	8.18	6.5	1.68	5.74e-06
1	1474503	1474798	296	6.85	4.61	2.24	5.77e-06
7	19740275	19740810	536	6.4	4.37	2.03	5.79e-06
16	22309538	22310041	504	6.79	4.52	2.27	5.88e-06
18	25813579	25813951	373	6.07	3.78	2.28	5.89e-06
18	2513356	2513885	530	6.92	4.72	2.2	5.9e-06
15	28002304	28002907	604	7.48	5.4	2.08	5.92e-06
5	51604710	51605142	433	8.12	5.9	2.22	5.93e-06
1	52525443	52525858	416	7.92	5.89	2.03	5.96e-06
20	26545227	26545524	298	6.76	4.56	2.2	6.07e-06
12	36954599	36954712	114	5.1	1.35	3.74	6.08e-06
6	25652821	25653102	282	6.73	4.07	2.66	6.1e-06
21	10436066	10436413	348	6.33	4.08	2.25	6.11e-06
6	49636950	49637214	265	6.91	4.47	2.44	6.14e-06
10	17141707	17142352	646	6.73	4.56	2.17	6.17e-06
15	25199635	25199987	353	5.93	3.65	2.28	6.21e-06
3	52305149	52305474	326	6.8	4.97	1.82	6.21e-06
9	19423643	19423927	285	5.86	3.3	2.56	6.22e-06
17	49929557	49929893	337	7.15	4.81	2.33	6.24e-06
13	26461130	26461464	335	5.61	2.97	2.64	6.24e-06
3	43678914	43679413	500	7.27	4.88	2.39	6.26e-06
10	14418160	14418559	400	5.34	2.39	2.95	6.3e-06
2	42840402	42840728	327	5.62	2.58	3.04	6.33e-06
6	18128669	18129017	349	7.59	5.72	1.87	6.36e-06
Zv9_scaffold3511	82880	83239	360	7.29	5.39	1.9	6.4e-06
20	48362380	48362694	315	6.27	3.52	2.75	6.41e-06
15	41772985	41773581	597	8.07	6.39	1.68	6.41e-06
20	30759421	30760107	687	8.03	5.89	2.14	6.42e-06
13	35564106	35564870	765	8.81	6.95	1.85	6.44e-06
8	17645098	17645496	399	6.51	4.24	2.27	6.45e-06
20	34319607	34319935	329	7.35	5.14	2.21	6.5e-06
1	51760059	51760374	316	6.01	3.68	2.34	6.51e-06
9	52784716	52785052	337	7.65	5.9	1.75	6.51e-06
23	6047491	6047818	328	6.57	4.48	2.09	6.58e-06
5	64421621	64421898	278	6.87	4.97	1.9	6.58e-06
17	14389417	14389769	353	6.17	3.88	2.3	6.61e-06
10	13289281	13289932	652	9.02	6.96	2.06	6.63e-06
21	35361440	35361818	379	6.95	5.04	1.91	6.64e-06
4	19512395	19512604	210	5.91	2.33	3.58	6.66e-06
14	40640209	40640502	294	6.61	4.48	2.13	6.66e-06
16	25040890	25041224	335	7.41	5.54	1.87	6.68e-06
14	4737390	4738041	652	9.01	7.21	1.8	6.69e-06
13	16349199	16349486	288	5.88	3.12	2.76	6.7e-06
17	49885634	49885971	338	6.45	4.05	2.4	6.72e-06
6	45270382	45270871	490	6.41	4.21	2.2	6.73e-06
4	13090665	13091058	394	6.85	4.71	2.14	6.74e-06
23	35865694	35866128	435	7.84	5.86	1.98	6.74e-06
Zv9_NA344	16111	16298	188	5.11	0.83	4.28	6.75e-06
14	19704886	19705232	347	6.75	4.32	2.42	6.78e-06
3	33859886	33860299	414	6.82	4.41	2.41	6.78e-06
2	18019681	18020158	478	6.72	4.49	2.23	6.79e-06
12	48637152	48637545	394	6.45	4.33	2.12	6.79e-06
23	41464431	41464769	339	7.46	5.25	2.21	6.83e-06
18	49487891	49488191	301	7.16	4.95	2.21	6.86e-06
6	33721594	33721900	307	6.42	4.31	2.11	6.86e-06
3	50556945	50557295	351	5.73	2.93	2.8	6.91e-06
16	41566627	41566939	313	5.72	2.93	2.79	6.92e-06
25	18991809	18992028	220	5.68	3.03	2.66	6.94e-06
1	13956880	13957352	473	8.07	6.17	1.9	6.94e-06
16	420946	421317	372	7	4.75	2.25	6.96e-06
3	62136229	62136639	411	8.46	6.33	2.12	6.99e-06
23	7491204	7491512	309	7.52	5.24	2.27	6.99e-06
23	41294264	41294674	411	8.39	6.64	1.75	7.08e-06
7	58497807	58498175	369	7.91	6.13	1.77	7.09e-06
11	42883565	42883855	291	6.43	4.02	2.41	7.09e-06
13	46990535	46991153	619	7.6	5.81	1.79	7.09e-06
19	702455	702769	315	6.99	5.26	1.73	7.1e-06
17	21738276	21738510	235	5.39	2.21	3.17	7.12e-06
2	55635160	55635433	274	6.14	3.38	2.76	7.19e-06
18	8041623	8042156	534	7.13	5.11	2.02	7.23e-06
4	12509265	12509586	322	6.79	4.9	1.9	7.24e-06
6	36400265	36400904	640	9.09	7.46	1.63	7.24e-06
12	45706556	45706926	371	7.33	5.3	2.04	7.35e-06
10	40172370	40172814	445	8.44	6.88	1.56	7.35e-06
17	29057633	29057941	309	6.79	4.4	2.39	7.39e-06
11	172518	172676	159	5.58	2.88	2.69	7.39e-06
11	26831425	26831680	256	5.46	2.64	2.82	7.39e-06
23	2020691	2021012	322	6.4	4.2	2.2	7.48e-06
7	17854233	17854869	637	8.82	7.32	1.5	7.48e-06
7	32680342	32680598	257	6.16	3.8	2.36	7.5e-06
24	37635541	37635718	178	5.89	3.41	2.48	7.51e-06
1	48128713	48129099	387	7.77	5.86	1.91	7.58e-06
18	16050729	16050899	171	5.31	2.31	3	7.61e-06
5	37112403	37112757	355	5.97	3.23	2.74	7.71e-06
3	61298149	61298659	511	7.96	6.13	1.83	7.76e-06
5	65957930	65958381	452	6.55	4.31	2.25	7.83e-06
11	40071997	40072483	487	5.97	3.74	2.23	7.86e-06
7	22201974	22202428	455	8.68	7.08	1.6	7.88e-06
19	4166681	4167257	577	6.8	4.64	2.16	7.9e-06
17	42791228	42791412	185	5.25	2.08	3.17	7.91e-06
4	26739109	26739371	263	5.4	2.49	2.91	7.94e-06
12	7632138	7632416	279	5.52	2.81	2.71	7.94e-06
3	46305922	46306478	557	8.48	6.72	1.77	7.98e-06
18	48297622	48297962	341	6.59	4.41	2.18	7.98e-06
17	10222156	10222562	407	7.36	4.95	2.41	8.01e-06
23	8903666	8904161	496	8.61	6.93	1.68	8.03e-06
10	1801908	1802137	230	5.11	0.84	4.27	8.03e-06
12	34628622	34629032	411	7.52	5.31	2.21	8.05e-06
1	15367646	15367902	257	5.44	2	3.43	8.1e-06
3	25807971	25808289	319	5.83	3.46	2.37	8.1e-06
3	22989100	22989523	424	6.12	3.78	2.34	8.15e-06
8	52975344	52975937	594	7.69	5.83	1.85	8.2e-06
20	38699363	38699907	545	6.96	4.83	2.14	8.2e-06
18	38266921	38267236	316	6.67	4.65	2.02	8.22e-06
17	49887028	49887259	232	6.09	3.72	2.37	8.27e-06
2	30680400	30680893	494	7.37	4.93	2.44	8.28e-06
13	39515462	39516069	608	6.91	4.91	2.01	8.29e-06
3	32816264	32816610	347	7.33	4.91	2.42	8.32e-06
1	50617313	50617695	383	7.58	5.17	2.41	8.32e-06
5	16796320	16796577	258	5.81	3.39	2.42	8.32e-06
19	16906871	16907304	434	7.28	5.45	1.83	8.36e-06
23	30453805	30454228	424	6.45	4.5	1.95	8.39e-06
17	37656661	37656913	253	5.12	0.94	4.18	8.46e-06
1	53161428	53161788	361	6.79	4.54	2.25	8.5e-06
15	17296624	17296976	353	6.88	4.76	2.13	8.5e-06
5	46845187	46845620	434	6.2	3.8	2.4	8.54e-06
9	13556242	13556608	367	6.77	4.6	2.16	8.55e-06
11	9534113	9534539	427	5.98	3.72	2.26	8.61e-06
12	26889454	26889828	375	6.82	4.33	2.48	8.64e-06
2	33213656	33214029	374	6.72	4.73	1.99	8.71e-06
1	36948896	36949206	311	6.33	3.91	2.41	8.72e-06
22	36715456	36715824	369	6.19	3.31	2.88	8.73e-06
9	33183286	33183397	112	4.84	-0.24	5.08	8.75e-06
7	35091623	35091906	284	6.29	3.87	2.42	8.77e-06
12	31237097	31237574	478	7.22	4.87	2.35	8.77e-06
2	25587128	25587617	490	8.27	6.44	1.83	8.78e-06
4	5871762	5872131	370	6.59	4.71	1.89	8.78e-06
23	5675019	5675257	239	5.17	1.99	3.18	8.79e-06
8	10084042	10084366	325	5.96	3.62	2.34	8.82e-06
5	52004834	52005105	272	5.98	3.38	2.59	8.9e-06
17	38412760	38413020	261	6.89	4.39	2.5	8.91e-06
22	5968137	5969081	945	8.2	6.46	1.74	8.91e-06
19	2380109	2380515	407	7.59	5.87	1.72	9.02e-06
21	12192034	12192452	419	6.59	4.24	2.35	9.03e-06
5	47429999	47430635	637	7.03	5.18	1.85	9.03e-06
17	10239814	10240146	333	7.22	4.86	2.36	9.07e-06
14	6406568	6407112	545	7.9	5.88	2.02	9.13e-06
7	69213574	69214130	557	9.11	7.39	1.72	9.16e-06
7	32649669	32650073	405	6.27	4.03	2.24	9.18e-06
12	31246365	31246923	559	6.77	4.7	2.07	9.18e-06
5	21625830	21626180	351	6.69	4.79	1.9	9.18e-06
8	9942075	9942484	410	7.34	5.32	2.02	9.24e-06
6	55691947	55692649	703	8.95	7.3	1.65	9.24e-06
12	21735233	21735509	277	5.65	2.56	3.09	9.27e-06
Zv9_scaffold3455	457856	458428	573	6.82	4.77	2.05	9.27e-06
1	26120407	26120817	411	7.18	5.05	2.13	9.29e-06
14	33530561	33530975	415	9.09	7.28	1.81	9.38e-06
24	42953242	42953757	516	7.07	5.18	1.89	9.39e-06
5	53968863	53969416	554	6.81	5.05	1.76	9.4e-06
3	26432750	26433142	393	6.68	4.04	2.64	9.48e-06
6	52845341	52845762	422	5.92	3.45	2.47	9.49e-06
13	50690891	50691406	516	7.44	5.73	1.71	9.49e-06
25	37523807	37524164	358	6.51	4.32	2.19	9.53e-06
5	50193700	50193952	253	5.82	3.14	2.68	9.53e-06
19	5251749	5251916	168	5	1.3	3.7	9.55e-06
20	33324832	33325217	386	6.11	3.9	2.21	9.56e-06
2	23944669	23945073	405	6.79	4.9	1.89	9.66e-06
19	50032795	50033338	544	7.78	5.92	1.87	9.66e-06
19	11791237	11791491	255	5.62	2.93	2.69	9.75e-06
8	33609606	33609888	283	7.23	5.12	2.11	9.75e-06
25	2864266	2864870	605	8.04	6.4	1.63	9.8e-06
6	36216849	36217164	316	6.18	4.01	2.17	9.82e-06
24	31961423	31961858	436	6.71	4.55	2.15	9.86e-06
12	23309166	23309306	141	5.9	3.59	2.31	9.91e-06
17	20405355	20405707	353	5.75	3.16	2.59	9.95e-06
6	15977168	15977408	241	6.34	4.11	2.23	1e-05
17	10218161	10218595	435	8.57	6.82	1.76	1e-05
2	13930035	13930280	246	5.59	2.56	3.04	1.01e-05
4	23681646	23682050	405	6.55	4.3	2.26	1.01e-05
15	20666118	20666311	194	5.67	3.13	2.53	1.01e-05
2	27741112	27741666	555	6.76	4.85	1.91	1.01e-05
19	29547583	29548399	817	9.3	7.55	1.75	1.02e-05
18	33120521	33121234	714	7.95	6.08	1.87	1.03e-05
5	32851867	32852369	503	7.8	5.54	2.27	1.03e-05
4	23329048	23329520	473	7.47	5.77	1.7	1.03e-05
9	21967199	21967734	536	7.93	6.08	1.86	1.03e-05
13	38569636	38569893	258	5.78	2.72	3.06	1.03e-05
9	12685515	12685819	305	6.05	3.76	2.29	1.03e-05
14	36059159	36059430	272	6.73	4.38	2.34	1.04e-05
6	16196143	16196483	341	7.59	5.7	1.88	1.04e-05
3	48051288	48051573	286	6.37	4.26	2.1	1.06e-05
16	26417373	26418036	664	8.2	6.2	2	1.06e-05
25	11573266	11573551	286	7.07	4.86	2.2	1.06e-05
5	65534246	65534532	287	5.61	3.03	2.57	1.06e-05
16	22492064	22492679	616	6.54	4.54	2	1.06e-05
19	21326798	21327006	209	5.04	1.53	3.51	1.06e-05
6	27344461	27345098	638	8.17	5.81	2.36	1.08e-05
23	14682513	14682978	466	8.52	6.34	2.18	1.09e-05
15	22383304	22383723	420	6.72	4.59	2.13	1.09e-05
20	32336215	32336646	432	6.99	4.56	2.43	1.09e-05
9	27623069	27623622	554	7.58	5.79	1.79	1.09e-05
17	36798046	36798530	485	7.11	5.09	2.02	1.09e-05
12	18611653	18611860	208	5.37	2.35	3.02	1.1e-05
5	2099495	2100743	1249	7.41	5.5	1.91	1.1e-05
6	20136304	20136591	288	6.14	3.63	2.51	1.11e-05
11	28149174	28149584	411	7.01	4.96	2.04	1.11e-05
17	35008978	35009360	383	7.28	5.39	1.89	1.11e-05
5	27229628	27229905	278	6.02	3.87	2.15	1.12e-05
8	44329584	44329833	250	5.63	2.81	2.82	1.13e-05
6	55671791	55672235	445	7.73	3.77	3.96	1.13e-05
10	20323865	20324145	281	5.66	3.12	2.54	1.13e-05
15	35383786	35384314	529	8.05	6.3	1.75	1.14e-05
21	12319149	12319271	123	5.42	2.39	3.02	1.14e-05
25	31497088	31497554	467	7	5.08	1.92	1.14e-05
17	38420798	38421070	273	7.12	5.12	1.99	1.15e-05
21	29941703	29942080	378	7.47	5.64	1.83	1.15e-05
9	15749658	15750413	756	8.34	6.59	1.74	1.16e-05
20	34880317	34880550	234	5.33	1.84	3.49	1.16e-05
16	26410072	26410666	595	8.58	6.59	1.99	1.16e-05
11	46633910	46634199	290	6.45	3.98	2.47	1.17e-05
14	8111425	8111809	385	7.29	5.32	1.97	1.17e-05
4	4126202	4126559	358	7.35	5.39	1.96	1.17e-05
10	1804387	1804748	362	6.45	4.19	2.26	1.18e-05
2	47619128	47619457	330	7.51	5.89	1.62	1.18e-05
15	38699259	38699454	196	5.32	2.26	3.05	1.18e-05
15	42039255	42039537	283	5.91	2.8	3.11	1.18e-05
20	23612258	23612676	419	7.64	5.53	2.1	1.19e-05
2	17576379	17576754	376	8.28	6.61	1.68	1.19e-05
12	995045	995319	275	5.64	3.11	2.54	1.19e-05
20	5723078	5723313	236	5.87	3.6	2.27	1.2e-05
23	37025568	37025824	257	5.75	3.21	2.53	1.2e-05
8	26417424	26417644	221	5.94	3.62	2.32	1.21e-05
21	22475634	22476004	371	7.76	5.84	1.92	1.21e-05
22	636953	637495	543	8.16	6.39	1.77	1.22e-05
16	27467987	27468165	179	5.75	2.88	2.87	1.22e-05
25	28631513	28631739	227	5.51	2.74	2.78	1.22e-05
18	30608197	30608385	189	4.86	0.8	4.06	1.22e-05
11	35772969	35773157	189	5.13	1.81	3.32	1.22e-05
16	48946768	48947468	701	7.16	5.11	2.05	1.22e-05
16	22902922	22903544	623	9.07	7.4	1.67	1.22e-05
13	35652348	35652745	398	6.82	4.77	2.05	1.22e-05
15	28242165	28242475	311	6.35	3.88	2.47	1.22e-05
17	42375555	42376112	558	8.29	6.04	2.24	1.23e-05
19	29638374	29638973	600	8.15	6.4	1.74	1.23e-05
16	36008313	36008561	249	6.02	3.53	2.5	1.24e-05
11	45262548	45262903	356	6.69	4.36	2.33	1.24e-05
9	35024245	35024818	574	8.96	7.26	1.7	1.26e-05
1	1577115	1577607	493	7.09	5.42	1.68	1.26e-05
8	19918102	19918355	254	6.24	4.13	2.11	1.26e-05
15	34788827	34789533	707	7.85	5.95	1.89	1.27e-05
14	36682944	36683131	188	5.58	3.04	2.55	1.27e-05
10	37029336	37029739	404	7.12	5.25	1.88	1.27e-05
19	33130062	33130513	452	8.91	7.2	1.71	1.28e-05
17	42824930	42825555	626	6.91	4.94	1.97	1.28e-05
18	17022235	17022750	516	7.33	5.54	1.79	1.28e-05
15	29901578	29901949	372	6.55	3.9	2.64	1.29e-05
24	29439271	29439673	403	7.35	5.48	1.87	1.29e-05
4	19795395	19795494	100	4.96	1.38	3.58	1.29e-05
23	7528063	7528368	306	6.11	3.82	2.29	1.3e-05
7	65292410	65292732	323	8.85	7.19	1.66	1.3e-05
11	25998845	25999188	344	8.27	6.54	1.73	1.3e-05
16	40972488	40972860	373	5.73	2.42	3.31	1.32e-05
23	25430921	25431196	276	5.82	3.16	2.66	1.32e-05
17	33447077	33447370	294	5.51	2.89	2.62	1.32e-05
23	29292125	29292683	559	7.41	5.34	2.07	1.33e-05
18	23712779	23713317	539	6.78	4.72	2.06	1.33e-05
18	29761630	29762205	576	7.42	5.41	2.01	1.34e-05
3	931872	932491	620	5.7	2.94	2.77	1.34e-05
24	31339473	31339782	310	6.93	5.07	1.86	1.35e-05
20	44349764	44350002	239	5.37	1.45	3.92	1.35e-05
22	14189261	14189647	387	6.44	4.48	1.95	1.36e-05
22	10171141	10171611	471	7.72	5.86	1.86	1.36e-05
2	42240622	42240864	243	5.49	2.71	2.79	1.36e-05
19	24694096	24694433	338	5.68	3.06	2.62	1.36e-05
23	37785029	37785466	438	6.38	4.46	1.92	1.37e-05
4	55036690	55037000	311	5.66	2.58	3.08	1.38e-05
2	11859851	11860412	562	7.92	6.33	1.59	1.38e-05
15	170103	170554	452	6.36	4.13	2.24	1.39e-05
25	13947001	13947213	213	5.52	2.81	2.71	1.39e-05
5	915101	915281	181	5.01	1.49	3.53	1.4e-05
14	40588371	40588625	255	5.56	2.78	2.78	1.4e-05
15	39029975	39030220	246	5.05	1.45	3.6	1.4e-05
7	26635049	26635379	331	5.8	3.12	2.68	1.4e-05
11	28187463	28187858	396	7.18	4.93	2.26	1.4e-05
24	26099824	26100268	445	6.98	4.56	2.42	1.42e-05
4	48339329	48339938	610	6.56	4.63	1.93	1.43e-05
12	40316547	40317165	619	7.12	5.2	1.92	1.43e-05
21	15166843	15167291	449	6.89	4.99	1.91	1.43e-05
2	48256591	48256907	317	6.51	4.08	2.43	1.43e-05
21	730722	731384	663	8.72	6.89	1.83	1.44e-05
25	32431491	32431856	366	7.53	5.59	1.94	1.44e-05
6	57968496	57968879	384	7.65	5.67	1.97	1.44e-05
15	46883335	46883852	518	7.87	6.28	1.6	1.44e-05
20	22370493	22371261	769	7.73	5.66	2.08	1.47e-05
17	22639995	22640335	341	6.76	4.32	2.44	1.47e-05
19	32548700	32549049	350	6.97	5.09	1.88	1.47e-05
11	34065486	34065785	300	5.76	3.22	2.55	1.47e-05
7	43392276	43392673	398	6.4	4.01	2.39	1.47e-05
19	3275375	3275635	261	5.63	2.98	2.65	1.48e-05
22	25170816	25171271	456	7.19	5.25	1.94	1.49e-05
10	13285777	13286036	260	6.82	4.77	2.04	1.5e-05
5	9215662	9215949	288	6.71	4.36	2.34	1.5e-05
1	24847725	24848060	336	8.38	6.65	1.73	1.5e-05
6	30850572	30850815	244	5.15	1.92	3.23	1.51e-05
2	5764856	5765272	417	6.4	4.36	2.04	1.51e-05
5	46907757	46908167	411	6.61	4.46	2.15	1.54e-05
13	19902061	19902454	394	7.21	5.42	1.79	1.54e-05
14	18889559	18890074	516	6.43	4.48	1.95	1.54e-05
17	53304789	53305232	444	7.96	6.09	1.88	1.55e-05
7	56860345	56860691	347	6.53	4.51	2.02	1.55e-05
21	44149236	44149680	445	7.93	5.86	2.07	1.56e-05
18	43978613	43978839	227	5.71	3.1	2.6	1.56e-05
15	29904236	29904545	310	6.42	4.18	2.24	1.56e-05
5	42279071	42279405	335	7.06	4.6	2.46	1.56e-05
10	10963493	10963771	279	5.92	3.44	2.48	1.58e-05
13	25122691	25122892	202	5.53	2.83	2.7	1.58e-05
7	58056695	58057069	375	6.87	4.68	2.19	1.59e-05
17	45982532	45983020	489	7.54	5.66	1.88	1.59e-05
20	26116631	26117161	531	6.2	4.2	2	1.59e-05
2	1888451	1888906	456	6.26	3.78	2.48	1.59e-05
22	34321469	34321864	396	8.02	6.62	1.4	1.59e-05
19	6379880	6380189	310	6.56	4.09	2.47	1.59e-05
6	33724364	33724647	284	6.26	4.13	2.14	1.59e-05
6	44025634	44026156	523	7.77	5.81	1.96	1.6e-05
9	48758140	48758428	289	6.08	3.84	2.24	1.61e-05
14	31688064	31688343	280	6.72	4.87	1.85	1.61e-05
20	15228436	15228716	281	5.45	2.5	2.94	1.62e-05
2	4045975	4046259	285	7.17	5.17	2.01	1.63e-05
10	9470096	9470499	404	7.16	5.38	1.78	1.64e-05
1	20407388	20407756	369	6.46	4.19	2.28	1.64e-05
19	7227574	7227730	157	4.99	1.61	3.38	1.64e-05
6	42700561	42700949	389	6.29	4.12	2.17	1.64e-05
17	39409684	39410114	431	7.42	5.32	2.09	1.65e-05
1	56881447	56881842	396	7.59	5.98	1.61	1.66e-05
8	29300977	29301157	181	6.1	3.49	2.61	1.67e-05
13	4886130	4886601	472	7.89	5.63	2.26	1.67e-05
24	24283267	24283676	410	7.2	5.46	1.74	1.69e-05
23	1785924	1786462	539	8.62	7	1.62	1.7e-05
6	3938719	3939214	496	8.12	6.65	1.47	1.7e-05
5	16330288	16330656	369	7.01	4.95	2.06	1.71e-05
19	45664614	45665417	804	8.73	7.22	1.51	1.71e-05
18	49418602	49418870	269	6.11	3.78	2.33	1.73e-05
1	6013288	6013821	534	6.83	4.61	2.22	1.73e-05
21	8358532	8358835	304	6.23	4.23	2	1.73e-05
3	24067855	24068147	293	7.16	5.41	1.75	1.73e-05
Zv9_scaffold3500	7247	7579	333	6.43	4.36	2.07	1.75e-05
22	26660357	26660659	303	7.44	5.92	1.52	1.76e-05
7	59953092	59953342	251	6.01	3.55	2.47	1.76e-05
14	48062492	48063016	525	8.14	6.29	1.85	1.76e-05
21	35359051	35359324	274	6.42	4.05	2.37	1.76e-05
8	34399029	34399340	312	6.67	4.31	2.36	1.76e-05
5	42215784	42216331	548	7.35	5.34	2.02	1.77e-05
20	23627899	23628250	352	6.72	4.44	2.28	1.77e-05
5	5131198	5131902	705	8.22	6.39	1.84	1.77e-05
18	32149067	32149783	717	7.74	5.97	1.77	1.78e-05
12	38839468	38839872	405	7.37	5.45	1.93	1.78e-05
5	7487759	7488194	436	6.28	4.2	2.07	1.78e-05
9	34197667	34197909	243	5.08	1.74	3.35	1.79e-05
19	11797245	11797792	548	8.48	6.35	2.13	1.79e-05
4	24860695	24861018	324	6.63	4.24	2.39	1.79e-05
13	53019263	53019486	224	6.14	3.96	2.18	1.79e-05
3	12681220	12681527	308	6.62	4.6	2.02	1.79e-05
4	13662752	13663113	362	6.62	4.71	1.91	1.8e-05
6	48808974	48809361	388	6.01	3.61	2.39	1.8e-05
21	42224131	42224488	358	7.44	5.41	2.04	1.8e-05
2	29864452	29864622	171	4.89	0.68	4.21	1.8e-05
4	17017288	17017715	428	6.29	3.78	2.52	1.81e-05
20	32243443	32243703	261	5.72	3.12	2.6	1.81e-05
20	11311535	11311914	380	7.81	6.08	1.73	1.82e-05
25	6998163	6998415	253	5.82	3.33	2.48	1.82e-05
20	32242729	32243018	290	6.2	4.04	2.16	1.83e-05
22	22391861	22392178	318	5.49	2.94	2.55	1.84e-05
7	54106548	54106783	236	5.3	1.94	3.35	1.84e-05
22	36369972	36370315	344	5.83	3.25	2.58	1.85e-05
9	22264308	22264859	552	6.82	5	1.82	1.86e-05
7	12952431	12952806	376	7.4	5.6	1.8	1.86e-05
7	20750582	20750975	394	7.94	5.93	2.01	1.86e-05
7	26086325	26086570	246	4.78	-0.24	5.03	1.88e-05
12	7083425	7083706	282	6.14	4	2.14	1.88e-05
6	36228675	36228915	241	6.24	3.87	2.38	1.89e-05
22	15946157	15946522	366	7.18	5.31	1.87	1.89e-05
4	23735161	23735452	292	5.47	2.62	2.84	1.89e-05
5	32569463	32569920	458	6.51	4.49	2.02	1.9e-05
1	32021871	32022102	232	5.15	1.42	3.74	1.91e-05
5	18696700	18697211	512	6.88	5.06	1.82	1.92e-05
12	37248188	37248837	650	5.72	3.17	2.55	1.93e-05
8	15618781	15619059	279	5.78	3.46	2.33	1.93e-05
3	59401791	59402069	279	5.72	3.11	2.61	1.93e-05
8	20982358	20982724	367	8.03	5.99	2.04	1.94e-05
14	1483905	1484400	496	7.3	5.14	2.16	1.95e-05
11	29486151	29486455	305	7.26	5.31	1.95	1.95e-05
6	15580678	15580798	121	5.33	2.51	2.81	1.96e-05
17	45985893	45986175	283	7.25	5.37	1.88	1.96e-05
1	15103461	15103820	360	6.9	5.21	1.69	1.96e-05
17	33446759	33447004	246	5.28	2.17	3.11	1.97e-05
1	14105566	14105930	365	8.05	6.38	1.67	1.97e-05
1	43184932	43185354	423	6.32	4.19	2.13	1.97e-05
4	12527720	12527988	269	6.19	4.07	2.12	1.97e-05
5	37709924	37710319	396	6.98	5.26	1.73	1.97e-05
1	16309412	16309759	348	6.49	4.6	1.89	1.98e-05
25	24772996	24773209	214	6.3	3.69	2.61	1.98e-05
21	16375969	16376310	342	6.96	5.09	1.87	1.98e-05
17	10768327	10768703	377	7.3	5.27	2.03	1.99e-05
8	51850376	51850886	511	6.11	3.64	2.46	1.99e-05
5	21293191	21293635	445	6.91	4.86	2.05	1.99e-05
10	20687804	20688098	295	6.56	4.4	2.15	1.99e-05
6	38172171	38172623	453	8.19	6.31	1.88	2e-05
8	54534257	54534671	415	6.79	4.36	2.43	2e-05
11	8192779	8193197	419	6.69	4.73	1.96	2e-05
8	54034236	54034562	327	7.1	4.87	2.22	2.02e-05
14	34612311	34612807	497	7.03	5.08	1.95	2.04e-05
25	16992035	16992227	193	5.31	1.9	3.41	2.04e-05
17	19626572	19626834	263	5.63	3.15	2.47	2.04e-05
16	44685906	44686326	421	8.71	6.88	1.83	2.06e-05
14	44218537	44218922	386	6.7	4.48	2.23	2.06e-05
15	44095758	44096093	336	7.28	5.11	2.16	2.06e-05
14	18785375	18785802	428	7.94	5.86	2.08	2.07e-05
9	28543711	28544266	556	6.83	4.86	1.97	2.08e-05
24	4055865	4056222	358	7.02	4.89	2.13	2.09e-05
5	10317694	10317970	277	6.19	3.94	2.26	2.1e-05
5	22991078	22991518	441	7.11	4.74	2.37	2.1e-05
19	12025277	12025558	282	6.18	3.71	2.47	2.11e-05
22	23090178	23090693	516	8.66	6.61	2.05	2.11e-05
18	30322396	30322791	396	7.34	5.32	2.01	2.13e-05
20	23321590	23321984	395	8.1	6.44	1.66	2.13e-05
2	38672871	38673266	396	6.32	4.42	1.89	2.14e-05
7	26439471	26439785	315	6.14	3.62	2.52	2.15e-05
2	21792026	21792354	329	6.65	4.31	2.34	2.15e-05
17	14820288	14820665	378	7.41	5.52	1.88	2.17e-05
18	23013927	23014390	464	8.09	6.41	1.68	2.18e-05
25	18837844	18837997	154	5.39	2.65	2.75	2.19e-05
1	14107120	14107337	218	5.88	3.18	2.7	2.19e-05
11	32156034	32156294	261	6.07	3.83	2.24	2.2e-05
22	40249557	40250075	519	7.7	5.94	1.76	2.2e-05
19	41318531	41318970	440	7.39	5.57	1.82	2.21e-05
5	37400690	37401032	343	6.54	4.56	1.98	2.21e-05
16	29120677	29121387	711	7.93	5.85	2.08	2.22e-05
14	40964134	40964519	386	6.77	4.83	1.94	2.23e-05
19	1594831	1595120	290	5.83	2.94	2.89	2.23e-05
9	44176517	44176985	469	7.82	6.12	1.7	2.26e-05
11	13261969	13262340	372	5.04	1.24	3.81	2.26e-05
17	37998166	37998299	134	4.78	0.56	4.22	2.28e-05
24	9486549	9486830	282	5.55	3.14	2.41	2.28e-05
1	39525335	39525627	293	6.1	3.81	2.29	2.29e-05
1	44985221	44985483	263	5.73	3.19	2.54	2.29e-05
7	76124399	76124937	539	6.41	4.4	2.01	2.29e-05
Zv9_NA525	74338	74737	400	6.87	4.41	2.46	2.29e-05
10	26282897	26283118	222	5.88	3.52	2.36	2.29e-05
6	48019610	48019943	334	6.1	3.93	2.17	2.3e-05
7	46665133	46665440	308	5.54	3.11	2.44	2.3e-05
25	6541082	6541513	432	7.53	5.61	1.91	2.33e-05
Zv9_NA584	11924	12285	362	6.3	4.32	1.97	2.34e-05
4	18033362	18033675	314	6.59	3.94	2.65	2.35e-05
6	59358615	59358978	364	8.06	6.42	1.64	2.37e-05
14	51645984	51646303	320	6.68	4.59	2.09	2.38e-05
1	18401747	18402040	294	7.74	5.99	1.75	2.39e-05
20	38488097	38488510	414	7.1	4.73	2.37	2.4e-05
2	42118312	42118604	293	6.12	3.79	2.33	2.41e-05
25	17424087	17424502	416	7.02	4.64	2.37	2.43e-05
14	23952163	23952437	275	6.15	3.9	2.25	2.46e-05
18	8460542	8461042	501	7.38	5.78	1.6	2.47e-05
19	688318	688690	373	6.46	4.46	2.01	2.47e-05
17	33048990	33049499	510	8.22	6.4	1.82	2.47e-05
16	40466496	40466859	364	6	3.42	2.57	2.48e-05
21	41239274	41239544	271	5.71	3.36	2.35	2.48e-05
1	4565470	4565801	332	6.17	4.1	2.07	2.5e-05
20	32172940	32173418	479	6.4	4.51	1.89	2.5e-05
6	1894889	1895211	323	7.13	5.31	1.82	2.51e-05
22	34000592	34000865	274	5.28	2.53	2.75	2.51e-05
4	11257259	11257489	231	5	1.57	3.43	2.52e-05
4	1884638	1885145	508	7.31	5.49	1.82	2.52e-05
5	32815276	32815559	284	5.9	3.52	2.39	2.52e-05
7	31796832	31797192	361	7.03	5.22	1.81	2.53e-05
23	29168710	29169064	355	6.34	4.11	2.23	2.56e-05
17	10239224	10239532	309	6.92	4.59	2.33	2.58e-05
21	26899937	26900056	120	4.7	0.83	3.87	2.58e-05
6	39867029	39867391	363	6.92	4.58	2.34	2.58e-05
2	35671639	35672012	374	7.11	4.88	2.23	2.6e-05
17	22522259	22522712	454	6.84	4.98	1.86	2.62e-05
2	44117702	44118122	421	6.84	4.95	1.89	2.62e-05
16	24238524	24238932	409	5.93	3.25	2.67	2.62e-05
10	15071349	15071621	273	5.7	2.99	2.72	2.62e-05
24	40581457	40581754	298	5.9	3.53	2.37	2.64e-05
1	39727079	39727309	231	5.34	2.35	2.98	2.65e-05
16	19030513	19030829	317	6.33	4.23	2.11	2.65e-05
25	5476231	5476724	494	7.15	5.4	1.75	2.65e-05
5	43853286	43853763	478	8.8	7.06	1.74	2.65e-05
7	16021155	16021590	436	8.08	6.45	1.64	2.65e-05
19	17344413	17344894	482	8.04	6.15	1.89	2.66e-05
2	40375878	40376263	386	7.83	6.08	1.76	2.67e-05
23	37947753	37948175	423	7.37	5.5	1.87	2.68e-05
5	5477721	5478439	719	7.15	5.15	2	2.68e-05
23	29365923	29366287	365	6.98	4.76	2.22	2.76e-05
5	19513871	19514045	175	5.62	3.25	2.37	2.76e-05
24	29251	29459	209	5.89	3.34	2.54	2.77e-05
1	262438	262824	387	6.42	4.49	1.93	2.77e-05
7	27422426	27422689	264	5.43	2.77	2.66	2.77e-05
11	26001518	26001707	190	5.69	3.31	2.38	2.77e-05
20	26530177	26530692	516	8.05	6.35	1.69	2.78e-05
16	55681252	55681501	250	5.59	2.79	2.8	2.81e-05
7	13533769	13533914	146	4.76	0.94	3.81	2.82e-05
24	22217922	22218335	414	6.66	4.85	1.81	2.82e-05
7	25393419	25393803	385	7.58	5.91	1.67	2.84e-05
14	43200571	43200806	236	6.92	4.84	2.09	2.85e-05
12	24848272	24848613	342	7.11	5.19	1.91	2.85e-05
25	11455352	11455848	497	8.17	6.59	1.58	2.86e-05
19	48227604	48228761	1158	8.61	7.27	1.34	2.86e-05
5	56431400	56431637	238	4.78	1.14	3.63	2.86e-05
7	10877647	10877996	350	5.65	3.33	2.32	2.87e-05
1	17639443	17639682	240	6.69	4.11	2.58	2.88e-05
8	42216422	42216706	285	5.01	1.45	3.56	2.89e-05
9	38222723	38223145	423	8.17	6.31	1.86	2.91e-05
1	23063115	23063489	375	5.76	3.5	2.26	2.91e-05
22	32765291	32765657	367	7.04	5.02	2.02	2.93e-05
6	50615653	50615990	338	7.6	5.83	1.76	2.94e-05
9	1722370	1722731	362	7.86	6.28	1.58	2.95e-05
5	31818715	31819051	337	7.01	5.26	1.75	2.97e-05
6	1704771	1705219	449	7.29	5.36	1.93	3e-05
3	22926171	22926579	409	7.54	5.49	2.05	3e-05
Zv9_NA660	70918	71392	475	6.88	5.02	1.86	3.01e-05
5	15879003	15879448	446	6.38	4.1	2.27	3.01e-05
16	48739414	48739682	269	5.71	3.49	2.23	3.02e-05
17	42416307	42416505	199	5.52	2.65	2.87	3.02e-05
[truncated: 7,723 more rows]

## Sheet: Non-endoderm ATAC-seq peaks
Chr	Start	End	Width	Conc_DMSO	Conc_NE	FC (DMSO vs NE	FDR
5	8731905	8732404	500	5.07	9.02	-3.95	1.19e-23
21	22856619	22857088	470	4.66	8.29	-3.62	1.7e-22
5	57645601	57646019	419	4.63	8.15	-3.52	1.7e-22
24	41021586	41021996	411	4.6	8.2	-3.6	3.45e-22
24	24426582	24427047	466	5	8.7	-3.7	1.13e-21
21	22886168	22886673	506	5.07	8.55	-3.47	2.86e-20
4	23482083	23482500	418	4.74	8.02	-3.28	1.02e-19
7	17605391	17605801	411	4.19	8.12	-3.94	1.06e-19
21	22851459	22851900	442	4.24	7.73	-3.49	1.11e-19
24	8487515	8487897	383	4.84	8.23	-3.39	1.91e-19
2	15267516	15268172	657	6.01	8.86	-2.85	1.91e-19
1	21905442	21905803	362	4.05	7.9	-3.85	1.91e-19
3	46849254	46849645	392	5.49	8.48	-3	7.06e-19
25	20861276	20861787	512	5.53	8.72	-3.19	8.71e-19
5	46037290	46037672	383	4.3	7.87	-3.56	1.61e-18
9	42920485	42921072	588	5.38	8.54	-3.16	3.6e-18
19	35094454	35094874	421	4.34	7.76	-3.42	4.61e-18
3	38208646	38209037	392	4.72	7.91	-3.19	5.43e-18
8	34176116	34176684	569	6.58	9.62	-3.04	6.52e-18
7	44345961	44346792	832	6.02	8.88	-2.85	7.89e-18
5	67617200	67618079	880	6.12	9.03	-2.92	9.92e-18
8	14949004	14949504	501	4.98	8.09	-3.11	9.92e-18
8	10721628	10722144	517	4.85	8.31	-3.47	1.27e-17
20	21174105	21174433	329	5.05	8.11	-3.06	1.47e-17
12	23647693	23648420	728	6.65	9.24	-2.59	1.7e-17
6	11148242	11148843	602	6.37	9.38	-3.01	2e-17
17	27305695	27306193	499	4.77	7.96	-3.19	2.25e-17
5	53529270	53530002	733	6.73	9.6	-2.87	2.37e-17
10	1146329	1146682	354	4.37	8.16	-3.79	2.78e-17
18	14953283	14953780	498	4.89	8.25	-3.36	2.88e-17
10	2821626	2822012	387	5.5	8.42	-2.92	3.01e-17
6	31898653	31899170	518	5.35	8.46	-3.11	3.8e-17
20	21978737	21979134	398	4.91	7.92	-3.01	3.88e-17
12	9281539	9281962	424	4.43	7.81	-3.38	3.96e-17
4	16577908	16578391	484	5.06	8.09	-3.03	4.54e-17
15	10732289	10732724	436	5.7	8.68	-2.98	5.46e-17
15	18974268	18974787	520	6.64	9.37	-2.73	5.58e-17
10	10276333	10276670	338	4.77	7.9	-3.12	5.58e-17
14	32981259	32981658	400	4.47	7.84	-3.37	5.58e-17
20	20631993	20632549	557	5.44	8.48	-3.04	6.03e-17
23	8004467	8004787	321	4.51	8.05	-3.54	6.05e-17
24	25161423	25161772	350	3.88	7.34	-3.46	6.38e-17
6	7316160	7316718	559	6.34	9.18	-2.84	7.75e-17
16	56601658	56602010	353	3.83	7.38	-3.56	7.79e-17
16	34832164	34832964	801	6.91	9.81	-2.9	9.03e-17
4	20067786	20068431	646	5.17	7.99	-2.82	1.37e-16
5	6399798	6400194	397	4.33	7.66	-3.33	1.49e-16
12	29990231	29990894	664	4.58	7.84	-3.26	1.49e-16
7	41733067	41733630	564	5.18	8.19	-3.01	2.28e-16
21	21871903	21872396	494	4.78	8.02	-3.24	6.52e-16
4	20065240	20065638	399	4.31	7.47	-3.16	7.14e-16
17	24178323	24178752	430	5.68	8.84	-3.16	8.96e-16
21	37412396	37412888	493	5.43	8.5	-3.08	1.11e-15
15	35440728	35441081	354	5.32	8.01	-2.7	1.19e-15
24	18019050	18019436	387	4.05	7.59	-3.54	1.77e-15
24	28505035	28505683	649	5.41	8.67	-3.26	1.97e-15
7	15182518	15182879	362	4.72	7.75	-3.04	2.45e-15
15	18989674	18990017	344	3.62	7.78	-4.15	3.14e-15
6	39309122	39309367	246	3.05	7.15	-4.11	3.35e-15
15	10728393	10728817	425	5.07	7.98	-2.91	3.47e-15
8	29875035	29875466	432	4.87	7.72	-2.84	3.59e-15
14	18318948	18319471	524	5.29	8.05	-2.76	3.97e-15
22	11331828	11332221	394	5.17	8	-2.84	4.76e-15
15	27224769	27225305	537	5.33	8.26	-2.92	5.67e-15
24	6725850	6726273	424	4.44	7.68	-3.23	5.75e-15
17	23012318	23012710	393	5.04	8.08	-3.04	6.17e-15
14	27308851	27309318	468	4.94	7.98	-3.03	6.82e-15
25	6851012	6851317	306	3.22	6.97	-3.75	8.5e-15
16	41360847	41361344	498	4.93	7.95	-3.03	8.74e-15
2	37745622	37745921	300	1.95	6.62	-4.68	9.3e-15
17	36146323	36147005	683	5.8	8.62	-2.82	1.05e-14
16	34684796	34685457	662	5.92	8.8	-2.88	1.2e-14
11	24873756	24874160	405	3.79	7.22	-3.43	1.25e-14
8	54503521	54503931	411	5.12	7.99	-2.88	1.49e-14
Zv9_NA815	18610	18959	350	3.99	7.36	-3.37	1.49e-14
18	14883242	14883648	407	5.44	8.11	-2.67	1.56e-14
22	24933441	24933893	453	5.15	8.03	-2.88	2.19e-14
3	48567302	48568221	920	5.74	8.39	-2.65	3.17e-14
10	1143525	1144004	480	6.44	8.95	-2.52	3.17e-14
16	29679803	29680469	667	5.92	8.34	-2.42	4.16e-14
21	11318831	11319254	424	4.61	7.64	-3.03	5.37e-14
6	36254636	36255204	569	5.58	8.22	-2.64	5.37e-14
6	56277095	56277633	539	6.59	9.24	-2.65	5.37e-14
14	21922211	21922885	675	5.59	8.17	-2.59	5.37e-14
19	17202333	17202656	324	4.96	7.72	-2.76	5.42e-14
6	34670992	34671381	390	4.77	7.6	-2.83	5.47e-14
15	13750277	13750631	355	4.07	7.52	-3.45	5.93e-14
15	36067013	36067591	579	5.66	8.65	-2.99	7.92e-14
7	53936766	53937425	660	6.47	8.79	-2.31	9.49e-14
13	3311863	3312506	644	5.3	8.23	-2.93	9.79e-14
18	23768069	23768742	674	5.82	8.74	-2.92	9.94e-14
2	47609411	47609858	448	6.4	8.83	-2.43	1.03e-13
2	7745118	7745523	406	4.93	7.79	-2.86	1.04e-13
20	48249304	48249715	412	4.94	7.75	-2.81	1.08e-13
15	15271481	15271879	399	4.41	7.57	-3.16	1.08e-13
7	36927458	36927831	374	4.51	7.37	-2.86	1.1e-13
4	11684901	11685368	468	6.23	8.56	-2.33	1.19e-13
13	18300701	18301037	337	4.06	7.19	-3.13	1.22e-13
19	42514397	42514800	404	4.05	7.37	-3.32	1.38e-13
3	29193173	29193827	655	5.43	7.95	-2.52	1.42e-13
3	29390368	29390983	616	5.53	8.19	-2.66	1.51e-13
10	45386775	45387267	493	5.71	8.44	-2.73	1.51e-13
1	49797874	49798293	420	5.04	7.73	-2.69	1.51e-13
1	5271416	5271961	546	5.68	8.4	-2.72	1.59e-13
15	26599141	26599636	496	4.8	7.85	-3.05	1.59e-13
2	7759515	7760067	553	4.81	7.77	-2.96	1.62e-13
17	21260012	21260628	617	5.18	8.2	-3.01	1.78e-13
7	51224728	51225593	866	7.12	9.66	-2.54	1.82e-13
23	24440348	24440751	404	4.6	7.44	-2.84	1.83e-13
10	16693664	16694105	442	3.39	6.97	-3.58	2.03e-13
13	40460137	40460917	781	5.6	8.08	-2.48	2.07e-13
21	23902882	23903318	437	5.36	8.04	-2.68	2.24e-13
1	12187602	12188015	414	5.03	8.29	-3.26	2.27e-13
23	27904791	27905657	867	6.38	9.01	-2.62	2.37e-13
17	11268699	11269107	409	4.57	7.67	-3.11	2.59e-13
7	36918727	36919440	714	5.42	8.04	-2.61	2.8e-13
6	36259568	36259999	432	5.43	8.22	-2.79	2.88e-13
7	26473259	26473839	581	5.66	8.18	-2.53	2.93e-13
20	24806534	24807458	925	5.61	8.59	-2.99	2.98e-13
16	35802720	35803033	314	4.76	7.62	-2.86	3e-13
16	35808157	35808609	453	4.6	7.59	-2.99	3.25e-13
15	18318634	18319051	418	4.33	7.33	-3	3.66e-13
9	2655140	2655599	460	5.82	8.36	-2.53	3.85e-13
7	32629306	32629674	369	3.91	7.19	-3.27	3.97e-13
21	13070448	13070905	458	5.34	7.98	-2.64	4.63e-13
18	41487056	41487512	457	5.3	7.98	-2.68	5.06e-13
16	35798294	35798811	518	5.66	8.28	-2.62	5.14e-13
7	31765310	31766152	843	5.78	8.34	-2.55	5.59e-13
23	20617145	20617512	368	4.3	7.37	-3.07	5.61e-13
18	23174241	23174781	541	4.79	7.85	-3.05	5.61e-13
18	43570323	43570711	389	4.9	7.8	-2.9	5.82e-13
11	24664490	24665073	584	5.6	8.39	-2.79	5.88e-13
13	1167404	1167990	587	5.18	7.99	-2.81	6.08e-13
25	11699077	11699440	364	4.53	7.34	-2.81	6.25e-13
10	23501368	23501788	421	4.52	7.65	-3.13	6.53e-13
11	24653762	24654135	374	4.72	7.83	-3.1	6.7e-13
1	24356464	24356792	329	3.26	6.72	-3.46	7.55e-13
7	70844983	70845569	587	5.71	8.3	-2.59	1e-12
7	52511005	52511503	499	5.7	8.09	-2.39	1e-12
12	37120939	37121456	518	5.92	8.5	-2.58	1.02e-12
7	54092308	54092577	270	3.43	6.99	-3.56	1.06e-12
Zv9_scaffold3492	76818	77268	451	4.28	7.19	-2.92	1.19e-12
24	15777030	15777397	368	4.34	7.21	-2.88	1.2e-12
17	7027569	7028027	459	4.96	7.7	-2.74	1.38e-12
1	35826534	35827016	483	4.26	7.36	-3.1	1.43e-12
2	25579385	25579713	329	4.36	7.48	-3.11	1.43e-12
4	14435874	14436151	278	2.71	6.9	-4.19	1.45e-12
8	15028255	15029142	888	7.32	9.48	-2.16	1.45e-12
5	67757146	67757662	517	3.62	6.88	-3.27	1.47e-12
7	57184461	57184848	388	6.07	8.48	-2.41	1.47e-12
11	32988224	32988639	416	4.02	7.53	-3.51	1.54e-12
17	36042628	36043150	523	6.82	9.14	-2.31	1.54e-12
15	45827236	45827752	517	5.72	8.23	-2.51	1.56e-12
22	36055272	36055633	362	5.64	8.15	-2.51	1.59e-12
10	28652520	28652876	357	2.28	6.4	-4.12	1.64e-12
10	27839716	27840196	481	5.59	8.35	-2.76	1.75e-12
13	10418488	10419137	650	4.77	7.62	-2.84	1.79e-12
7	22590693	22591110	418	3.84	6.95	-3.11	1.9e-12
3	27499576	27499964	389	4.71	7.42	-2.72	2.01e-12
2	30353341	30353677	337	4.14	7.17	-3.03	2.1e-12
3	24447115	24447671	557	4.78	8.17	-3.39	2.13e-12
17	13733490	13733865	376	4.54	7.31	-2.77	2.34e-12
6	54292397	54292891	495	5.98	8.28	-2.29	2.41e-12
21	22874586	22874905	320	3.88	7.02	-3.14	2.58e-12
5	6495313	6495613	301	3.88	7	-3.12	2.66e-12
20	21595611	21596223	613	5.61	8.24	-2.63	2.76e-12
23	26955278	26955752	475	5.45	8.01	-2.55	2.9e-12
14	27302799	27303146	348	5.47	8.08	-2.61	2.96e-12
11	20451266	20451649	384	4.47	7.31	-2.84	2.99e-12
11	42511529	42511996	468	5.3	7.74	-2.43	3.01e-12
2	30029948	30030325	378	4.7	7.48	-2.79	3.27e-12
18	24027567	24028025	459	4.32	7.33	-3.01	3.3e-12
6	13884670	13885180	511	4.3	7.81	-3.51	3.37e-12
16	6795073	6795623	551	5.4	7.92	-2.52	3.37e-12
6	14486375	14487011	637	4.2	7.66	-3.46	3.61e-12
Zv9_scaffold3460	12720	13122	403	2.93	6.7	-3.78	3.78e-12
23	26750569	26750967	399	4.15	7.5	-3.35	4.03e-12
18	32373814	32374199	386	6.21	8.78	-2.57	4.23e-12
11	14811360	14811697	338	4.72	7.46	-2.74	4.29e-12
13	10578022	10578542	521	5.95	8.37	-2.42	4.37e-12
4	10460779	10461074	296	3.21	6.76	-3.55	4.45e-12
17	35618538	35619727	1190	5.85	8.51	-2.66	4.56e-12
7	57105902	57106500	599	5.67	8.23	-2.55	4.64e-12
18	23468178	23468616	439	4.73	7.41	-2.68	4.9e-12
18	9346158	9346706	549	6.74	8.92	-2.18	4.99e-12
19	35420833	35421353	521	4.99	7.74	-2.75	5.35e-12
3	55578530	55578834	305	4.62	7.51	-2.88	5.35e-12
19	15845673	15846004	332	3.05	6.63	-3.58	5.51e-12
24	28504543	28504915	373	4.01	7.52	-3.5	5.55e-12
11	16809418	16809899	482	5.8	8.48	-2.68	5.66e-12
7	32896678	32896945	268	2.74	6.42	-3.68	5.67e-12
16	37062382	37062662	281	3.9	7.16	-3.26	5.86e-12
Zv9_NA372	86610	86976	367	4.42	7.28	-2.87	5.96e-12
9	57186765	57187086	322	4.71	7.56	-2.85	5.96e-12
24	36586698	36587188	491	5.63	8.07	-2.44	6.47e-12
21	11922943	11923204	262	3.25	6.78	-3.53	6.49e-12
3	63204194	63204614	421	5.12	7.74	-2.62	7.35e-12
2	11654547	11654851	305	2.16	6.29	-4.12	7.61e-12
8	48807416	48807978	563	5.2	7.62	-2.42	7.71e-12
11	19633135	19633531	397	4.1	7.49	-3.39	7.71e-12
22	13167378	13167859	482	4.45	7.51	-3.06	7.83e-12
15	38253795	38254317	523	5.43	7.8	-2.37	7.9e-12
4	5607326	5607884	559	4.74	7.31	-2.58	8.01e-12
16	9711716	9712292	577	4.65	7.4	-2.75	8.09e-12
5	65276883	65277429	547	4.36	7.23	-2.87	8.86e-12
14	44249538	44250037	500	6.02	8.51	-2.49	9.42e-12
12	28245217	28245470	254	4.02	7.12	-3.1	9.62e-12
24	8439914	8440568	655	7	9.56	-2.57	9.69e-12
2	44347257	44347686	430	4.93	7.46	-2.53	9.71e-12
17	53034422	53034886	465	5.72	8.29	-2.57	9.72e-12
1	22794517	22795019	503	5.74	8.69	-2.95	9.88e-12
9	39904892	39905442	551	6.37	8.89	-2.52	1.06e-11
11	43119059	43119369	311	4.78	7.58	-2.81	1.07e-11
11	40477298	40477817	520	5.47	8.01	-2.53	1.07e-11
13	30211563	30211813	251	3.69	6.9	-3.22	1.1e-11
1	20532750	20533269	520	6.34	8.57	-2.22	1.14e-11
22	25045023	25045548	526	5.91	8.31	-2.4	1.14e-11
5	31932495	31932912	418	3.75	6.92	-3.17	1.15e-11
24	10437409	10438254	846	5.78	8.49	-2.71	1.17e-11
16	8975369	8975768	400	5.16	8.02	-2.86	1.21e-11
22	38860560	38860813	254	4.44	7.41	-2.97	1.24e-11
7	57175974	57176256	283	3.89	6.96	-3.07	1.25e-11
18	22440389	22440915	527	6.45	8.88	-2.43	1.35e-11
24	28446406	28447098	693	4.87	7.63	-2.75	1.43e-11
6	7325244	7325663	420	4.08	7.23	-3.15	1.43e-11
5	40380154	40380548	395	2.96	6.5	-3.55	1.47e-11
2	26521624	26521989	366	4.28	7.2	-2.92	1.48e-11
1	42806297	42806611	315	3.34	6.87	-3.53	1.56e-11
24	8483428	8483908	481	4.81	7.8	-2.98	1.58e-11
22	25063128	25063551	424	4.59	7.24	-2.64	1.59e-11
17	29007809	29008201	393	5.14	7.74	-2.6	1.59e-11
20	30849846	30850403	558	6.55	8.79	-2.24	1.62e-11
18	48178938	48179246	309	4.78	7.48	-2.7	1.69e-11
19	41228585	41229033	449	5.53	8.12	-2.58	1.72e-11
9	40373184	40373849	666	5.75	8.28	-2.53	1.73e-11
17	16564873	16565273	401	4.61	7.22	-2.62	1.74e-11
5	68763347	68763857	511	6.43	8.91	-2.48	1.74e-11
12	46697948	46698523	576	5.8	8.53	-2.73	1.75e-11
17	14669683	14670037	355	4.83	7.51	-2.68	1.76e-11
2	39734793	39735268	476	5.22	7.84	-2.62	1.76e-11
22	25034514	25035311	798	5.52	8.01	-2.49	1.76e-11
16	12851674	12851870	197	3.87	6.99	-3.12	1.81e-11
5	31414624	31414929	306	5.11	7.59	-2.47	1.83e-11
22	12547240	12547597	358	4.86	7.61	-2.75	1.85e-11
13	12933775	12934387	613	7.08	9.16	-2.08	1.99e-11
16	43446173	43446680	508	5.13	7.79	-2.66	2e-11
21	37205451	37206116	666	5.95	8.53	-2.58	2.02e-11
4	11642963	11643240	278	2.68	6.44	-3.76	2.05e-11
14	41211370	41211699	330	3.75	6.94	-3.19	2.06e-11
17	24223295	24223737	443	5.04	7.71	-2.68	2.14e-11
14	38476897	38477552	656	6.17	8.62	-2.45	2.33e-11
25	17818881	17819218	338	4.71	7.66	-2.95	2.41e-11
7	16651277	16651611	335	4.02	7.18	-3.17	2.43e-11
2	20149608	20149877	270	2.93	6.5	-3.57	2.66e-11
16	57494103	57494425	323	3.76	6.71	-2.95	2.67e-11
5	53541493	53541845	353	5.19	7.99	-2.8	2.68e-11
12	23656577	23656964	388	3.71	6.85	-3.15	2.7e-11
2	16369106	16369572	467	4.56	7.57	-3.02	2.76e-11
25	23317542	23317846	305	4.43	7.09	-2.66	2.85e-11
7	32875493	32876034	542	5.29	7.74	-2.45	2.86e-11
13	17039893	17040560	668	6.82	9.11	-2.29	2.94e-11
17	29201018	29201475	458	4.06	7.33	-3.27	3.15e-11
14	47918687	47919053	367	4.48	7.18	-2.7	3.16e-11
20	4361937	4362298	362	3.8	7.06	-3.26	3.17e-11
7	43075994	43076541	548	6.86	9.11	-2.25	3.2e-11
7	34959133	34959527	395	6.38	8.7	-2.33	3.27e-11
9	54931402	54931879	478	6.66	8.96	-2.3	3.35e-11
12	44234946	44235596	651	5.49	7.84	-2.36	3.36e-11
16	42855341	42855830	490	5.92	8.15	-2.23	3.36e-11
9	24142657	24143151	495	6.17	8.71	-2.54	3.67e-11
16	52983029	52983418	390	4.6	7.19	-2.59	3.8e-11
6	964443	964798	356	5.11	7.96	-2.84	3.81e-11
7	16778258	16778636	379	5.08	8.04	-2.95	3.82e-11
12	44767438	44767722	285	4.26	7.11	-2.85	3.82e-11
4	14930824	14931241	418	5.04	7.69	-2.65	3.86e-11
6	31314309	31314653	345	4.9	7.78	-2.88	3.98e-11
23	5954183	5954543	361	5.02	7.42	-2.4	4e-11
17	33291568	33292316	749	6.27	8.4	-2.13	4.12e-11
22	4640031	4640413	383	4.38	7.6	-3.21	4.23e-11
3	56514622	56514978	357	4.4	7.16	-2.76	4.28e-11
24	30440511	30440853	343	3.12	6.53	-3.41	4.55e-11
7	12788552	12789098	547	6.07	8.71	-2.64	4.58e-11
23	17372075	17372488	414	4.85	7.65	-2.8	4.69e-11
13	40036334	40036897	564	5.54	8.12	-2.58	4.79e-11
20	21530677	21531477	801	7.68	9.8	-2.12	4.81e-11
5	68714990	68715398	409	5.09	7.81	-2.72	5.1e-11
18	19911453	19911944	492	5.2	7.74	-2.54	5.23e-11
5	22032798	22033365	568	6.62	8.72	-2.1	5.25e-11
23	17255812	17256395	584	5.3	8	-2.7	5.28e-11
21	10240332	10240679	348	3.82	6.78	-2.96	5.69e-11
7	41823059	41823453	395	5.69	8.32	-2.63	5.91e-11
11	21049205	21049556	352	3.26	6.65	-3.39	6.15e-11
23	21166341	21166730	390	4.95	7.55	-2.61	6.21e-11
5	51726298	51727186	889	5.99	8.47	-2.48	6.27e-11
20	42380897	42381339	443	6.4	8.65	-2.25	6.27e-11
1	36215332	36215817	486	5.39	8.23	-2.83	6.31e-11
7	55775851	55776156	306	4.64	7.41	-2.77	6.31e-11
8	31353009	31353495	487	5.9	8.31	-2.41	6.92e-11
15	15301164	15301506	343	5.55	7.91	-2.37	6.93e-11
11	5510711	5511290	580	6.44	8.53	-2.09	7.06e-11
13	31523000	31523315	316	3.22	6.55	-3.33	7.37e-11
14	26903513	26904011	499	5.45	8.23	-2.77	7.8e-11
9	38787991	38788336	346	4.13	7.23	-3.1	7.8e-11
24	23602812	23603382	571	4.51	7.17	-2.66	7.9e-11
3	35833918	35834208	291	3.57	6.59	-3.02	7.9e-11
9	3202650	3203095	446	3.94	6.95	-3.01	8e-11
1	20597214	20597511	298	3.06	6.46	-3.4	8.06e-11
1	25842188	25842928	741	6.11	8.45	-2.35	8.29e-11
5	51766272	51766975	704	5.19	7.68	-2.48	8.74e-11
3	38738242	38738722	481	4.77	7.24	-2.47	9.01e-11
23	31925858	31926205	348	4.45	7.07	-2.62	9.26e-11
9	3349215	3349707	493	4.45	7.18	-2.73	9.26e-11
7	45678514	45678828	315	3.46	6.67	-3.21	9.26e-11
18	46865112	46865495	384	5.29	7.89	-2.61	9.36e-11
1	28784450	28784944	495	5.69	8.14	-2.45	9.67e-11
13	30525814	30526168	355	4.43	7.36	-2.93	9.67e-11
4	16099055	16099309	255	5.27	7.71	-2.44	9.83e-11
15	4363346	4363960	615	7.4	9.53	-2.13	9.83e-11
23	10187843	10188199	357	4	6.96	-2.95	9.96e-11
13	11173218	11173545	328	4.21	7.05	-2.84	1e-10
15	40772767	40773126	360	5.54	7.79	-2.25	1e-10
10	11401039	11401334	296	4.24	7.21	-2.97	1.02e-10
6	14182396	14182829	434	4.5	7.21	-2.7	1.03e-10
11	8464317	8464655	339	3.78	6.76	-2.98	1.04e-10
22	14018570	14018961	392	5.06	7.51	-2.46	1.05e-10
21	28176902	28177280	379	4.46	7.57	-3.12	1.05e-10
12	32692429	32692815	387	5.05	7.68	-2.63	1.05e-10
21	16030960	16031375	416	4.88	7.71	-2.83	1.06e-10
10	30822100	30822416	317	3.44	6.86	-3.42	1.08e-10
15	24930429	24930891	463	4.82	7.31	-2.49	1.09e-10
19	2592344	2592679	336	4.98	7.93	-2.95	1.1e-10
10	851427	852041	615	4.82	7.49	-2.67	1.11e-10
18	23238257	23238679	423	5.17	7.77	-2.6	1.12e-10
13	48894566	48894946	381	5.21	7.81	-2.6	1.12e-10
1	20597949	20598335	387	5.39	7.8	-2.41	1.13e-10
25	14720455	14720822	368	5.27	7.84	-2.57	1.15e-10
11	40461610	40462099	490	6.57	8.93	-2.36	1.15e-10
11	43137843	43138446	604	6.01	8.19	-2.18	1.15e-10
6	31953711	31953988	278	2.68	6.22	-3.54	1.17e-10
16	45742555	45742895	341	5.05	7.63	-2.58	1.17e-10
1	28789550	28790048	499	5.46	7.97	-2.51	1.18e-10
12	7792877	7793194	318	2.81	6.36	-3.55	1.21e-10
6	14406247	14406832	586	5.72	8.28	-2.55	1.22e-10
12	27093090	27093506	417	4.59	7.58	-2.99	1.22e-10
17	33987577	33988190	614	5.91	8.23	-2.32	1.23e-10
1	23709772	23710061	290	3.96	6.93	-2.97	1.23e-10
24	6756566	6756914	349	4.86	7.35	-2.48	1.29e-10
5	36623706	36624154	449	5.11	7.7	-2.6	1.32e-10
24	4935339	4935724	386	4.36	7.15	-2.79	1.32e-10
15	38246641	38247063	423	5.22	7.56	-2.34	1.33e-10
5	36678648	36679122	475	4.46	7.33	-2.87	1.35e-10
3	56427650	56428358	709	5.02	7.5	-2.47	1.36e-10
2	6494343	6494902	560	5.2	7.71	-2.51	1.36e-10
13	13009834	13010292	459	4.92	7.38	-2.47	1.37e-10
5	45976248	45976623	376	4.88	7.67	-2.8	1.38e-10
3	25128798	25129341	544	6.63	8.75	-2.12	1.41e-10
23	15372236	15372701	466	5.16	7.54	-2.38	1.41e-10
3	42507799	42508056	258	1.78	6.2	-4.41	1.41e-10
18	19634489	19634880	392	4.18	7.42	-3.25	1.41e-10
8	16881339	16881701	363	5.68	8.2	-2.51	1.43e-10
13	21085823	21086136	314	3.6	6.69	-3.08	1.43e-10
13	38352047	38352371	325	4.19	6.91	-2.72	1.45e-10
17	1285905	1286249	345	3.96	7.09	-3.13	1.46e-10
15	24865458	24865853	396	3.94	6.85	-2.91	1.57e-10
5	67377738	67378161	424	4.8	7.32	-2.51	1.61e-10
8	37400325	37400706	382	5.4	7.75	-2.35	1.61e-10
22	4647945	4648242	298	3.04	6.48	-3.44	1.65e-10
4	1273632	1273991	360	4.42	7.24	-2.83	1.65e-10
17	28980319	28980768	450	4.29	7.51	-3.22	1.73e-10
24	28551429	28552048	620	5.19	7.71	-2.52	1.76e-10
8	19411898	19412405	508	4.3	7.08	-2.79	1.83e-10
11	16943739	16944084	346	4.8	7.34	-2.54	1.84e-10
7	59311134	59311602	469	4.29	7.06	-2.77	1.84e-10
14	27303291	27303700	410	4.86	7.53	-2.67	1.85e-10
6	25849466	25849927	462	4.89	7.45	-2.55	1.88e-10
25	20840690	20841073	384	3.94	7.23	-3.29	1.91e-10
15	10634524	10634913	390	5.71	8.04	-2.32	1.93e-10
12	46940006	46940443	438	4.82	7.55	-2.73	1.93e-10
19	40391489	40391890	402	5.57	8.03	-2.46	1.94e-10
11	30880497	30880868	372	5.32	7.59	-2.27	1.95e-10
13	34319349	34319838	490	4.87	7.57	-2.7	2e-10
15	38073640	38074004	365	4.38	7.11	-2.73	2.14e-10
13	16681412	16681960	549	5.23	7.81	-2.58	2.15e-10
8	29879332	29879625	294	3.89	6.74	-2.85	2.17e-10
16	31488837	31489184	348	5.67	7.93	-2.26	2.17e-10
3	6651550	6651820	271	5.11	7.76	-2.65	2.17e-10
9	52086960	52087478	519	5.79	8.07	-2.29	2.18e-10
17	52851427	52851991	565	5.82	8.23	-2.41	2.19e-10
17	1536885	1537359	475	5.54	7.87	-2.33	2.24e-10
18	14297186	14297452	267	3.97	6.74	-2.77	2.3e-10
7	51011164	51011441	278	3.11	6.37	-3.26	2.35e-10
2	21896462	21896806	345	5.31	7.92	-2.61	2.35e-10
8	14807642	14807927	286	3.5	6.57	-3.07	2.39e-10
14	35387179	35387567	389	4.55	7.2	-2.65	2.4e-10
2	3615243	3616124	882	6.89	9.14	-2.25	2.46e-10
7	51209004	51209457	454	6.27	8.82	-2.55	2.47e-10
9	3197714	3198229	516	5.08	7.63	-2.55	2.49e-10
20	38883063	38883560	498	4.5	7.37	-2.87	2.53e-10
20	20906310	20906677	368	3.7	6.85	-3.15	2.57e-10
5	51770868	51771161	294	3.28	6.44	-3.17	2.58e-10
14	15842543	15842861	319	2.95	6.25	-3.29	2.7e-10
15	24549292	24549825	534	5.25	7.9	-2.65	2.72e-10
11	14806164	14806599	436	5.78	8.21	-2.43	2.73e-10
3	49769283	49769590	308	4.47	7.54	-3.06	2.76e-10
10	18007306	18007708	403	3.92	6.72	-2.8	2.76e-10
9	50735555	50735963	409	5.1	7.69	-2.58	2.95e-10
14	7606663	7607079	417	4.67	7.56	-2.89	3.03e-10
9	13441725	13442088	364	3.21	6.46	-3.24	3.08e-10
23	31320846	31321353	508	4.77	7.37	-2.6	3.18e-10
3	41880402	41880921	520	5.79	8.14	-2.35	3.18e-10
9	12301561	12302021	461	4.3	7.04	-2.75	3.26e-10
24	1802418	1802790	373	4.07	7	-2.93	3.28e-10
9	42934915	42935366	452	5.98	8.44	-2.46	3.3e-10
2	15381013	15381375	363	4.36	7.2	-2.84	3.35e-10
25	2802165	2802495	331	4.74	7.14	-2.4	3.35e-10
3	42483184	42483624	441	5.6	7.8	-2.21	3.39e-10
11	45398518	45398905	388	5.62	8.07	-2.45	3.42e-10
6	49148957	49149466	510	5.55	8.14	-2.6	3.53e-10
19	40296106	40296448	343	4.53	7.16	-2.63	3.55e-10
10	22064191	22064556	366	5.67	7.92	-2.24	3.57e-10
12	38240577	38240928	352	3.8	6.87	-3.07	3.59e-10
16	39639368	39639823	456	3.59	6.78	-3.2	3.73e-10
6	31569377	31569720	344	4.32	6.9	-2.58	3.75e-10
6	30117301	30117620	320	5	7.41	-2.41	3.75e-10
8	24497299	24497787	489	4.82	7.25	-2.43	3.75e-10
16	43421511	43422285	775	5.09	7.53	-2.44	3.77e-10
7	57187328	57187631	304	4.07	6.95	-2.88	3.78e-10
18	14960175	14960655	481	5.95	8.56	-2.62	3.9e-10
5	36284447	36284896	450	6.12	8.46	-2.35	3.9e-10
3	25727153	25727541	389	4.47	7.01	-2.54	3.91e-10
17	21233790	21234209	420	5.02	7.61	-2.59	4.11e-10
22	657611	657939	329	5.15	7.51	-2.36	4.22e-10
4	14197882	14198225	344	4.98	7.5	-2.52	4.26e-10
2	20717221	20717535	315	4.51	7.17	-2.66	4.31e-10
5	32073625	32074052	428	5.24	7.58	-2.34	4.31e-10
16	31804758	31805042	285	4.07	7.28	-3.21	4.31e-10
4	11694715	11695082	368	3.91	6.74	-2.83	4.34e-10
7	31652221	31652932	712	7.03	9.12	-2.09	4.45e-10
24	27883916	27884368	453	4.14	6.94	-2.8	4.58e-10
12	8922022	8922273	252	3.82	6.72	-2.91	4.58e-10
2	40906304	40906851	548	5.77	8.16	-2.38	4.68e-10
11	31686876	31687269	394	4.35	7.02	-2.67	4.82e-10
11	28787812	28788296	485	5.58	8.1	-2.52	4.85e-10
15	10767994	10768384	391	3.5	6.74	-3.24	4.85e-10
17	53904861	53905513	653	6.19	8.53	-2.34	4.87e-10
12	27559177	27559548	372	6.41	8.75	-2.34	5.02e-10
22	18568730	18569045	316	4.02	7.11	-3.09	5.05e-10
10	32482399	32482764	366	4.76	7.39	-2.62	5.05e-10
5	8768217	8768595	379	5.14	7.64	-2.51	5.08e-10
23	23660424	23660908	485	5.12	8.03	-2.9	5.12e-10
9	10642802	10643106	305	4.24	6.86	-2.62	5.16e-10
1	12184947	12185208	262	4.96	7.32	-2.36	5.17e-10
18	20088906	20089170	265	3.06	6.3	-3.24	5.33e-10
14	18710910	18711211	302	3.93	7.31	-3.38	5.38e-10
11	33419796	33420089	294	3.72	6.69	-2.98	5.52e-10
20	33454684	33455223	540	5.68	8.1	-2.41	5.54e-10
15	18985708	18986071	364	6.12	8.35	-2.22	5.54e-10
3	37251456	37251828	373	3.12	6.39	-3.27	5.55e-10
15	7103517	7103890	374	4.51	7.41	-2.9	5.7e-10
17	27444420	27444905	486	4.33	7.04	-2.71	5.7e-10
24	38133784	38134254	471	3.99	6.99	-3.01	5.73e-10
5	19106983	19107462	480	5.53	7.99	-2.46	5.78e-10
17	34957282	34957862	581	6.25	8.58	-2.32	6.04e-10
6	772748	773177	430	5.5	7.79	-2.28	6.14e-10
1	25847721	25848316	596	6.68	8.85	-2.17	6.3e-10
4	14442122	14442379	258	2.95	6.42	-3.47	6.3e-10
7	53992662	53992918	257	4.79	7.18	-2.39	6.32e-10
7	17650814	17651212	399	4.15	6.93	-2.78	6.36e-10
7	59165796	59166302	507	5.16	7.97	-2.81	6.38e-10
23	43240398	43240770	373	5.08	7.65	-2.57	6.56e-10
21	3587974	3588290	317	5.11	7.41	-2.29	6.56e-10
6	31316523	31316807	285	3.59	6.9	-3.31	6.82e-10
8	24615524	24615809	286	3.36	6.47	-3.11	6.91e-10
11	9602501	9602882	382	4.12	7.25	-3.14	7.07e-10
23	5866626	5866929	304	3.55	6.7	-3.15	7.09e-10
17	42149392	42149666	275	3.52	6.64	-3.12	7.28e-10
13	24874368	24875106	739	6.06	8.42	-2.35	7.28e-10
2	10164751	10165127	377	6.01	8.28	-2.27	7.32e-10
23	27959108	27959519	412	5.21	7.76	-2.54	7.41e-10
12	35211542	35211907	366	3.49	6.61	-3.13	7.46e-10
8	34280958	34281355	398	4.14	7.1	-2.96	7.5e-10
11	22493452	22493864	413	4.3	7.54	-3.25	7.61e-10
15	13692896	13693234	339	4.66	7.15	-2.48	7.65e-10
17	16642220	16642505	286	3.01	6.3	-3.29	7.82e-10
3	46855837	46856316	480	5.93	8.17	-2.24	7.85e-10
25	8777143	8777608	466	6.55	8.93	-2.38	7.88e-10
9	42917015	42917344	330	4.82	7.69	-2.87	7.94e-10
13	17279899	17280200	302	3.12	6.33	-3.21	8.01e-10
14	27684208	27684628	421	5.74	8.25	-2.51	8.03e-10
13	34019662	34019943	282	3.35	6.76	-3.41	8.12e-10
24	28421541	28421955	415	4.81	7.34	-2.54	8.43e-10
9	45003538	45003782	245	3.7	6.81	-3.11	8.43e-10
4	18685389	18685900	512	4.72	7.38	-2.66	8.74e-10
23	21765810	21766143	334	4.44	7.21	-2.78	8.78e-10
17	35697045	35697642	598	5.79	8.14	-2.36	8.78e-10
18	40891077	40891434	358	4.99	7.66	-2.67	8.78e-10
2	31848814	31849224	411	5.8	8.21	-2.41	8.8e-10
4	20676662	20677189	528	5.5	8.02	-2.51	8.84e-10
7	42789528	42790002	475	4.31	7.13	-2.82	8.88e-10
14	27258511	27258826	316	5	7.49	-2.49	9.04e-10
7	54712285	54712780	496	6.07	8.24	-2.17	9.07e-10
2	40821262	40822011	750	6.2	8.73	-2.53	9.15e-10
1	42744612	42744865	254	3.12	6.29	-3.16	9.22e-10
5	51153942	51154403	462	6.53	8.51	-1.98	9.35e-10
9	46391651	46391991	341	4.54	7.2	-2.66	9.41e-10
4	19958419	19958715	297	4.03	6.76	-2.74	9.53e-10
21	22856057	22856404	348	3.9	7.02	-3.12	9.61e-10
20	20088230	20088573	344	4.17	6.82	-2.65	9.63e-10
7	44662910	44663453	544	5.21	7.55	-2.34	9.85e-10
7	32606198	32606595	398	4.57	7.1	-2.54	9.87e-10
6	15919648	15920084	437	4.07	7.27	-3.2	1.01e-09
20	48889353	48889852	500	6.13	8.47	-2.34	1.03e-09
25	31957745	31958160	416	4.42	7.04	-2.62	1.07e-09
3	46848641	46849064	424	5.28	7.85	-2.57	1.1e-09
3	48959339	48959932	594	5.47	7.69	-2.22	1.11e-09
16	55854870	55855209	340	3.09	6.46	-3.37	1.13e-09
10	23495081	23495551	471	5.86	8.35	-2.49	1.14e-09
14	12730204	12730548	345	3.15	6.54	-3.39	1.14e-09
4	11598300	11598884	585	5.96	8.02	-2.06	1.15e-09
13	37517449	37517849	401	5.9	8.06	-2.16	1.16e-09
23	33077583	33078184	602	6.84	9.06	-2.22	1.17e-09
21	3015578	3016022	445	4.93	7.66	-2.74	1.17e-09
9	6020490	6021126	637	5.4	7.61	-2.21	1.2e-09
25	23750605	23751206	602	5.5	7.66	-2.16	1.2e-09
17	7966130	7966636	507	6.34	8.35	-2.01	1.2e-09
24	2361013	2361363	351	3.57	6.48	-2.91	1.21e-09
7	73382651	73383021	371	4.16	6.83	-2.66	1.22e-09
11	7872655	7872947	293	3.41	6.34	-2.92	1.22e-09
1	39976083	39976573	491	5.32	7.66	-2.34	1.24e-09
25	11695263	11695570	308	6.02	8.27	-2.26	1.26e-09
24	21921261	21921582	322	5.42	7.65	-2.24	1.27e-09
6	50994298	50994729	432	4.18	6.98	-2.81	1.27e-09
20	36623097	36623578	482	3.94	6.64	-2.7	1.28e-09
25	15036320	15036757	438	5.11	7.9	-2.78	1.32e-09
17	42635524	42635924	401	5.11	7.48	-2.37	1.33e-09
6	56266549	56266887	339	4.33	7.13	-2.81	1.33e-09
10	738331	738920	590	7.29	9.36	-2.07	1.34e-09
7	43727297	43727617	321	4.68	7.3	-2.63	1.35e-09
16	49380352	49380953	602	5.11	7.46	-2.35	1.36e-09
7	51015131	51015472	342	4.38	6.9	-2.52	1.36e-09
8	30024177	30024517	341	3.32	6.71	-3.39	1.38e-09
18	23820092	23820684	593	5.8	8.67	-2.87	1.39e-09
7	35151375	35151844	470	4.39	7.14	-2.75	1.39e-09
1	25881546	25882175	630	6.58	8.78	-2.19	1.44e-09
6	56214563	56215148	586	6.19	8.45	-2.26	1.45e-09
3	54179505	54179811	307	4.96	7.61	-2.64	1.51e-09
12	28536482	28536784	303	2.66	6.19	-3.53	1.54e-09
11	793395	793635	241	2.75	6.16	-3.41	1.54e-09
8	29375322	29375792	471	5.9	7.93	-2.03	1.56e-09
22	24907971	24908368	398	4.2	7.07	-2.87	1.57e-09
16	2510035	2510374	340	4.98	7.36	-2.38	1.61e-09
23	12106388	12106791	404	3.21	6.45	-3.24	1.64e-09
13	1179921	1180434	514	6.41	8.34	-1.93	1.65e-09
8	4844230	4844724	495	5.47	7.94	-2.47	1.67e-09
19	40367160	40367630	471	5.99	8.22	-2.22	1.69e-09
11	2760734	2761065	332	3.87	6.64	-2.78	1.73e-09
4	14446671	14446993	323	4.14	7.02	-2.89	1.78e-09
17	36155362	36155781	420	5.62	8.42	-2.8	1.78e-09
25	23303318	23303672	355	3.24	6.4	-3.17	1.81e-09
23	31036246	31037060	815	6.27	8.62	-2.34	1.82e-09
22	24439272	24439607	336	3.71	6.97	-3.25	1.84e-09
12	36094788	36095345	558	5.08	7.36	-2.28	1.86e-09
9	33794698	33795125	428	5.46	8.08	-2.61	1.87e-09
7	35160611	35160947	337	3.68	6.54	-2.86	1.88e-09
2	57855977	57856287	311	5.42	7.68	-2.26	1.9e-09
3	43326505	43326765	261	4.13	6.74	-2.62	1.98e-09
13	19806612	19807267	656	5.95	8.21	-2.27	2.05e-09
18	5063333	5063508	176	3.56	6.62	-3.06	2.06e-09
18	21943734	21944196	463	6.05	8.55	-2.5	2.07e-09
6	52991031	52991363	333	3.89	6.76	-2.87	2.07e-09
25	29060569	29060988	420	4.56	7.04	-2.48	2.07e-09
16	34663962	34664785	824	5.91	8.29	-2.39	2.08e-09
17	34947952	34948449	498	5.93	8.02	-2.09	2.08e-09
1	4187138	4187587	450	6.28	8.31	-2.03	2.13e-09
1	51454460	51454946	487	6.11	8.19	-2.07	2.13e-09
5	19166295	19166702	408	5.13	7.87	-2.74	2.13e-09
8	16672164	16672648	485	5.01	7.41	-2.39	2.14e-09
17	25290247	25290530	284	4.44	7.19	-2.75	2.23e-09
16	707293	707732	440	4.4	7	-2.6	2.25e-09
13	22740770	22741177	408	6.16	8.42	-2.25	2.28e-09
19	32029090	32029482	393	4.46	7.02	-2.56	2.29e-09
1	4796866	4797356	491	6.42	8.52	-2.1	2.29e-09
24	40345292	40345796	505	6.5	8.51	-2	2.34e-09
12	38500611	38500984	374	4.44	6.96	-2.53	2.39e-09
9	2602306	2602630	325	3.51	6.57	-3.06	2.44e-09
14	44332427	44332882	456	4.25	6.83	-2.59	2.46e-09
13	48861583	48862020	438	5.57	7.86	-2.29	2.47e-09
20	45168604	45169225	622	6.56	8.48	-1.92	2.49e-09
5	51837018	51837581	564	4.14	6.94	-2.81	2.5e-09
10	30672936	30673128	193	1.36	5.97	-4.61	2.62e-09
11	19401959	19402156	198	4.35	6.98	-2.62	2.62e-09
16	53000363	53000813	451	4.7	7.33	-2.63	2.7e-09
19	6880490	6880929	440	5.25	7.54	-2.29	2.73e-09
Zv9_NA822	45585	45983	399	4.57	7.38	-2.8	2.73e-09
24	25163693	25164279	587	4.12	6.77	-2.65	2.73e-09
18	17335325	17335731	407	3.7	6.6	-2.91	2.73e-09
9	18528103	18528481	379	4.7	7.45	-2.75	2.76e-09
18	32075777	32076178	402	4.15	7.15	-3	2.78e-09
7	12752470	12752760	291	4.9	7.23	-2.33	2.8e-09
6	14352932	14353542	611	4.9	7.65	-2.74	2.84e-09
14	7827498	7827838	341	3.23	6.41	-3.18	2.86e-09
20	45237833	45238115	283	2.66	6.17	-3.51	2.97e-09
8	15607934	15608266	333	5.02	7.31	-2.29	2.97e-09
20	40469384	40469866	483	4.36	6.95	-2.6	3.02e-09
17	46227415	46227855	441	5.81	7.89	-2.08	3.08e-09
14	53267071	53267372	302	1.52	5.79	-4.27	3.11e-09
13	44191009	44191364	356	4.26	6.89	-2.63	3.12e-09
4	16570713	16571132	420	3.91	6.98	-3.07	3.13e-09
2	46925753	46926141	389	5.12	7.35	-2.23	3.15e-09
9	33825332	33825808	477	5.52	7.69	-2.16	3.15e-09
14	27310587	27310765	179	1.82	5.95	-4.13	3.18e-09
8	54438016	54438516	501	5.98	8.28	-2.3	3.19e-09
5	56254163	56254593	431	4.26	7.01	-2.75	3.23e-09
18	43461436	43461872	437	6.18	8.39	-2.2	3.25e-09
9	46960527	46960855	329	3.27	6.32	-3.05	3.26e-09
24	2764569	2765464	896	6.97	9.26	-2.29	3.28e-09
8	29874799	29875004	206	2.07	5.88	-3.81	3.28e-09
4	9140258	9140674	417	5.57	7.77	-2.21	3.29e-09
23	7702065	7702511	447	5.17	7.95	-2.78	3.32e-09
8	38295774	38296272	499	4.57	6.96	-2.39	3.32e-09
5	62112959	62113307	349	4.44	6.98	-2.54	3.45e-09
1	39277780	39278240	461	5.53	7.76	-2.23	3.57e-09
1	39481392	39481737	346	2.26	6.38	-4.13	3.65e-09
10	37069076	37069438	363	3.74	6.69	-2.95	3.66e-09
20	37622929	37623235	307	3.71	6.45	-2.73	3.66e-09
1	7561482	7561775	294	3.63	6.5	-2.87	3.78e-09
17	36107004	36107472	469	4.42	7.12	-2.7	3.78e-09
1	25230464	25231411	948	6.67	8.74	-2.07	3.83e-09
21	14164321	14164980	660	6.63	8.85	-2.22	3.83e-09
7	75333207	75333604	398	5.41	7.62	-2.21	3.85e-09
3	36098327	36098685	359	4.38	7.15	-2.76	3.95e-09
1	36116256	36116730	475	4.36	7.1	-2.74	3.95e-09
18	19716329	19716702	374	3.62	6.42	-2.8	3.96e-09
23	38368481	38368841	361	4.7	7.24	-2.54	3.97e-09
20	30831738	30832152	415	3.92	6.65	-2.73	4.07e-09
13	1204474	1204937	464	4.38	6.84	-2.46	4.12e-09
20	10292728	10293250	523	6.08	8.57	-2.49	4.16e-09
1	5329135	5329411	277	4.68	7	-2.32	4.22e-09
11	23178690	23179094	405	2.67	6.03	-3.36	4.26e-09
1	35641897	35642149	253	3.83	6.52	-2.69	4.3e-09
24	20286197	20286573	377	5.56	7.96	-2.4	4.36e-09
9	5965954	5966223	270	3.96	6.87	-2.92	4.4e-09
20	48298915	48299202	288	3.9	6.94	-3.05	4.4e-09
11	26173109	26173343	235	4.06	6.86	-2.79	4.4e-09
6	8923017	8923427	411	3.04	6.47	-3.43	4.43e-09
8	53132436	53132932	497	6.65	8.49	-1.85	4.56e-09
24	13079783	13080130	348	4.59	6.99	-2.41	4.6e-09
9	6095212	6095552	341	2.57	6.29	-3.72	4.62e-09
2	16565121	16565636	516	6.23	8.24	-2.01	4.65e-09
7	17832010	17832381	372	4.95	7.36	-2.41	4.67e-09
22	35744921	35745331	411	5.87	8.13	-2.26	4.72e-09
16	43498744	43499051	308	3.58	6.58	-2.99	4.8e-09
7	37340400	37340744	345	5.31	7.66	-2.36	4.81e-09
6	32696451	32696793	343	2.94	6.26	-3.32	4.84e-09
19	40361092	40361409	318	3.92	6.7	-2.78	4.91e-09
23	11653202	11653606	405	5.01	7.32	-2.31	4.93e-09
2	37178999	37179428	430	4.42	6.98	-2.56	5.19e-09
10	40720443	40720782	340	3.88	6.56	-2.68	5.27e-09
15	23715155	23715433	279	3.34	6.59	-3.25	5.39e-09
18	43509104	43509604	501	5.01	7.53	-2.52	5.42e-09
25	37512893	37513237	345	5.36	7.76	-2.39	5.48e-09
14	5688334	5688875	542	6.06	8.39	-2.32	5.67e-09
14	22436057	22436376	320	3.07	6.19	-3.12	5.72e-09
10	13508475	13508887	413	6.36	8.38	-2.02	5.72e-09
2	1607395	1607928	534	6.73	8.87	-2.14	5.82e-09
6	52662030	52662454	425	5.73	8.07	-2.34	5.82e-09
24	8441023	8441495	473	5.54	7.75	-2.22	5.92e-09
14	15689034	15689581	548	4.07	6.76	-2.69	5.96e-09
16	21222773	21223133	361	4.28	6.79	-2.51	6.04e-09
16	18899565	18900484	920	7.69	9.44	-1.75	6.06e-09
13	22094520	22094812	293	3.62	6.38	-2.77	6.09e-09
7	64204428	64204732	305	2.79	6.43	-3.63	6.19e-09
1	5942768	5943223	456	3.87	6.96	-3.09	6.21e-09
18	8865711	8866206	496	4.57	7.27	-2.7	6.23e-09
1	5316889	5317345	457	5.04	7.52	-2.48	6.32e-09
11	33057105	33057419	315	4.03	6.8	-2.76	6.36e-09
2	53067802	53068074	273	3.61	6.38	-2.77	6.41e-09
8	16910350	16910767	418	6.03	8.42	-2.39	6.42e-09
11	16620632	16620913	282	3.01	6.18	-3.17	6.42e-09
25	15227209	15227840	632	6.18	8.12	-1.94	6.43e-09
7	12725828	12726307	480	6.47	8.41	-1.95	6.43e-09
19	9443984	9444402	419	3.85	6.57	-2.72	6.51e-09
19	26386709	26387439	731	6.19	8.45	-2.26	6.53e-09
21	24285627	24285951	325	5.4	7.61	-2.21	6.54e-09
7	16791774	16792366	593	5.8	8	-2.19	6.68e-09
1	4127629	4128082	454	5.62	7.77	-2.15	6.69e-09
9	28314955	28315337	383	4.98	7.45	-2.47	6.81e-09
12	36439457	36439727	271	5	7.32	-2.32	6.94e-09
24	14413185	14413788	604	7.01	9.1	-2.09	6.94e-09
17	41603812	41604174	363	4.99	7.58	-2.59	7.06e-09
1	28760073	28760407	335	2.81	6.12	-3.31	7.07e-09
9	36649135	36649656	522	4.16	6.79	-2.63	7.07e-09
19	26116035	26116517	483	5.49	7.66	-2.17	7.18e-09
1	3793141	3793450	310	2.95	6.07	-3.12	7.27e-09
10	4161160	4161724	565	5.09	7.63	-2.54	7.44e-09
3	23212981	23213346	366	5.1	7.58	-2.48	7.44e-09
6	16188372	16188811	440	5.34	7.7	-2.36	7.48e-09
19	17405580	17406336	757	6.67	8.45	-1.78	7.74e-09
7	6390998	6391336	339	5.05	7.41	-2.36	7.78e-09
23	21220752	21221115	364	5.51	7.66	-2.16	7.88e-09
24	35856656	35856870	215	2.9	6.04	-3.14	7.93e-09
10	9973969	9974357	389	4.48	7	-2.52	8.24e-09
2	12072923	12073270	348	4.22	6.91	-2.68	8.35e-09
23	19557523	19557785	263	3.39	6.37	-2.98	8.68e-09
14	36293523	36294039	517	5.44	7.89	-2.45	8.69e-09
7	75339546	75340010	465	5.44	7.85	-2.42	8.71e-09
15	4379581	4380132	552	5.29	7.81	-2.51	8.87e-09
11	24747599	24747864	266	2.76	6.07	-3.31	8.93e-09
17	48501832	48502078	247	2.81	6.02	-3.21	9.06e-09
15	14511272	14511642	371	4.62	6.94	-2.32	9.06e-09
5	49920127	49920564	438	4.76	7.21	-2.44	9.06e-09
25	30834378	30834897	520	4.98	7.58	-2.59	9.1e-09
12	6546150	6546741	592	5.12	7.41	-2.29	9.11e-09
8	22912458	22912772	315	3.38	6.71	-3.33	9.16e-09
Zv9_scaffold3551	48477	48883	407	5.25	7.53	-2.28	9.17e-09
7	30089955	30090329	375	4.82	7.28	-2.46	9.43e-09
14	18183650	18184029	380	4.41	6.81	-2.4	9.47e-09
5	67291938	67292344	407	4.02	6.66	-2.64	9.5e-09
2	56074407	56074830	424	4.6	7.1	-2.51	9.53e-09
19	31775713	31776180	468	4.31	6.84	-2.53	9.61e-09
5	25909727	25910090	364	5.22	7.48	-2.26	9.71e-09
13	34262145	34262620	476	5.48	7.71	-2.23	9.73e-09
14	33198472	33198716	245	2.59	6.19	-3.61	9.74e-09
9	27086923	27087232	310	5.16	7.37	-2.2	9.89e-09
12	9314181	9314725	545	5.2	7.51	-2.31	1.01e-08
19	49169563	49170071	509	5.79	7.9	-2.1	1.05e-08
24	8466890	8467367	478	4.83	7.22	-2.4	1.05e-08
20	26762020	26762169	150	1.84	5.85	-4.01	1.08e-08
12	27110174	27110568	395	5.69	7.98	-2.3	1.09e-08
2	22822211	22822596	386	5.82	7.85	-2.03	1.09e-08
9	3437058	3437517	460	5.09	7.45	-2.36	1.09e-08
14	33596924	33597491	568	6.66	8.58	-1.93	1.1e-08
7	12618342	12618825	484	5.3	7.72	-2.42	1.1e-08
6	56272094	56272717	624	5.9	8.11	-2.2	1.1e-08
10	27833057	27833475	419	5.54	7.79	-2.25	1.11e-08
8	53544149	53544390	242	3.88	6.62	-2.74	1.11e-08
15	38249189	38249438	250	3.71	6.62	-2.91	1.12e-08
8	20274039	20274641	603	6.31	8.29	-1.98	1.13e-08
11	19487119	19487368	250	2.26	5.88	-3.62	1.14e-08
9	35137629	35137805	177	2.54	6.14	-3.6	1.14e-08
9	26763562	26763971	410	4.84	7.1	-2.26	1.15e-08
3	18233672	18233993	322	4.42	6.88	-2.46	1.16e-08
16	34732240	34732670	431	5.77	8.02	-2.25	1.16e-08
3	54199417	54199720	304	4.78	7.21	-2.43	1.16e-08
7	17824422	17824940	519	6.05	8.41	-2.36	1.17e-08
5	61900269	61900650	382	5.05	7.6	-2.54	1.19e-08
25	37514449	37514908	460	5.04	7.61	-2.58	1.22e-08
22	17173050	17173578	529	6.09	8.52	-2.43	1.23e-08
2	46283911	46284266	356	4.07	6.61	-2.54	1.23e-08
16	28863033	28863351	319	3.41	6.4	-2.99	1.24e-08
17	29070557	29071256	700	5.47	7.69	-2.22	1.25e-08
7	37596044	37596749	706	5.59	7.72	-2.13	1.26e-08
6	58588997	58589508	512	5.66	8.17	-2.51	1.26e-08
24	33716256	33716657	402	5.22	7.53	-2.31	1.26e-08
24	24189728	24190012	285	2.42	6.08	-3.66	1.28e-08
17	38128604	38129281	678	6.58	8.68	-2.09	1.28e-08
16	27366964	27367254	291	3.57	6.28	-2.7	1.28e-08
22	16442461	16442717	257	4.63	7.06	-2.43	1.29e-08
9	57188679	57189161	483	6	8.47	-2.46	1.3e-08
24	19346002	19346260	259	3.56	6.41	-2.85	1.3e-08
14	21819299	21819569	271	3.82	6.56	-2.74	1.32e-08
23	23741997	23742291	295	4.59	7.44	-2.85	1.33e-08
14	7033841	7034124	284	2.81	6.21	-3.4	1.37e-08
7	52503076	52503466	391	5.69	8.15	-2.46	1.38e-08
3	46850001	46850338	338	5.36	7.75	-2.39	1.41e-08
1	24294948	24295347	400	6.35	8.33	-1.97	1.41e-08
5	22161389	22161775	387	5.82	7.86	-2.04	1.41e-08
23	24625059	24625424	366	4.94	7.4	-2.45	1.41e-08
1	51668865	51669124	260	4.86	7.24	-2.37	1.42e-08
7	39208160	39208588	429	5.39	8.03	-2.64	1.44e-08
5	70401982	70402320	339	5.07	7.53	-2.46	1.45e-08
11	14697532	14698297	766	5.91	8.07	-2.16	1.45e-08
5	52365025	52365459	435	4.93	7.21	-2.28	1.46e-08
5	18923636	18924036	401	4.56	6.99	-2.43	1.47e-08
16	41120273	41120616	344	3.4	6.26	-2.86	1.52e-08
24	63992	64289	298	3.85	6.65	-2.79	1.53e-08
17	49214039	49214326	288	4.97	7.31	-2.34	1.56e-08
13	1194726	1195169	444	4.91	7.5	-2.59	1.57e-08
5	410842	411430	589	5.99	8.57	-2.57	1.57e-08
13	31530532	31530798	267	2.54	6.06	-3.52	1.6e-08
10	19708672	19708931	260	2.79	6.29	-3.5	1.61e-08
21	24021592	24021878	287	3.93	6.6	-2.67	1.61e-08
17	29001371	29001813	443	3.51	6.55	-3.04	1.62e-08
5	19142772	19143447	676	5.51	7.84	-2.33	1.65e-08
7	10603319	10603851	533	5.9	8.41	-2.51	1.65e-08
18	43548921	43549313	393	5.52	7.89	-2.37	1.66e-08
8	24354980	24355501	522	5.48	7.81	-2.33	1.67e-08
7	69313426	69313752	327	4.19	6.67	-2.48	1.72e-08
18	23614461	23614867	407	5.57	8	-2.43	1.74e-08
2	27515195	27515597	403	4.63	7.17	-2.54	1.75e-08
15	14578363	14578723	361	4.22	6.64	-2.42	1.75e-08
7	16826079	16826466	388	4.83	7.09	-2.25	1.75e-08
20	48847139	48847519	381	4.94	7.6	-2.65	1.76e-08
11	7017415	7017760	346	2.74	6.15	-3.41	1.76e-08
25	14623448	14623802	355	4.49	6.89	-2.41	1.78e-08
12	8945994	8946367	374	4.76	7.29	-2.52	1.79e-08
1	28831295	28831634	340	4.8	7.14	-2.34	1.8e-08
25	19604932	19605199	268	3.44	6.35	-2.92	1.8e-08
11	24610244	24610685	442	5.53	7.75	-2.22	1.8e-08
19	40901266	40901670	405	4.16	6.68	-2.53	1.81e-08
20	5042143	5042547	405	4.79	7.32	-2.54	1.84e-08
7	32578259	32579163	905	7.15	9.32	-2.17	1.9e-08
15	5798822	5799000	179	2.98	6.49	-3.51	1.91e-08
15	35988743	35989236	494	4	6.56	-2.56	1.96e-08
16	49333463	49334042	580	6.04	7.93	-1.89	2e-08
6	44745775	44745963	189	3.12	6.15	-3.02	2.03e-08
1	45179429	45179842	414	3.59	6.48	-2.88	2.04e-08
13	38719907	38720201	295	3.36	6.32	-2.96	2.05e-08
23	9207644	9208114	471	4.56	7.14	-2.58	2.06e-08
8	3128160	3128465	306	4.52	7	-2.48	2.08e-08
18	23334396	23335048	653	5.22	7.71	-2.49	2.08e-08
18	28776161	28776498	338	5.58	7.7	-2.12	2.11e-08
6	14411847	14412291	445	5.07	7.36	-2.29	2.11e-08
3	10298951	10299385	435	5.3	7.49	-2.19	2.13e-08
7	24937803	24938155	353	3.85	6.5	-2.66	2.16e-08
21	25665767	25666146	380	3.35	6.71	-3.36	2.16e-08
17	12387963	12388226	264	3.54	6.53	-2.99	2.17e-08
15	32918833	32919165	333	3.49	6.37	-2.87	2.17e-08
18	12764347	12764736	390	4.04	6.5	-2.46	2.17e-08
24	4972123	4972667	545	4.93	7.33	-2.4	2.18e-08
2	47590010	47590439	430	5.66	7.81	-2.15	2.21e-08
13	10165950	10166259	310	4.2	7.05	-2.86	2.23e-08
3	58679726	58680600	875	6.37	8.57	-2.21	2.24e-08
23	33087008	33087538	531	5.9	7.93	-2.03	2.25e-08
24	35555430	35555917	488	5.06	7.44	-2.38	2.29e-08
6	33238970	33239133	164	4.18	6.72	-2.54	2.29e-08
25	35725359	35725852	494	5.13	7.86	-2.73	2.29e-08
11	19156074	19156488	415	5.59	8.23	-2.64	2.31e-08
25	14746983	14747285	303	2.29	5.9	-3.62	2.31e-08
4	22688679	22688933	255	3.75	6.64	-2.88	2.32e-08
11	22868220	22868543	324	4.28	7.08	-2.8	2.34e-08
9	38625998	38626528	531	5.06	7.42	-2.36	2.36e-08
19	30853429	30853865	437	6.3	8.34	-2.04	2.36e-08
15	7114351	7114977	627	5.23	7.6	-2.36	2.38e-08
8	24618242	24618818	577	6.01	8.23	-2.22	2.39e-08
1	2080386	2081021	636	5.86	8.2	-2.34	2.4e-08
17	18373876	18374378	503	5.58	8.05	-2.47	2.43e-08
22	19888834	19889354	521	5.93	8.45	-2.52	2.44e-08
23	7724277	7725025	749	6.61	8.46	-1.85	2.44e-08
19	2585276	2585759	484	6.78	8.83	-2.05	2.47e-08
2	26904620	26905059	440	4.83	7.29	-2.46	2.48e-08
24	14361483	14361813	331	5.11	7.34	-2.24	2.49e-08
5	42784343	42784745	403	5.91	8.07	-2.16	2.54e-08
8	16053426	16053704	279	4.37	6.87	-2.49	2.61e-08
2	16070373	16070671	299	4.29	7.24	-2.94	2.61e-08
11	16739651	16740571	921	7.88	9.78	-1.89	2.63e-08
9	24449993	24450214	222	2.93	6.28	-3.35	2.63e-08
14	32109345	32109763	419	5.85	8.04	-2.2	2.64e-08
9	38172681	38172975	295	3.56	6.52	-2.96	2.71e-08
10	13518026	13518485	460	6.53	8.65	-2.12	2.71e-08
6	28953761	28954041	281	4.14	6.71	-2.56	2.75e-08
10	45381684	45382062	379	5.06	7.33	-2.27	2.78e-08
4	14218280	14218583	304	2.16	5.81	-3.65	2.79e-08
9	55106691	55107199	509	6.28	8.58	-2.3	2.8e-08
16	39629002	39629326	325	4.83	7.01	-2.18	2.8e-08
9	35602845	35603176	332	4.92	7.35	-2.42	2.82e-08
18	43525717	43526267	551	5.28	7.67	-2.39	2.82e-08
7	47122899	47123504	606	5.95	8.14	-2.19	2.82e-08
11	32152203	32152634	432	5.67	8.22	-2.55	2.97e-08
25	34849615	34850028	414	4	6.77	-2.77	2.99e-08
23	21178776	21179046	271	4.53	6.86	-2.32	3e-08
10	1965130	1965362	233	3.45	6.19	-2.74	3.05e-08
25	20821027	20821795	769	6.07	8.54	-2.47	3.07e-08
23	6020950	6021333	384	4.36	7.29	-2.93	3.08e-08
20	41057885	41058170	286	4.15	6.9	-2.75	3.08e-08
7	69220701	69220921	221	4.51	6.97	-2.46	3.1e-08
15	18990491	18990650	160	3.46	6.33	-2.86	3.1e-08
11	15562434	15562814	381	3.96	6.74	-2.77	3.2e-08
10	37307881	37308288	408	4.86	7.1	-2.24	3.2e-08
5	42681205	42681597	393	6.35	8.48	-2.13	3.21e-08
5	25870273	25870547	275	5.71	7.72	-2.01	3.24e-08
Zv9_NA708	13647	13936	290	4.25	6.7	-2.45	3.25e-08
17	11146428	11146695	268	3.48	6.24	-2.76	3.3e-08
18	17171113	17171775	663	5.03	7.27	-2.24	3.35e-08
5	3963212	3963433	222	2.46	5.82	-3.36	3.35e-08
16	12183168	12183574	407	5.3	7.83	-2.53	3.35e-08
9	35136779	35137095	317	2.68	6.13	-3.45	3.36e-08
5	505957	506381	425	4.64	7.1	-2.45	3.38e-08
19	1184104	1184488	385	4.91	7.15	-2.23	3.39e-08
24	19464237	19464493	257	4.49	7.04	-2.55	3.45e-08
2	7024733	7025174	442	5.25	7.43	-2.17	3.46e-08
7	69340409	69340998	590	5.86	7.84	-1.97	3.48e-08
7	12747741	12748068	328	4.95	7.2	-2.25	3.49e-08
5	70820061	70820660	600	8.17	9.84	-1.67	3.57e-08
2	31758899	31759435	537	6.08	8.15	-2.07	3.57e-08
9	54695877	54696248	372	4.8	7.13	-2.33	3.57e-08
9	47397669	47398109	441	5.47	7.94	-2.47	3.62e-08
8	12778020	12778584	565	4.7	6.96	-2.26	3.63e-08
21	37887890	37888196	307	3.46	6.43	-2.98	3.68e-08
25	24619313	24619766	454	4.62	7.06	-2.44	3.7e-08
18	23510086	23510343	258	3.9	6.9	-3	3.75e-08
14	44585506	44586134	629	5.01	7.57	-2.56	3.77e-08
17	49182074	49182352	279	4.59	7	-2.41	3.81e-08
14	36276027	36276457	431	5.41	7.54	-2.13	3.82e-08
1	46609350	46609770	421	5.67	7.81	-2.14	3.82e-08
4	17796601	17797076	476	4.85	7.07	-2.22	3.83e-08
23	29693695	29694129	435	4.34	7.34	-3	3.84e-08
19	39155270	39155605	336	5.15	7.34	-2.19	3.84e-08
11	43155089	43155318	230	4.19	6.86	-2.67	3.85e-08
20	17307823	17308271	449	5.24	7.51	-2.27	3.91e-08
9	8720509	8720870	362	4.32	6.7	-2.39	3.92e-08
21	9229325	9229571	247	3.26	6.26	-3	3.97e-08
17	17849046	17849443	398	5.09	7.54	-2.45	3.98e-08
2	6403959	6404346	388	3.39	6.48	-3.09	3.99e-08
10	32419816	32420356	541	7.34	9.33	-1.99	4.01e-08
10	30053073	30053512	440	5.09	7.44	-2.35	4.01e-08
16	57561142	57561934	793	5.52	7.62	-2.1	4.03e-08
5	59871513	59871725	213	2.59	6.03	-3.44	4.03e-08
7	36929569	36929776	208	2.58	6.17	-3.6	4.04e-08
7	47874129	47874799	671	4.95	7.28	-2.33	4.06e-08
11	22492899	22493210	312	4.56	6.91	-2.35	4.06e-08
24	21837369	21837733	365	3.55	6.7	-3.14	4.07e-08
24	4958083	4958386	304	3.3	6.41	-3.1	4.11e-08
16	41363407	41363943	537	6.16	8.33	-2.18	4.12e-08
18	11753898	11754250	353	4.53	7.49	-2.95	4.12e-08
1	30759995	30760353	359	5.31	7.45	-2.14	4.14e-08
7	22183290	22183877	588	5.33	7.8	-2.47	4.19e-08
24	18001969	18002457	489	5.61	7.56	-1.95	4.27e-08
13	1184935	1185290	356	4.93	7.47	-2.55	4.28e-08
20	22666471	22667525	1055	6.59	8.51	-1.93	4.35e-08
22	17178797	17179087	291	4.08	6.66	-2.58	4.39e-08
13	26901131	26901504	374	4.77	6.98	-2.21	4.44e-08
16	41183971	41184380	410	4.75	7.04	-2.3	4.45e-08
14	15313059	15314088	1030	6.6	8.65	-2.05	4.45e-08
15	28412160	28412497	338	5.67	7.97	-2.3	4.45e-08
1	21234005	21234286	282	2.45	5.84	-3.39	4.47e-08
1	25819738	25820529	792	6.24	8.31	-2.07	4.5e-08
24	20533558	20534164	607	6.27	8.44	-2.17	4.57e-08
1	36132660	36132995	336	4.86	7.04	-2.17	4.6e-08
5	36286920	36287145	226	3.87	6.63	-2.76	4.6e-08
5	17868360	17869052	693	7.16	9.14	-1.98	4.66e-08
6	31907172	31907480	309	4.22	6.88	-2.65	4.73e-08
8	10724411	10724803	393	4.72	7.32	-2.6	4.74e-08
20	21592424	21592712	289	3.92	6.83	-2.91	4.74e-08
5	27340569	27340987	419	4.42	6.89	-2.46	4.74e-08
9	29412639	29413267	629	6.58	8.47	-1.89	4.76e-08
7	66438208	66438593	386	6.32	8.37	-2.05	4.91e-08
12	46778661	46779169	509	5.07	7.29	-2.23	4.93e-08
6	26865131	26865568	438	4.78	7.24	-2.46	4.96e-08
20	31711106	31711471	366	4.57	7.14	-2.57	5.04e-08
16	56659665	56659979	315	3.39	6.44	-3.05	5.1e-08
18	19629096	19629436	341	5.49	7.65	-2.16	5.19e-08
9	15589246	15589591	346	3.63	6.49	-2.86	5.24e-08
23	21749028	21749330	303	4.05	6.85	-2.81	5.28e-08
21	22914672	22914935	264	3.86	6.66	-2.8	5.4e-08
21	36933602	36934076	475	5.5	8.08	-2.58	5.4e-08
23	21189602	21189947	346	5.55	7.63	-2.08	5.41e-08
9	10500267	10500699	433	6.11	8.21	-2.1	5.41e-08
18	13383951	13384479	529	4.6	6.95	-2.35	5.45e-08
8	49132007	49132388	382	4.62	7.01	-2.39	5.46e-08
3	40595671	40596280	610	5.92	8.4	-2.49	5.56e-08
13	31003264	31003692	429	5.51	7.57	-2.06	5.6e-08
11	29208612	29208820	209	2.73	5.97	-3.24	5.62e-08
16	49319283	49319629	347	4.28	6.82	-2.54	5.62e-08
16	44535150	44535685	536	5.88	8	-2.12	5.63e-08
3	41937685	41938223	539	6.61	8.67	-2.06	5.63e-08
13	28457229	28457487	259	3.36	6.18	-2.81	5.65e-08
9	51826568	51826859	292	3.83	6.63	-2.8	5.69e-08
12	9210080	9210624	545	6.4	8.34	-1.93	5.83e-08
8	50494924	50495330	407	4.38	7.31	-2.92	5.86e-08
1	5324439	5324766	328	4.06	6.67	-2.61	5.9e-08
16	31468543	31468901	359	5.51	7.59	-2.08	5.93e-08
4	17788700	17789211	512	6.38	8.3	-1.92	6.03e-08
25	20822560	20822893	334	4.88	7.23	-2.35	6.03e-08
1	5423419	5423785	367	4.93	7.33	-2.4	6.11e-08
18	25847768	25848244	477	5.56	7.61	-2.05	6.16e-08
19	36933832	36934068	237	3.54	6.2	-2.66	6.16e-08
6	45848072	45848496	425	6.83	8.92	-2.09	6.18e-08
22	32508943	32509423	481	4.45	7.07	-2.62	6.19e-08
3	56704533	56705034	502	5.27	7.31	-2.04	6.22e-08
14	5494990	5495450	461	6.2	8.12	-1.91	6.27e-08
5	46077324	46077621	298	4.5	7.3	-2.8	6.28e-08
2	15296314	15296585	272	3.81	6.5	-2.69	6.36e-08
6	57697132	57697746	615	6.38	8.33	-1.96	6.38e-08
18	23786247	23786713	467	4.87	7.13	-2.26	6.47e-08
5	51163024	51163666	643	5.8	7.87	-2.07	6.48e-08
18	14959457	14960044	588	6.1	8.47	-2.37	6.51e-08
5	51718213	51718490	278	2.93	6.06	-3.13	6.53e-08
16	45741774	45741999	226	2.61	5.89	-3.28	6.56e-08
9	8569591	8569899	309	3.28	6.17	-2.89	6.67e-08
6	44309904	44310144	241	4.54	7.11	-2.57	6.7e-08
7	57105159	57105403	245	3.69	6.61	-2.92	6.9e-08
9	49424203	49424658	456	5.49	7.63	-2.14	6.94e-08
23	8003185	8003448	264	2.74	5.92	-3.18	6.94e-08
14	38416940	38417366	427	5.64	7.64	-1.99	6.99e-08
2	38931467	38931705	239	2.91	6.1	-3.19	7.05e-08
5	34912461	34912605	145	2.68	5.81	-3.13	7.19e-08
1	46708622	46709068	447	5.25	7.37	-2.12	7.21e-08
2	27137680	27138115	436	5.44	7.92	-2.48	7.22e-08
13	14797459	14797776	318	6.23	8.31	-2.08	7.25e-08
3	46881933	46882311	379	5.81	7.99	-2.18	7.33e-08
7	31691219	31691851	633	4.74	6.95	-2.22	7.34e-08
14	38976796	38977307	512	5.61	7.6	-1.99	7.39e-08
5	66868651	66868859	209	3.13	6.36	-3.23	7.48e-08
10	27874846	27875395	550	6.93	8.96	-2.03	7.48e-08
20	28771306	28771665	360	5.72	8.07	-2.35	7.51e-08
5	65169737	65170013	277	3.16	6.02	-2.85	7.52e-08
23	23210310	23210594	285	4.31	6.72	-2.41	7.55e-08
12	32761004	32761715	712	7.97	9.77	-1.8	7.62e-08
18	36874018	36874643	626	6.1	8.08	-1.99	7.69e-08
7	47900586	47901130	545	4.74	7.06	-2.32	7.71e-08
8	55686244	55686555	312	5.47	7.65	-2.18	7.78e-08
17	16626294	16626616	323	4.22	6.93	-2.71	7.95e-08
7	41826267	41826549	283	4.04	6.63	-2.59	8.02e-08
15	34105764	34106215	452	4.13	6.8	-2.67	8.03e-08
7	66691566	66691967	402	5.37	7.83	-2.46	8.03e-08
19	28465190	28465580	391	5.58	7.55	-1.96	8.04e-08
19	39819501	39819991	491	5.57	7.86	-2.29	8.25e-08
17	38634966	38635174	209	2.05	5.77	-3.71	8.28e-08
13	31483213	31483604	392	3.83	6.57	-2.74	8.36e-08
15	941919	942198	280	2.76	5.93	-3.17	8.37e-08
5	21188680	21188929	250	4.43	6.65	-2.23	8.39e-08
1	22877211	22877535	325	3.8	6.54	-2.74	8.39e-08
18	2013476	2013828	353	4.34	6.94	-2.6	8.39e-08
8	29662919	29663220	302	3.52	6.3	-2.78	8.4e-08
13	3442868	3443388	521	5.75	7.78	-2.03	8.42e-08
12	26334820	26335105	286	5	7.17	-2.17	8.43e-08
10	26964910	26965354	445	4.27	6.85	-2.59	8.53e-08
4	4950150	4950459	310	4.4	7.25	-2.85	8.57e-08
10	32410439	32410669	231	4.39	6.81	-2.42	8.6e-08
11	32675293	32676100	808	6.04	8.02	-1.98	8.64e-08
15	26605537	26605951	415	4.41	6.95	-2.54	8.64e-08
17	35312774	35313203	430	5.86	7.79	-1.93	8.66e-08
11	32683187	32683557	371	5.74	7.85	-2.11	8.81e-08
8	29367072	29367474	403	4.81	7.04	-2.24	8.81e-08
9	52208627	52209266	640	6.17	8.48	-2.31	8.85e-08
8	202626	202848	223	4.45	6.81	-2.37	8.85e-08
7	36132708	36132970	263	3.25	6.24	-2.99	8.86e-08
17	35892079	35892477	399	5.98	8.43	-2.45	8.86e-08
18	37500705	37501021	317	3.78	6.32	-2.53	8.91e-08
1	54594382	54594811	430	6.66	8.72	-2.07	8.94e-08
7	47955642	47956487	846	7.41	9.14	-1.73	9.02e-08
18	26496808	26497133	326	4.52	6.88	-2.36	9.05e-08
11	7582885	7583218	334	2.6	5.79	-3.18	9.2e-08
14	44283504	44283817	314	5.06	7.15	-2.1	9.25e-08
25	32576928	32577217	290	4.98	7.06	-2.09	9.25e-08
1	25794668	25795090	423	5.83	7.68	-1.85	9.25e-08
14	28967219	28967547	329	3.75	6.42	-2.68	9.28e-08
21	22407919	22408214	296	4.14	6.88	-2.74	9.28e-08
7	66949014	66949492	479	5.49	7.42	-1.93	9.31e-08
3	43883423	43883795	373	3.87	6.5	-2.64	9.31e-08
13	34318976	34319278	303	4.49	6.85	-2.36	9.36e-08
20	34511655	34512091	437	4.1	6.68	-2.58	9.39e-08
6	35031100	35031513	414	5.18	7.6	-2.42	9.39e-08
19	32489010	32489355	346	3.99	6.69	-2.7	9.54e-08
1	28150976	28151287	312	6.52	8.45	-1.93	9.54e-08
2	25052045	25052465	421	5.05	7.49	-2.44	9.55e-08
20	37900569	37901004	436	5.37	7.44	-2.08	9.66e-08
22	12455395	12455698	304	4.65	7.13	-2.48	9.66e-08
9	8386492	8386964	473	5.63	7.58	-1.95	9.67e-08
25	20860363	20860616	254	4.66	6.99	-2.33	9.7e-08
8	56040240	56040607	368	3.67	6.44	-2.77	9.76e-08
Zv9_scaffold3540	267840	268138	299	4.87	7.34	-2.47	9.79e-08
13	24849913	24850184	272	4	6.8	-2.8	9.79e-08
20	37674539	37674888	350	3.6	6.43	-2.83	9.87e-08
14	1070962	1071306	345	4.97	7.22	-2.25	9.87e-08
18	22667851	22668304	454	6.18	8.04	-1.86	9.95e-08
6	18224935	18225475	541	4.24	6.77	-2.54	9.96e-08
14	32977077	32977425	349	5.77	7.84	-2.07	9.96e-08
7	69632540	69632986	447	5.42	7.65	-2.23	9.97e-08
10	27856053	27856633	581	6.17	8.26	-2.1	1e-07
5	17866881	17867157	277	5.07	7.42	-2.34	1.01e-07
24	70253	70397	145	2.74	6.04	-3.3	1.01e-07
20	15098071	15098417	347	4.66	6.9	-2.24	1.01e-07
3	46925941	46926372	432	6.48	8.3	-1.82	1.02e-07
1	12292752	12293346	595	5.78	7.77	-1.99	1.02e-07
25	11706412	11706749	338	5.16	7.64	-2.48	1.03e-07
24	23764737	23765125	389	4.67	7.33	-2.67	1.04e-07
4	16102281	16102827	547	6.14	8.13	-1.99	1.05e-07
1	39941183	39941652	470	5.63	7.67	-2.04	1.05e-07
11	22459751	22460288	538	3.87	6.66	-2.78	1.06e-07
20	12012671	12013014	344	4.31	6.76	-2.45	1.07e-07
5	41335949	41336202	254	4.65	7.09	-2.44	1.08e-07
25	32297530	32298466	937	5.37	7.49	-2.12	1.1e-07
16	6780451	6781116	666	6.65	8.41	-1.76	1.1e-07
5	15936699	15936909	211	1.8	5.63	-3.83	1.1e-07
20	22842964	22843196	233	2.6	6.07	-3.47	1.12e-07
19	34766490	34766979	490	4.54	6.99	-2.46	1.12e-07
16	982032	982548	517	6.18	8.25	-2.07	1.12e-07
5	48549647	48550284	638	5.96	7.97	-2.01	1.14e-07
21	20799431	20799756	326	3.7	6.51	-2.81	1.16e-07
24	4918019	4918293	275	4.37	7.01	-2.63	1.16e-07
19	30574221	30574584	364	4.97	7.04	-2.07	1.16e-07
7	33368701	33369281	581	7.08	9.1	-2.02	1.16e-07
5	52259339	52259913	575	6.38	8.35	-1.97	1.16e-07
6	31534917	31535434	518	6.21	8.28	-2.07	1.17e-07
12	6521498	6521874	377	4.5	7.03	-2.53	1.18e-07
20	33113343	33113618	276	3.86	6.64	-2.77	1.19e-07
3	43321284	43321628	345	4.16	6.78	-2.62	1.2e-07
13	13811878	13812481	604	6.19	8.13	-1.94	1.21e-07
10	38443942	38444353	412	4.62	6.83	-2.22	1.22e-07
21	3007093	3007303	211	3.21	6.01	-2.79	1.22e-07
22	24433515	24434087	573	5.99	8.24	-2.25	1.23e-07
16	31475902	31476161	260	5.01	7.24	-2.23	1.23e-07
13	33983027	33983319	293	4.64	6.93	-2.29	1.24e-07
10	23407786	23408297	512	6.22	8.07	-1.84	1.24e-07
16	32425727	32426021	295	4.91	7.11	-2.2	1.25e-07
21	20389754	20390013	260	4.18	6.65	-2.47	1.25e-07
9	56271030	56271348	319	5.1	7.19	-2.09	1.26e-07
16	979640	980040	401	5.74	7.68	-1.93	1.26e-07
12	2452824	2453196	373	4.89	7.04	-2.15	1.27e-07
Zv9_NA680	16275	17043	769	6.54	8.42	-1.88	1.27e-07
12	33495821	33496078	258	2.15	5.68	-3.53	1.28e-07
5	40971186	40971520	335	4.56	6.91	-2.36	1.29e-07
8	28157052	28157378	327	3.86	6.79	-2.93	1.29e-07
21	30760815	30761173	359	3.68	6.24	-2.56	1.3e-07
14	5371125	5371572	448	5.24	7.33	-2.09	1.3e-07
5	42416860	42417356	497	5.69	7.8	-2.11	1.31e-07
10	32185664	32185951	288	3.79	6.32	-2.54	1.31e-07
9	24580009	24580417	409	3.43	6.39	-2.96	1.31e-07
19	6923290	6923521	232	3.6	6.52	-2.92	1.31e-07
20	16551127	16551646	520	5.74	7.61	-1.87	1.31e-07
9	51428220	51428618	399	5.27	7.39	-2.12	1.31e-07
2	12698594	12699036	443	5.57	7.67	-2.1	1.34e-07
13	5255747	5256048	302	5.01	7.09	-2.08	1.35e-07
13	39811715	39812021	307	5.36	7.36	-2	1.35e-07
10	33090285	33091048	764	6.44	8.57	-2.13	1.37e-07
2	30373916	30374464	549	6.74	8.7	-1.95	1.37e-07
21	10688105	10688645	541	5.53	7.45	-1.92	1.37e-07
13	30639117	30639589	473	5.39	7.4	-2.01	1.38e-07
9	33760712	33761049	338	5.63	7.6	-1.97	1.39e-07
7	48999824	49000147	324	4.52	7	-2.49	1.39e-07
7	69474954	69475374	421	6.17	8.17	-2	1.4e-07
5	20805683	20806159	477	5.33	7.56	-2.23	1.4e-07
1	6715885	6716211	327	5	7.23	-2.24	1.4e-07
13	1474993	1475269	277	4.13	6.83	-2.69	1.42e-07
22	41935346	41935825	480	5.14	7.43	-2.29	1.42e-07
9	46408855	46409299	445	4.86	7.08	-2.22	1.42e-07
11	44325263	44325514	252	4.44	6.81	-2.37	1.42e-07
13	25316493	25316938	446	6.05	8.14	-2.09	1.42e-07
3	24076908	24077339	432	6.32	8.44	-2.12	1.42e-07
7	55097039	55097412	374	4.41	6.96	-2.56	1.43e-07
12	30289391	30289769	379	3.85	6.34	-2.5	1.44e-07
14	27720231	27720557	327	5.27	7.21	-1.94	1.44e-07
3	2550436	2550743	308	5.82	7.73	-1.9	1.45e-07
1	16228452	16228728	277	2.92	6.11	-3.19	1.46e-07
25	32312114	32312505	392	5.72	7.84	-2.12	1.46e-07
4	1272961	1273356	396	4.37	7.2	-2.83	1.47e-07
5	32546688	32546982	295	3.31	6.11	-2.8	1.48e-07
13	47178797	47179122	326	3.01	5.99	-2.98	1.49e-07
1	32083460	32083956	497	4.66	6.91	-2.25	1.51e-07
5	42626228	42626560	333	5.64	7.59	-1.94	1.51e-07
24	65680	66264	585	5.73	7.71	-1.98	1.53e-07
18	40887193	40887677	485	5.12	7.15	-2.02	1.56e-07
7	43740707	43740939	233	5.06	7.08	-2.02	1.57e-07
5	51968338	51968948	611	5.29	7.71	-2.41	1.57e-07
Zv9_scaffold3455	379136	379942	807	7.28	9.23	-1.95	1.57e-07
9	32274499	32274967	469	5.9	7.86	-1.96	1.58e-07
10	6057304	6057621	318	3.91	6.46	-2.56	1.6e-07
13	27131630	27132026	397	3.55	6.57	-3.01	1.61e-07
1	4220952	4221210	259	5.22	7.35	-2.13	1.61e-07
25	29011494	29011893	400	5.09	7.17	-2.09	1.61e-07
12	39598187	39598752	566	4.79	7.08	-2.29	1.61e-07
13	22051915	22052356	442	5.69	7.78	-2.09	1.62e-07
5	67414834	67415135	302	4.05	6.61	-2.56	1.63e-07
20	28285888	28286308	421	4.94	7.11	-2.17	1.64e-07
17	36168199	36168535	337	4.25	6.8	-2.55	1.64e-07
4	21278604	21279010	407	4.55	6.7	-2.15	1.66e-07
3	41866656	41867128	473	6.77	8.69	-1.92	1.66e-07
7	65240018	65240354	337	4.51	7.33	-2.82	1.68e-07
14	41563767	41564157	391	5.73	7.55	-1.81	1.69e-07
Zv9_scaffold3551	79187	79601	415	5.08	7.18	-2.09	1.71e-07
5	70409622	70409937	316	5.47	7.71	-2.24	1.71e-07
6	25595704	25596156	453	5.22	7.45	-2.24	1.72e-07
5	33000008	33000241	234	3.27	5.99	-2.72	1.72e-07
21	15421893	15422372	480	6.03	8.12	-2.09	1.73e-07
22	35974167	35974997	831	7.17	9.14	-1.97	1.74e-07
6	56281863	56282136	274	4.78	7.03	-2.25	1.76e-07
19	21842347	21842727	381	4.58	6.81	-2.24	1.76e-07
5	17822234	17822687	454	6.79	8.82	-2.03	1.8e-07
17	52781789	52782143	355	4.05	6.51	-2.47	1.81e-07
5	38534920	38535382	463	5.67	7.97	-2.3	1.82e-07
1	12173443	12173839	397	5.19	7.7	-2.51	1.82e-07
20	38978914	38979457	544	4.94	7.48	-2.54	1.82e-07
20	4404117	4404457	341	5.27	7.42	-2.15	1.82e-07
Zv9_scaffold3556	16809	17107	299	3.51	6.34	-2.83	1.83e-07
24	41335419	41335728	310	4.98	7.03	-2.05	1.83e-07
13	54013294	54013669	376	6.83	8.65	-1.82	1.84e-07
3	46836970	46837248	279	4.33	6.68	-2.35	1.85e-07
9	15620512	15620873	362	4.66	7.15	-2.48	1.86e-07
8	53778996	53779294	299	4.67	6.92	-2.26	1.87e-07
2	29150343	29150611	269	3.55	6.48	-2.93	1.87e-07
5	67053047	67053480	434	4.6	6.96	-2.36	1.89e-07
8	10690372	10690682	311	4.87	7.05	-2.17	1.89e-07
21	22826588	22826885	298	4.92	7.19	-2.27	1.9e-07
2	40074180	40074995	816	7.31	9.08	-1.77	1.91e-07
5	36266158	36266487	330	5.52	7.71	-2.19	1.91e-07
24	5020733	5021573	841	6.8	8.57	-1.77	1.93e-07
20	32531768	32532165	398	5.04	7.05	-2.02	1.94e-07
14	41089940	41090264	325	3.47	6.36	-2.9	1.95e-07
25	17483737	17484374	638	4.63	7.01	-2.38	1.95e-07
21	16628838	16629135	298	4.46	7.14	-2.69	1.98e-07
3	25833828	25834168	341	5.36	7.27	-1.91	2.01e-07
18	42867118	42867528	411	4.04	6.82	-2.79	2.01e-07
18	22408221	22408639	419	5.28	7.55	-2.27	2.02e-07
4	16587717	16588206	490	5.04	7.84	-2.8	2.02e-07
5	665921	666306	386	4.76	6.95	-2.19	2.03e-07
12	29075102	29075575	474	6.36	8.31	-1.95	2.03e-07
18	40046954	40047307	354	5.1	7.31	-2.2	2.03e-07
16	35860920	35861314	395	4.45	6.78	-2.33	2.04e-07
20	33459521	33460089	569	6.12	8.03	-1.91	2.07e-07
12	8951996	8952300	305	3.87	6.57	-2.7	2.07e-07
7	41745345	41745675	331	4.67	7.16	-2.5	2.08e-07
14	26952226	26952755	530	6.17	8.54	-2.36	2.12e-07
25	30337463	30337756	294	4.25	6.66	-2.41	2.14e-07
14	41192675	41192868	194	3.73	6.31	-2.58	2.15e-07
1	17653327	17653727	401	5.58	7.66	-2.08	2.15e-07
15	37616948	37617232	285	3.51	6.41	-2.9	2.15e-07
11	43163874	43164177	304	6.05	7.97	-1.93	2.15e-07
9	55104529	55104779	251	5.28	7.44	-2.16	2.17e-07
16	28488142	28488641	500	5.78	7.75	-1.97	2.17e-07
4	16139147	16139947	801	6.65	8.62	-1.97	2.17e-07
14	28902658	28903006	349	4.67	6.92	-2.26	2.2e-07
12	39107513	39107880	368	5.23	7.46	-2.23	2.22e-07
24	35005088	35005461	374	4.88	7.22	-2.34	2.22e-07
9	46376344	46376753	410	5.1	7.23	-2.13	2.22e-07
9	11229167	11229651	485	5.51	7.46	-1.95	2.24e-07
5	68927543	68927955	413	6.35	8.18	-1.83	2.24e-07
3	54047973	54048618	646	6.6	8.48	-1.88	2.24e-07
18	17877991	17878260	270	4.2	6.63	-2.43	2.24e-07
24	24225657	24226164	508	5.51	7.77	-2.26	2.25e-07
13	22060426	22060755	330	2.92	6.23	-3.31	2.25e-07
6	29063695	29063956	262	2.76	5.79	-3.03	2.25e-07
11	16343363	16343647	285	3.89	6.65	-2.76	2.25e-07
16	8950155	8950615	461	6.83	8.63	-1.8	2.26e-07
6	25683089	25683293	205	4.55	6.76	-2.21	2.27e-07
13	22085399	22086063	665	5.71	7.71	-2.01	2.28e-07
12	27120553	27120827	275	4.49	6.8	-2.31	2.28e-07
10	23425136	23425445	310	4.78	6.95	-2.17	2.28e-07
22	10569107	10569410	304	4.36	7.15	-2.79	2.29e-07
1	4807217	4807629	413	5.55	7.56	-2.01	2.29e-07
7	43680701	43681068	368	4.48	6.87	-2.4	2.31e-07
3	18262394	18262657	264	2.43	5.83	-3.41	2.31e-07
17	36142326	36142632	307	4.51	6.76	-2.24	2.31e-07
25	8770738	8771306	569	7.27	9.12	-1.85	2.32e-07
5	31404545	31404841	297	4.19	6.51	-2.32	2.34e-07
7	42802623	42803060	438	5.13	7.23	-2.1	2.34e-07
11	33407056	33407400	345	4.75	7.21	-2.46	2.34e-07
7	53042576	53042924	349	3.74	6.38	-2.64	2.35e-07
24	19339858	19340214	357	4.78	6.98	-2.2	2.35e-07
22	24574054	24574530	477	5.21	7.4	-2.19	2.36e-07
9	7634797	7635390	594	6.75	8.55	-1.8	2.37e-07
16	42852416	42852724	309	4.65	7.05	-2.4	2.37e-07
1	19060260	19060838	579	5.06	7.26	-2.19	2.38e-07
9	9432800	9433206	407	3.42	6.46	-3.04	2.38e-07
6	25671596	25672222	627	5.54	7.78	-2.25	2.39e-07
11	39017236	39017471	236	3.05	5.94	-2.89	2.4e-07
13	25489946	25490315	370	3.52	6.56	-3.05	2.42e-07
6	43418809	43419461	653	6.5	8.3	-1.81	2.43e-07
15	10302217	10302474	258	5.11	7.23	-2.12	2.44e-07
9	45005603	45005974	372	4.54	7.02	-2.48	2.44e-07
25	1883637	1884151	515	5.18	7.28	-2.1	2.51e-07
3	31938601	31938949	349	4.59	6.76	-2.17	2.53e-07
23	15687339	15687791	453	5.29	7.58	-2.29	2.53e-07
23	3476789	3477249	461	5.85	7.82	-1.97	2.56e-07
20	27820872	27821065	194	2.27	5.56	-3.29	2.56e-07
15	19081902	19082253	352	5.23	7.75	-2.52	2.58e-07
9	49362185	49362511	327	3.3	6.29	-2.99	2.63e-07
18	24573851	24574204	354	4.93	6.98	-2.05	2.64e-07
5	57593923	57594377	455	6.3	8.15	-1.86	2.64e-07
23	21323760	21324065	306	4.2	6.61	-2.41	2.69e-07
Zv9_NA698	68344	68670	327	3.88	6.85	-2.97	2.71e-07
16	10010048	10010376	329	4.41	6.63	-2.22	2.71e-07
18	48190102	48190643	542	6.84	8.91	-2.07	2.72e-07
2	54093652	54093973	322	5.03	7.14	-2.11	2.74e-07
18	35586587	35586885	299	4.27	6.59	-2.32	2.74e-07
9	2594918	2595233	316	5.18	7.45	-2.27	2.74e-07
13	31537402	31537696	295	4.29	6.66	-2.37	2.77e-07
17	17480296	17480723	428	5.73	7.55	-1.82	2.78e-07
7	16759251	16759627	377	5.56	7.42	-1.86	2.78e-07
5	70853290	70853590	301	4.07	6.5	-2.43	2.79e-07
14	4899867	4900335	469	5.74	7.76	-2.03	2.79e-07
19	43842620	43843023	404	5.76	7.78	-2.02	2.81e-07
2	32994012	32994448	437	6	7.93	-1.93	2.82e-07
7	24967907	24968167	261	2.96	5.97	-3.01	2.82e-07
19	6864670	6864939	270	4.53	6.75	-2.21	2.85e-07
11	44929996	44930212	217	4.2	6.49	-2.29	2.86e-07
15	18986389	18986646	258	4.05	6.49	-2.44	2.87e-07
9	13895241	13895641	401	3.96	6.64	-2.68	2.87e-07
14	44523572	44523914	343	3.75	6.29	-2.54	2.87e-07
11	32179762	32180319	558	5.9	7.92	-2.03	2.89e-07
16	36388272	36388708	437	4.98	7.23	-2.26	2.9e-07
19	49734894	49735275	382	5.3	7.34	-2.04	2.93e-07
2	38202745	38203290	546	4.15	6.42	-2.28	2.93e-07
9	6037364	6037872	509	6.02	7.88	-1.86	2.94e-07
18	17679742	17680272	531	5.13	7.6	-2.47	2.94e-07
2	41419480	41419929	450	7.58	9.17	-1.59	2.95e-07
14	26930299	26930750	452	5.85	7.8	-1.95	2.96e-07
7	27629800	27630398	599	6.98	9.08	-2.09	2.97e-07
19	15394969	15395269	301	4.73	6.89	-2.16	3.01e-07
1	36209356	36209890	535	4.24	6.62	-2.38	3.02e-07
6	11818188	11818543	356	4.04	6.41	-2.37	3.02e-07
10	33671509	33671787	279	4.25	6.71	-2.46	3.03e-07
9	42940203	42940584	382	5.03	7.17	-2.14	3.03e-07
15	16605889	16606510	622	4.71	6.88	-2.17	3.03e-07
12	7295445	7295862	418	4.56	6.77	-2.21	3.05e-07
10	12559575	12559909	335	3.71	6.42	-2.71	3.05e-07
12	28248472	28248760	289	3.99	6.36	-2.37	3.05e-07
1	28653937	28654570	634	5.03	7.09	-2.06	3.08e-07
6	26241286	26241755	470	6.22	7.99	-1.77	3.09e-07
1	38503284	38503720	437	5.36	7.42	-2.06	3.1e-07
20	21541933	21542366	434	6.64	8.43	-1.79	3.11e-07
5	45998813	45999168	356	4.4	6.79	-2.38	3.11e-07
14	32898994	32899420	427	6.01	8.06	-2.05	3.11e-07
7	52535499	52535967	469	5.52	7.83	-2.3	3.11e-07
21	24017496	24017685	190	2.47	5.69	-3.22	3.12e-07
13	13469330	13469831	502	4.84	7.21	-2.36	3.14e-07
5	15600499	15601090	592	5.98	7.87	-1.9	3.21e-07
18	17517515	17518094	580	6.27	8.57	-2.31	3.23e-07
25	15254803	15255132	330	4.33	6.56	-2.23	3.24e-07
19	44475012	44475355	344	4.65	6.93	-2.28	3.25e-07
15	23799547	23799882	336	3.82	6.3	-2.48	3.25e-07
19	28972487	28973120	634	6.45	8.42	-1.97	3.27e-07
24	19583734	19584041	308	3.1	6.36	-3.27	3.27e-07
14	44595353	44595784	432	4.38	7.05	-2.68	3.3e-07
14	27992690	27993121	432	4.71	6.96	-2.25	3.31e-07
9	24120267	24120607	341	3.11	5.9	-2.79	3.32e-07
12	46932157	46932565	409	5.04	7.19	-2.15	3.32e-07
12	25935770	25936055	286	3.15	6.2	-3.05	3.36e-07
18	30294945	30295269	325	4.49	6.66	-2.17	3.36e-07
15	20435285	20435594	310	4.41	6.77	-2.36	3.37e-07
20	21475362	21475837	476	4.64	7.22	-2.59	3.37e-07
23	17940422	17941300	879	6.01	8.14	-2.13	3.38e-07
17	49717832	49718117	286	4.44	6.77	-2.33	3.39e-07
20	20072596	20072921	326	4.86	7.02	-2.15	3.39e-07
5	13110066	13110393	328	5.13	7.24	-2.11	3.39e-07
18	46358447	46358771	325	3.8	6.22	-2.42	3.4e-07
11	40518540	40518880	341	3.86	6.36	-2.5	3.4e-07
16	8959038	8959378	341	5.13	7.43	-2.3	3.44e-07
18	33228519	33228968	450	4.88	7.07	-2.19	3.44e-07
10	1981379	1981650	272	4	6.53	-2.53	3.45e-07
4	6920995	6921561	567	4.88	7.57	-2.69	3.49e-07
12	6471983	6472534	552	5.05	7.21	-2.16	3.5e-07
Zv9_NA847	11481	11757	277	2.82	5.8	-2.98	3.52e-07
17	26041380	26041623	244	3.3	6.07	-2.77	3.52e-07
5	45505002	45505592	591	6.24	8	-1.76	3.54e-07
13	1108354	1108909	556	6.65	8.67	-2.02	3.55e-07
19	2562483	2563194	712	6.07	8.07	-2	3.57e-07
5	65156893	65157215	323	3.16	6.03	-2.87	3.57e-07
5	69721107	69721597	491	6.04	7.89	-1.85	3.57e-07
8	33588499	33588727	229	1.54	5.48	-3.93	3.58e-07
7	47923490	47923863	374	4.75	7.29	-2.54	3.58e-07
18	19052625	19053020	396	5.75	7.73	-1.98	3.59e-07
15	19464816	19465210	395	5.29	7.52	-2.23	3.59e-07
21	32932645	32933011	367	5.96	7.71	-1.76	3.65e-07
18	33060241	33060750	510	6.01	8.29	-2.28	3.66e-07
1	49841271	49841699	429	5.77	7.74	-1.97	3.66e-07
17	1281969	1282251	283	4.56	6.87	-2.31	3.69e-07
3	14472754	14473076	323	4.9	7.22	-2.32	3.7e-07
13	1155468	1155817	350	5.02	7.12	-2.09	3.73e-07
18	13965318	13965744	427	3.91	6.4	-2.49	3.73e-07
23	23517776	23518047	272	4.45	7.01	-2.56	3.74e-07
12	38514583	38514879	297	5.27	7.26	-1.99	3.75e-07
13	46542120	46542738	619	7.69	9.42	-1.72	3.77e-07
3	50599633	50600033	401	5.19	7.23	-2.03	3.77e-07
5	60879148	60879563	416	5.48	7.45	-1.96	3.79e-07
25	16234301	16234672	372	3.73	6.62	-2.89	3.79e-07
17	24178791	24179490	700	5.81	8.31	-2.5	3.81e-07
7	57084385	57084759	375	4.55	6.8	-2.25	3.85e-07
16	31169444	31169679	236	1.83	5.64	-3.81	3.86e-07
11	11039299	11039618	320	3.12	5.99	-2.88	3.88e-07
9	38761054	38761357	304	4.75	6.98	-2.23	3.89e-07
11	40685011	40685413	403	4.83	7.29	-2.46	3.91e-07
4	17612714	17613181	468	5.99	7.84	-1.85	3.91e-07
1	16371981	16372468	488	5.97	7.9	-1.93	3.91e-07
1	2180954	2181417	464	5.38	7.3	-1.91	3.94e-07
20	16671864	16672161	298	3.45	6.06	-2.61	3.95e-07
7	64629790	64630153	364	4.76	6.86	-2.1	3.96e-07
7	37062866	37063456	591	5.89	8	-2.11	3.96e-07
10	39874274	39874656	383	5.32	7.63	-2.31	4e-07
15	10839042	10839650	609	5.19	7.3	-2.11	4.01e-07
15	24554581	24555039	459	4.93	6.97	-2.05	4.08e-07
23	24140656	24141114	459	4.43	6.92	-2.49	4.08e-07
3	13843734	13844041	308	4.07	6.67	-2.59	4.13e-07
5	21195112	21195844	733	6.35	8.1	-1.75	4.13e-07
20	34624848	34625074	227	2.45	5.81	-3.36	4.15e-07
24	8357967	8358325	359	5.48	7.57	-2.09	4.16e-07
25	5612215	5612589	375	4.37	6.69	-2.31	4.39e-07
18	14928674	14929069	396	3.83	6.62	-2.79	4.4e-07
2	17751960	17752532	573	5.26	7.22	-1.95	4.4e-07
9	15576251	15576557	307	4.95	7.24	-2.28	4.41e-07
19	34789883	34790101	219	2.76	5.77	-3.01	4.41e-07
12	23610647	23611392	746	7.26	9.59	-2.34	4.42e-07
13	11167518	11168149	632	6.72	8.58	-1.86	4.42e-07
14	31397754	31397972	219	3.21	5.96	-2.75	4.44e-07
7	12081969	12082384	416	4.09	6.53	-2.44	4.44e-07
7	51236263	51236760	498	6.27	7.98	-1.71	4.45e-07
20	13894494	13894724	231	4.25	6.61	-2.36	4.46e-07
11	42499900	42500104	205	3.74	6.3	-2.56	4.47e-07
18	34592648	34593212	565	4.38	6.71	-2.32	4.49e-07
20	20905913	20906132	220	3.16	5.93	-2.77	4.52e-07
18	25405893	25406249	357	6.05	7.99	-1.94	4.56e-07
7	16775501	16775910	410	5.5	7.61	-2.11	4.57e-07
22	40060241	40060707	467	5.03	7.46	-2.43	4.58e-07
11	45421368	45421694	327	4.32	6.53	-2.22	4.6e-07
21	29488003	29488278	276	3.07	5.9	-2.84	4.63e-07
11	27956123	27956417	295	3.75	6.35	-2.6	4.63e-07
20	30203487	30203865	379	5.09	7.04	-1.95	4.64e-07
11	44276115	44276583	469	6.04	7.86	-1.82	4.65e-07
19	39129367	39129673	307	4.51	6.64	-2.12	4.66e-07
21	30471334	30471739	406	4.67	6.95	-2.28	4.66e-07
21	23401469	23401865	397	5.19	7.58	-2.4	4.7e-07
23	27890397	27890668	272	4.62	6.77	-2.15	4.72e-07
5	67807856	67808129	274	4.04	6.38	-2.35	4.74e-07
17	17548698	17549082	385	5.2	7.23	-2.03	4.75e-07
13	47070443	47070860	418	4.7	6.83	-2.14	4.75e-07
24	9090290	9090508	219	4.59	6.74	-2.16	4.79e-07
9	2175520	2176026	507	5.74	7.65	-1.9	4.83e-07
5	68408364	68408814	451	6.49	8.38	-1.89	4.85e-07
19	27470558	27470883	326	5.59	7.45	-1.86	4.87e-07
13	28361696	28361928	233	2.93	5.96	-3.03	4.89e-07
2	35521729	35522232	504	6.67	8.58	-1.92	4.92e-07
24	21965766	21965936	171	2.39	5.75	-3.36	4.95e-07
3	35888325	35888492	168	2.23	5.79	-3.55	4.96e-07
24	4954874	4955117	244	2.81	5.79	-2.98	4.96e-07
1	20419784	20420097	314	2.93	5.94	-3.01	4.98e-07
17	53358193	53358512	320	5.09	7.31	-2.21	4.98e-07
20	16999245	16999595	351	4.08	6.52	-2.44	5.02e-07
11	40501891	40502337	447	5.66	7.83	-2.17	5.03e-07
7	37011002	37011223	222	1.69	5.62	-3.93	5.03e-07
16	11468356	11468798	443	4.49	6.77	-2.28	5.09e-07
13	9587453	9587898	446	5.54	7.58	-2.03	5.1e-07
4	18588831	18589210	380	5.39	7.57	-2.18	5.15e-07
20	33955556	33955907	352	4.3	6.74	-2.44	5.15e-07
17	24175676	24175931	256	4.07	6.67	-2.6	5.16e-07
19	36217927	36218209	283	3.8	6.31	-2.51	5.2e-07
10	14662452	14662852	401	5.18	7.16	-1.98	5.2e-07
1	10276202	10276414	213	2.68	5.78	-3.09	5.2e-07
7	42152349	42152955	607	6.01	7.93	-1.93	5.22e-07
19	24479578	24479828	251	3.26	6.13	-2.87	5.23e-07
9	8218566	8219004	439	4.86	7.02	-2.15	5.24e-07
23	23836617	23837020	404	5.41	7.58	-2.16	5.24e-07
1	5424713	5424991	279	4.06	6.42	-2.36	5.27e-07
22	24814660	24815045	386	4.54	6.84	-2.3	5.29e-07
1	46666549	46666855	307	5.6	7.61	-2.01	5.29e-07
22	35991341	35992230	890	6.94	9.04	-2.1	5.29e-07
18	23248636	23249051	416	5.11	7.22	-2.11	5.32e-07
7	40562080	40562524	445	5.36	7.38	-2.02	5.35e-07
20	32490732	32491174	443	6.27	8.04	-1.77	5.38e-07
7	39207522	39207952	431	6.63	8.58	-1.95	5.46e-07
21	36464721	36465026	306	4.94	6.95	-2.01	5.47e-07
13	12922603	12922884	282	3.46	6.22	-2.76	5.49e-07
10	18917411	18917865	455	5.12	7.31	-2.19	5.53e-07
9	26843996	26844421	426	6.13	8.36	-2.23	5.54e-07
16	34647226	34647580	355	5.11	7.2	-2.09	5.57e-07
3	36111084	36111444	361	4.16	6.44	-2.28	5.59e-07
7	17861586	17861904	319	4.74	6.84	-2.1	5.61e-07
13	43923296	43923775	480	5.58	7.45	-1.86	5.65e-07
18	25160740	25161114	375	3.2	6.02	-2.82	5.69e-07
19	3761537	3761981	445	4.16	6.48	-2.32	5.75e-07
17	5033937	5034258	322	4.49	6.73	-2.24	5.77e-07
18	23045433	23045685	253	3.27	5.99	-2.73	5.77e-07
11	32499758	32500151	394	5.98	8	-2.02	5.81e-07
21	16629920	16630346	427	4.86	7.59	-2.73	5.85e-07
25	29774640	29774937	298	3.88	6.51	-2.63	5.89e-07
13	52214445	52214813	369	5.71	8.06	-2.35	5.89e-07
15	10728214	10728365	152	3.71	6.26	-2.56	5.9e-07
9	53172487	53173047	561	5.05	7.23	-2.18	5.92e-07
5	67282022	67282817	796	6.24	8.34	-2.1	5.92e-07
24	10811145	10811622	478	5.46	7.52	-2.06	5.96e-07
21	38895145	38895548	404	5.1	7.58	-2.48	5.96e-07
6	23618015	23618278	264	2.81	5.82	-3.01	6.02e-07
7	57202447	57202776	330	4.7	7.17	-2.47	6.07e-07
7	15195972	15196441	470	5.03	7.36	-2.33	6.08e-07
1	28816474	28816834	361	5.24	7.28	-2.04	6.12e-07
7	66549557	66549974	418	5.32	7.27	-1.95	6.15e-07
25	11691483	11691975	493	7.13	8.79	-1.66	6.18e-07
11	28816687	28817002	316	3.9	6.39	-2.49	6.21e-07
21	6943355	6943858	504	4.74	7.06	-2.32	6.23e-07
7	51232238	51232607	370	4.33	7.04	-2.71	6.23e-07
8	52934241	52934585	345	4.02	6.4	-2.39	6.24e-07
14	41603506	41604151	646	6.28	8.01	-1.74	6.24e-07
6	31909618	31910043	426	5.64	7.76	-2.12	6.28e-07
7	29249480	29249925	446	6.47	8.57	-2.1	6.28e-07
24	30051573	30051823	251	3.1	6.19	-3.09	6.29e-07
7	17834379	17834612	234	4.27	6.45	-2.18	6.33e-07
23	6691897	6692249	353	4.77	6.88	-2.12	6.34e-07
14	31568739	31569131	393	4.43	6.94	-2.51	6.36e-07
18	14941288	14941392	105	2.67	5.92	-3.25	6.4e-07
10	15067952	15068213	262	3.1	5.97	-2.87	6.42e-07
8	8511948	8512349	402	6.04	8.37	-2.33	6.46e-07
5	67747703	67748137	435	4.99	7.31	-2.32	6.47e-07
2	27135638	27136309	672	6.6	8.56	-1.96	6.5e-07
3	17932031	17932426	396	4.5	6.78	-2.28	6.53e-07
20	26750491	26750731	241	2.95	5.93	-2.98	6.53e-07
12	9469685	9470219	535	5.81	7.86	-2.05	6.53e-07
25	11791001	11791495	495	5.12	7.65	-2.53	6.54e-07
9	4847562	4847846	285	3.56	6.48	-2.93	6.62e-07
17	31043138	31043645	508	5.6	7.46	-1.87	6.62e-07
24	2763369	2763810	442	5.33	7.53	-2.2	6.65e-07
9	7759663	7760453	791	5.65	7.57	-1.92	6.65e-07
5	64579662	64580028	367	4.88	6.96	-2.08	6.66e-07
7	12944240	12944628	389	5.87	7.72	-1.86	6.79e-07
15	18582365	18582743	379	5.41	7.54	-2.13	6.87e-07
4	24185554	24186095	542	5.25	7.4	-2.14	6.92e-07
15	30057010	30057298	289	4.17	6.39	-2.22	6.94e-07
3	40343508	40343901	394	4.19	6.83	-2.64	7.02e-07
12	33339341	33339730	390	5.58	7.63	-2.06	7.03e-07
3	30067595	30067901	307	3.45	6.38	-2.93	7.03e-07
14	1090886	1091194	309	5.54	7.56	-2.02	7.09e-07
5	17504159	17504571	413	4.37	6.74	-2.37	7.13e-07
18	41467708	41467875	168	4.09	6.41	-2.32	7.14e-07
19	31263973	31264320	348	4.49	6.9	-2.41	7.14e-07
10	28265481	28265869	389	4.85	7.2	-2.35	7.15e-07
10	7861156	7861491	336	5.24	7.47	-2.23	7.15e-07
11	43174510	43174801	292	4.18	6.64	-2.46	7.18e-07
Zv9_NA372	204882	205148	267	3.95	6.35	-2.4	7.18e-07
18	17882714	17883114	401	3.14	6.1	-2.96	7.18e-07
25	4687247	4687545	299	5.25	7.18	-1.93	7.2e-07
6	37354080	37354465	386	5.24	7.24	-2	7.22e-07
20	30797043	30797356	314	4.56	6.92	-2.37	7.24e-07
17	27908398	27908723	326	2.68	5.79	-3.11	7.27e-07
12	38419096	38419432	337	4	6.44	-2.44	7.33e-07
3	31941147	31941747	601	4.9	7.13	-2.23	7.36e-07
15	45298381	45298764	384	4.25	6.85	-2.6	7.39e-07
20	33392654	33393326	673	6.77	8.42	-1.65	7.39e-07
18	41836352	41836639	288	4.16	6.73	-2.57	7.4e-07
6	1465082	1465499	418	3.76	6.41	-2.65	7.44e-07
25	30627297	30627473	177	2.13	5.7	-3.57	7.45e-07
5	46152132	46152563	432	5.29	7.46	-2.17	7.46e-07
18	42612203	42612771	569	5.88	8.05	-2.17	7.51e-07
21	16030474	16030803	330	4.46	6.67	-2.21	7.54e-07
11	1030827	1031069	243	1.81	5.45	-3.65	7.54e-07
15	38019350	38019620	271	4.66	6.81	-2.16	7.59e-07
6	50434940	50435420	481	6.85	8.59	-1.74	7.64e-07
21	15986435	15986708	274	4.55	6.63	-2.08	7.64e-07
6	49174948	49175575	628	4.47	6.9	-2.43	7.65e-07
3	22918001	22918352	352	4.42	6.64	-2.22	7.82e-07
4	2931543	2931904	362	3.55	6.35	-2.8	7.84e-07
4	11685440	11686011	572	6.89	8.7	-1.81	7.84e-07
22	14846403	14846766	364	3.74	6.26	-2.52	7.84e-07
17	12902454	12902730	277	4.12	6.4	-2.28	7.85e-07
14	34728763	34729270	508	5.75	7.61	-1.86	7.86e-07
7	52590053	52590378	326	3.55	6.22	-2.67	7.94e-07
13	47319955	47320284	330	4.45	6.62	-2.17	7.95e-07
19	32481763	32482064	302	5.18	7.15	-1.98	7.95e-07
7	35801352	35801976	625	6.12	8.02	-1.9	8.03e-07
11	32509491	32509758	268	2.8	5.82	-3.02	8.07e-07
5	57670553	57670930	378	5.66	7.78	-2.12	8.07e-07
19	28643337	28643917	581	6.35	8.35	-2	8.11e-07
14	44394350	44394870	521	7.98	9.57	-1.59	8.11e-07
6	12185894	12186325	432	5.89	7.74	-1.85	8.15e-07
11	5643816	5644128	313	4.54	6.68	-2.14	8.21e-07
14	20342244	20342655	412	4.76	7.05	-2.29	8.22e-07
14	41391913	41392107	195	3.24	6.12	-2.88	8.27e-07
23	22188954	22189179	226	3.64	6.09	-2.45	8.28e-07
6	15114269	15114636	368	4.48	6.82	-2.34	8.3e-07
9	21243098	21243497	400	4.26	6.59	-2.33	8.31e-07
23	28574136	28574453	318	5.59	7.4	-1.81	8.34e-07
23	32437357	32437962	606	5.42	7.64	-2.22	8.35e-07
12	26101636	26102198	563	5.05	7.39	-2.34	8.35e-07
19	21028249	21028643	395	4.84	6.91	-2.07	8.4e-07
15	37528167	37528680	514	7.38	9.12	-1.74	8.41e-07
7	45703198	45703591	394	5.43	7.37	-1.93	8.44e-07
18	27547623	27547900	278	4.53	7.14	-2.6	8.44e-07
2	43782712	43782933	222	2.95	5.83	-2.88	8.46e-07
8	4921360	4922018	659	7.67	9.41	-1.74	8.46e-07
Zv9_NA345	94262	94530	269	2.8	5.91	-3.11	8.46e-07
16	35616179	35616409	231	3.26	6.13	-2.87	8.46e-07
21	3065171	3065526	356	5.1	7.47	-2.36	8.46e-07
24	20542614	20543136	523	5.77	8.01	-2.25	8.49e-07
12	38699425	38699797	373	4.88	6.92	-2.04	8.53e-07
15	26850978	26851446	469	5.59	7.72	-2.13	8.55e-07
13	30851027	30851281	255	3.73	6.15	-2.43	8.56e-07
3	41432421	41432683	263	3.79	6.34	-2.55	8.63e-07
18	24013013	24013410	398	4.85	7.11	-2.26	8.64e-07
25	8772492	8772676	185	3.29	6.28	-2.99	8.65e-07
20	37319476	37319737	262	2.6	5.77	-3.17	8.68e-07
25	14624255	14624646	392	3.44	6.17	-2.73	8.86e-07
16	14661155	14661627	473	4.24	6.52	-2.28	8.87e-07
8	15716615	15716978	364	5.43	7.4	-1.97	8.89e-07
16	810775	811331	557	6.44	8.4	-1.96	8.91e-07
2	47557242	47557878	637	7.55	9.4	-1.85	8.92e-07
23	28215980	28216190	211	3.17	5.96	-2.79	8.94e-07
6	55151995	55152526	532	4.67	6.69	-2.02	9e-07
14	22517997	22518470	474	4.72	6.97	-2.25	9.1e-07
11	42982165	42982544	380	5.41	7.37	-1.96	9.11e-07
6	56225899	56226303	405	6.55	8.46	-1.91	9.12e-07
1	47048021	47048473	453	4.67	6.72	-2.05	9.19e-07
16	6764380	6764813	434	6.11	7.96	-1.85	9.19e-07
Zv9_scaffold3556	23415	23645	231	5.03	7.22	-2.18	9.19e-07
16	31530954	31531222	269	3.82	6.49	-2.67	9.28e-07
5	45285345	45285800	456	5.35	7.42	-2.07	9.31e-07
2	27654920	27655261	342	4.11	6.52	-2.41	9.32e-07
15	21439290	21439498	209	2.19	5.53	-3.34	9.33e-07
18	9821173	9821716	544	6.26	8.01	-1.75	9.36e-07
7	53105984	53106341	358	5.63	7.56	-1.93	9.4e-07
14	32809554	32809971	418	5.19	7.18	-1.98	9.4e-07
7	64648629	64648865	237	4.62	6.68	-2.06	9.41e-07
23	7927664	7928213	550	7.38	9.03	-1.65	9.42e-07
5	45951476	45951777	302	2.75	5.78	-3.03	9.49e-07
24	11589938	11590118	181	4.63	6.75	-2.12	9.5e-07
7	25218280	25218686	407	6.16	8.16	-2	9.54e-07
5	29598637	29599069	433	5.53	7.33	-1.81	9.55e-07
24	35561182	35561634	453	6.12	7.79	-1.67	9.57e-07
3	24229109	24229443	335	4.84	6.89	-2.05	9.61e-07
19	2443998	2444333	336	5.47	7.41	-1.94	9.62e-07
5	62358545	62359042	498	3.83	6.25	-2.42	9.62e-07
18	48228001	48228359	359	6.14	7.92	-1.79	9.67e-07
5	68719241	68719550	310	4.62	6.79	-2.17	9.68e-07
17	42144091	42144344	254	2.77	5.73	-2.96	9.72e-07
9	22780346	22780747	402	4.6	7.16	-2.56	9.74e-07
10	22268221	22268654	434	6.2	8.14	-1.94	9.75e-07
7	26493525	26493824	300	4.13	6.48	-2.34	9.76e-07
15	8411805	8412173	369	5.08	7.25	-2.17	9.81e-07
3	10644634	10644862	229	4.21	6.62	-2.41	9.81e-07
13	54036394	54036844	451	4.79	6.77	-1.98	9.84e-07
1	42602589	42602871	283	3.78	6.29	-2.51	9.85e-07
7	45620445	45620629	185	3.63	6.2	-2.57	9.89e-07
4	3897063	3897529	467	5.86	8.1	-2.24	1e-06
9	10022450	10022716	267	3.82	6.16	-2.33	1.01e-06
9	7832911	7833289	379	4.09	6.87	-2.78	1.01e-06
13	7553422	7553652	231	3.94	6.41	-2.47	1.01e-06
7	49987337	49987969	633	5.44	7.64	-2.19	1.01e-06
19	33214468	33214858	391	4.51	6.73	-2.22	1.01e-06
9	3145474	3145740	267	4.39	6.52	-2.13	1.02e-06
4	1441142	1441330	189	2.26	5.52	-3.26	1.03e-06
9	31697536	31697891	356	5.06	7.3	-2.24	1.03e-06
8	31364736	31365036	301	3.96	6.38	-2.42	1.03e-06
10	23417754	23418089	336	4.72	6.83	-2.11	1.04e-06
3	63147298	63147544	247	4.77	6.94	-2.17	1.04e-06
22	18491853	18492313	461	5.72	7.64	-1.91	1.04e-06
8	39029719	39030138	420	4.06	6.42	-2.35	1.06e-06
13	22185229	22185666	438	5.39	7.41	-2.02	1.06e-06
13	29965860	29966363	504	6.17	7.96	-1.79	1.06e-06
21	16434259	16434523	265	4.06	6.81	-2.75	1.07e-06
19	24849060	24849377	318	4.07	6.37	-2.3	1.08e-06
22	36177774	36178303	530	5.45	7.43	-1.98	1.08e-06
22	32858569	32858840	272	4.61	6.75	-2.14	1.09e-06
20	33431614	33432192	579	5.8	7.83	-2.03	1.1e-06
5	46553284	46553698	415	5.09	7.37	-2.28	1.1e-06
13	48954177	48954538	362	6.12	7.87	-1.76	1.11e-06
13	4967364	4967977	614	4.61	6.92	-2.31	1.12e-06
4	17192148	17192527	380	4.87	7.27	-2.4	1.12e-06
1	28825726	28826534	809	6.37	8.39	-2.02	1.14e-06
22	35664799	35665440	642	6.23	8.41	-2.18	1.15e-06
20	33141580	33141847	268	4.64	6.9	-2.26	1.15e-06
12	14524917	14525152	236	2.09	5.58	-3.49	1.15e-06
7	35041612	35041840	229	3.22	5.97	-2.75	1.15e-06
2	40562083	40562325	243	2.37	5.6	-3.23	1.16e-06
11	42418196	42418531	336	4.4	6.68	-2.28	1.16e-06
8	45824616	45824928	313	6.35	8.13	-1.78	1.17e-06
16	55111276	55111608	333	5.35	7.18	-1.83	1.17e-06
10	21200785	21201048	264	3.85	6.29	-2.44	1.18e-06
12	8593947	8594257	311	4.17	6.83	-2.66	1.19e-06
4	4751036	4751257	222	3.61	6.04	-2.43	1.19e-06
8	13360520	13360715	196	2.56	5.73	-3.17	1.19e-06
24	35659950	35660249	300	3.95	6.48	-2.54	1.19e-06
16	49285066	49285441	376	5.59	7.8	-2.21	1.2e-06
25	30556249	30556499	251	3.73	6.24	-2.51	1.2e-06
7	40561331	40561572	242	4.45	6.8	-2.35	1.21e-06
10	32302095	32302419	325	5.4	7.22	-1.82	1.21e-06
1	43175160	43175538	379	4.81	6.78	-1.97	1.22e-06
11	30333127	30333488	362	4.85	6.89	-2.04	1.23e-06
11	28641440	28641739	300	3.9	6.51	-2.61	1.24e-06
16	6767005	6767336	332	5.58	7.38	-1.81	1.24e-06
25	13320455	13320652	198	4.2	6.48	-2.28	1.24e-06
18	35495350	35495624	275	4.04	6.5	-2.47	1.24e-06
15	24924459	24924865	407	4.97	7.04	-2.07	1.26e-06
19	40347228	40347692	465	5.3	7.14	-1.84	1.26e-06
17	41652270	41652526	257	4.15	6.65	-2.5	1.26e-06
12	4238107	4238450	344	3.45	6.02	-2.57	1.26e-06
3	46611399	46611774	376	4.65	6.83	-2.18	1.27e-06
6	44748675	44749283	609	5.59	7.35	-1.76	1.27e-06
11	22449779	22450222	444	6.52	8.57	-2.04	1.28e-06
13	17482262	17482765	504	7	8.83	-1.83	1.28e-06
9	22632695	22633010	316	4.3	6.45	-2.15	1.29e-06
2	25119135	25119509	375	5.43	7.3	-1.87	1.29e-06
10	26158258	26158635	378	3.64	6.31	-2.67	1.3e-06
5	12120619	12121206	588	5.3	7.4	-2.1	1.3e-06
6	28739770	28740244	475	5.54	7.66	-2.12	1.3e-06
16	49305983	49306378	396	6.42	8.3	-1.88	1.31e-06
22	31348296	31348726	431	5.95	7.7	-1.75	1.31e-06
6	3387733	3388091	359	4.79	7.1	-2.31	1.33e-06
10	32550404	32550763	360	5.79	7.86	-2.07	1.33e-06
9	47315330	47315706	377	4.63	6.89	-2.26	1.33e-06
22	39016682	39017143	462	4.74	7.22	-2.48	1.33e-06
7	44614137	44614511	375	5.3	7.45	-2.14	1.34e-06
7	38252651	38252989	339	3.62	6.32	-2.71	1.35e-06
Zv9_scaffold3460	16319	16587	269	3.77	6.34	-2.58	1.35e-06
9	22731690	22732245	556	5.81	7.61	-1.8	1.35e-06
21	28870430	28870990	561	7.23	8.84	-1.62	1.36e-06
10	14012342	14012619	278	3.95	6.32	-2.37	1.36e-06
11	22517317	22517708	392	4.87	7.11	-2.24	1.37e-06
9	10898550	10898939	390	4.41	6.76	-2.34	1.37e-06
Zv9_NA48	82922	83314	393	4.2	6.87	-2.68	1.37e-06
23	2488866	2489358	493	6.57	8.43	-1.86	1.38e-06
5	74183836	74184253	418	4.72	6.94	-2.22	1.38e-06
19	15157496	15157731	236	3.48	6.02	-2.54	1.38e-06
3	29168106	29168482	377	3.56	6.2	-2.63	1.38e-06
5	6500807	6501166	360	5.26	7.35	-2.09	1.39e-06
12	46791465	46791790	326	4.48	6.71	-2.23	1.39e-06
20	19292869	19293237	369	4.07	6.6	-2.54	1.4e-06
24	8316544	8316879	336	4.1	6.67	-2.57	1.4e-06
7	21388733	21389561	829	7.3	9.12	-1.82	1.4e-06
1	37076642	37077059	418	6.24	8.21	-1.98	1.41e-06
25	36342501	36342778	278	4.53	6.86	-2.32	1.42e-06
15	35288964	35289382	419	4.67	7.14	-2.48	1.42e-06
21	28060494	28060863	370	4.21	6.49	-2.28	1.43e-06
20	28425188	28425658	471	5.91	7.98	-2.08	1.43e-06
10	695711	696047	337	4.66	6.85	-2.19	1.44e-06
22	19088952	19089477	526	6.52	8.39	-1.87	1.44e-06
2	22825206	22825390	185	3.69	6.14	-2.45	1.46e-06
Zv9_NA181	3312	4199	888	6.15	7.94	-1.79	1.47e-06
4	16087644	16087831	188	4.83	7.08	-2.25	1.47e-06
3	56822705	56822993	289	3.86	6.23	-2.37	1.47e-06
9	23936423	23936875	453	4.54	6.77	-2.23	1.47e-06
11	25660514	25660736	223	3.94	6.26	-2.33	1.48e-06
21	7520500	7520739	240	5.21	7.33	-2.13	1.48e-06
5	57747028	57747419	392	5.62	7.38	-1.76	1.48e-06
6	1344145	1344531	387	3.73	6.37	-2.64	1.48e-06
9	6729722	6730027	306	5	6.97	-1.97	1.5e-06
23	8761877	8762196	320	3.25	6.29	-3.03	1.5e-06
1	6669485	6670359	875	7.19	8.98	-1.78	1.53e-06
12	46689566	46689860	295	4.35	6.71	-2.36	1.53e-06
5	46642229	46642617	389	6.97	8.49	-1.52	1.53e-06
22	32826136	32826740	605	5.43	7.53	-2.11	1.53e-06
11	43756647	43757013	367	5.77	7.75	-1.97	1.54e-06
3	27171168	27171475	308	3.6	6.31	-2.71	1.54e-06
24	9327899	9328554	656	6.84	8.67	-1.83	1.54e-06
9	43082966	43083467	502	5.98	7.75	-1.77	1.55e-06
15	37685986	37686215	230	2.88	5.71	-2.83	1.55e-06
3	37352739	37353147	409	4.01	6.32	-2.31	1.55e-06
2	56130749	56131031	283	3.91	6.4	-2.49	1.56e-06
10	13519081	13519725	645	6.95	8.7	-1.75	1.56e-06
20	12086462	12086681	220	3.13	5.83	-2.7	1.57e-06
16	49281630	49281988	359	3.86	6.51	-2.65	1.57e-06
10	32082118	32082571	454	5.28	7.12	-1.84	1.57e-06
5	21337773	21338243	471	5.63	7.82	-2.19	1.58e-06
18	49370683	49370971	289	4.03	6.26	-2.22	1.6e-06
10	7872541	7872989	449	3.44	6.05	-2.61	1.6e-06
8	44449388	44449570	183	1.81	5.38	-3.57	1.6e-06
22	11650338	11650599	262	3.78	6.24	-2.46	1.61e-06
11	38938556	38938955	400	6.15	8.23	-2.08	1.63e-06
7	13825682	13826018	337	4.95	6.92	-1.97	1.64e-06
2	41471906	41472559	654	6.09	8.01	-1.92	1.64e-06
21	4260384	4260833	450	4.96	6.97	-2.01	1.64e-06
2	32411302	32411771	470	4.98	7.42	-2.44	1.64e-06
9	42901305	42901615	311	4.82	6.77	-1.95	1.65e-06
9	33808840	33809203	364	4.7	6.68	-1.98	1.65e-06
7	53999284	53999817	534	6.89	8.72	-1.84	1.65e-06
18	23377570	23377887	318	5.24	7.57	-2.33	1.65e-06
19	44587363	44587646	284	3.45	6.12	-2.67	1.65e-06
7	54569526	54569834	309	4.98	7.18	-2.2	1.65e-06
9	22765502	22765760	259	4.78	7.11	-2.33	1.65e-06
4	16556864	16557406	543	4.84	6.89	-2.05	1.65e-06
15	14107201	14107652	452	6.81	8.43	-1.62	1.65e-06
11	26977241	26977614	374	5.37	7.28	-1.91	1.66e-06
25	7787628	7788149	522	7.23	8.81	-1.59	1.66e-06
17	33841089	33842039	951	6.49	8.17	-1.68	1.66e-06
13	49134438	49134769	332	5.48	7.6	-2.11	1.67e-06
17	42129117	42129430	314	3.78	6.32	-2.54	1.67e-06
Zv9_scaffold3492	145046	145286	241	3.21	5.85	-2.64	1.68e-06
20	29134862	29135189	328	3.56	6.15	-2.6	1.68e-06
8	41576981	41577808	828	5.7	7.75	-2.05	1.68e-06
20	34713490	34713726	237	3.25	5.96	-2.71	1.7e-06
14	50937082	50937460	379	3.57	6.16	-2.6	1.71e-06
6	17983068	17983623	556	6.3	8.28	-1.98	1.72e-06
16	906291	906669	379	4.68	6.73	-2.06	1.72e-06
15	14099645	14099964	320	4.44	6.92	-2.48	1.72e-06
7	43893135	43893420	286	5.77	7.6	-1.83	1.73e-06
1	46102101	46102373	273	4.72	6.74	-2.02	1.74e-06
Zv9_NA786	89279	89492	214	-0.05	5.34	-5.39	1.74e-06
17	27460513	27460932	420	4.38	6.79	-2.42	1.75e-06
12	32762924	32763168	245	5.07	7.12	-2.05	1.77e-06
23	30778987	30779313	327	3.39	6.29	-2.9	1.78e-06
4	7901103	7901454	352	4.77	6.93	-2.16	1.79e-06
9	44781664	44782016	353	4.63	6.71	-2.08	1.8e-06
15	26672310	26672613	304	4.2	6.92	-2.71	1.82e-06
15	15245524	15245883	360	4.93	7.32	-2.38	1.82e-06
7	30921772	30922039	268	3.67	6.14	-2.47	1.83e-06
15	28436475	28436792	318	5.47	7.46	-2	1.83e-06
17	13987468	13987906	439	5.2	7.22	-2.02	1.83e-06
15	46375376	46375729	354	5.32	7.29	-1.98	1.84e-06
18	17994771	17995054	284	4.29	6.43	-2.14	1.84e-06
16	41069490	41069836	347	3.87	6.57	-2.7	1.86e-06
23	32537931	32538324	394	4.96	7.3	-2.35	1.87e-06
11	33365214	33365590	377	4.51	6.84	-2.33	1.87e-06
20	21506111	21506404	294	4.45	6.86	-2.41	1.87e-06
14	36395964	36396224	261	3.2	6.01	-2.81	1.88e-06
19	43136355	43136605	251	1.92	5.44	-3.52	1.9e-06
13	17203982	17204858	877	7.53	9.28	-1.74	1.91e-06
4	16548449	16548957	509	5.38	7.2	-1.82	1.91e-06
11	6811354	6811635	282	2.71	5.88	-3.17	1.91e-06
12	29390738	29390958	221	2.52	5.55	-3.03	1.91e-06
17	20911808	20912342	535	6.01	7.84	-1.83	1.91e-06
19	42943716	42943890	175	0.69	5.15	-4.46	1.91e-06
23	17891501	17892412	912	6.15	7.99	-1.83	1.91e-06
18	33079293	33079905	613	5.34	7.27	-1.93	1.91e-06
15	14584305	14584628	324	4.46	6.7	-2.24	1.92e-06
10	42284916	42285186	271	3.15	6.17	-3.02	1.92e-06
3	54180849	54181167	319	6.07	7.9	-1.83	1.93e-06
2	26577111	26577839	729	5.93	7.71	-1.78	1.93e-06
11	25883501	25883818	318	5.62	7.68	-2.06	1.93e-06
19	6822450	6822687	238	4.27	6.39	-2.11	1.94e-06
17	16635487	16635830	344	5.27	7.23	-1.97	1.95e-06
22	36052805	36053312	508	6.27	8.35	-2.08	1.95e-06
4	6550767	6551056	290	3.92	6.16	-2.24	1.95e-06
20	25706917	25707334	418	5.22	7.34	-2.11	1.95e-06
11	43175401	43176148	748	4.66	7.01	-2.35	1.96e-06
18	19301718	19302220	503	5.59	7.78	-2.19	1.96e-06
6	11643356	11643747	392	4.37	6.71	-2.34	1.97e-06
18	8802962	8803200	239	2.58	5.91	-3.33	1.97e-06
3	15623307	15623585	279	4.35	6.72	-2.37	1.97e-06
23	8772234	8772664	431	5.19	7.43	-2.24	1.97e-06
23	9109142	9109424	283	2.86	5.92	-3.06	1.97e-06
6	18108689	18108898	210	4.92	6.91	-1.99	1.97e-06
19	26376860	26377379	520	7.36	9.06	-1.7	1.97e-06
2	58952664	58952902	239	3.4	6.04	-2.64	1.98e-06
6	977365	977830	466	6.71	8.59	-1.88	1.98e-06
6	14470623	14470847	225	4.69	6.76	-2.07	2e-06
6	50739794	50740230	437	4.76	7.33	-2.57	2e-06
14	38448834	38449169	336	4.61	6.58	-1.97	2.02e-06
18	23741786	23742019	234	3.39	6.03	-2.64	2.04e-06
13	31226030	31226349	320	4.08	6.38	-2.29	2.04e-06
3	51586216	51586534	319	4.35	6.7	-2.36	2.05e-06
22	33028867	33029244	378	5.31	7.24	-1.94	2.05e-06
24	25061045	25061353	309	5.01	7.15	-2.14	2.05e-06
25	14769033	14769415	383	6.31	8.07	-1.76	2.06e-06
7	25632019	25632311	293	4.06	6.46	-2.4	2.07e-06
22	33582744	33583059	316	3.97	6.32	-2.35	2.07e-06
9	56302089	56302488	400	5.76	7.98	-2.22	2.09e-06
6	43984892	43985304	413	6.05	7.75	-1.7	2.09e-06
12	38358250	38358607	358	4.54	6.86	-2.32	2.1e-06
25	6579545	6579690	146	2.04	5.44	-3.4	2.1e-06
6	16078630	16079040	411	5.01	7.14	-2.13	2.1e-06
7	44338627	44338812	186	2.26	5.43	-3.17	2.1e-06
15	14085712	14086497	786	8.14	9.69	-1.55	2.1e-06
4	6800294	6800749	456	6.75	8.59	-1.85	2.12e-06
19	17714971	17715359	389	4.3	6.96	-2.66	2.12e-06
6	11133850	11134322	473	4.6	6.91	-2.31	2.13e-06
5	65348117	65348557	441	5.97	7.63	-1.67	2.14e-06
6	49030356	49030594	239	3.2	6.02	-2.83	2.16e-06
23	10541309	10541629	321	4.3	6.64	-2.34	2.16e-06
14	36266968	36267287	320	4.74	6.93	-2.19	2.19e-06
9	28329278	28329975	698	5.55	7.37	-1.82	2.2e-06
24	3480332	3480622	291	4.39	6.65	-2.26	2.21e-06
13	47043966	47044698	733	7.71	9.33	-1.62	2.22e-06
23	15802444	15802951	508	5.65	7.7	-2.05	2.24e-06
17	10781652	10782066	415	6.34	8.21	-1.87	2.26e-06
23	39620060	39620411	352	4.9	7.01	-2.12	2.26e-06
23	10199329	10199506	178	2.53	5.84	-3.32	2.26e-06
18	24583510	24583846	337	5.01	7.44	-2.43	2.26e-06
15	32815232	32815583	352	4.85	6.9	-2.05	2.26e-06
13	5304863	5305193	331	4.49	6.66	-2.17	2.27e-06
4	22684245	22684508	264	4.36	6.55	-2.19	2.27e-06
10	10299351	10299610	260	4.85	6.83	-1.98	2.28e-06
18	32363680	32364065	386	5.35	7.38	-2.03	2.29e-06
7	54031216	54031914	699	6.44	8.21	-1.76	2.3e-06
8	19715709	19716420	712	5.9	7.7	-1.8	2.3e-06
1	45445090	45445513	424	5.39	7.55	-2.16	2.31e-06
15	46175893	46176189	297	5.74	7.59	-1.86	2.31e-06
9	14048242	14048559	318	3.71	6.19	-2.48	2.32e-06
13	5458331	5458756	426	6.5	8.27	-1.78	2.32e-06
11	6494847	6495273	427	4.4	6.51	-2.1	2.33e-06
12	24860206	24860573	368	5.41	7.3	-1.89	2.33e-06
24	8511001	8511489	489	6.52	8.23	-1.71	2.33e-06
16	57974683	57974962	280	3.81	6.26	-2.46	2.33e-06
16	46023465	46023844	380	3.98	6.3	-2.31	2.33e-06
4	20672536	20673044	509	6.11	8.03	-1.93	2.33e-06
23	22368601	22368817	217	3.88	6.27	-2.39	2.33e-06
22	39900511	39900894	384	4.61	6.72	-2.11	2.35e-06
16	31392428	31392807	380	6.41	8.17	-1.76	2.36e-06
2	538875	539637	763	6.46	8.61	-2.14	2.36e-06
7	11325578	11325856	279	3.67	6.28	-2.61	2.37e-06
6	36295858	36296228	371	5	7.18	-2.18	2.38e-06
9	16083532	16083690	159	3.32	5.93	-2.61	2.39e-06
10	7137315	7137602	288	4.07	6.56	-2.49	2.39e-06
13	30765793	30766164	372	5.54	7.54	-2	2.4e-06
7	55938073	55938386	314	4.39	6.66	-2.27	2.4e-06
1	59971805	59972101	297	4.36	6.61	-2.25	2.43e-06
25	33479623	33479813	191	2.05	5.45	-3.4	2.44e-06
16	22423935	22424485	551	6.91	8.49	-1.58	2.45e-06
23	3049239	3049560	322	4.39	6.48	-2.09	2.45e-06
14	4144251	4144447	197	2.82	5.64	-2.82	2.45e-06
23	28575975	28576462	488	6.03	7.86	-1.82	2.45e-06
5	57613370	57613784	415	4.79	7.22	-2.43	2.46e-06
10	33885458	33885736	279	4.29	6.39	-2.1	2.46e-06
7	15241756	15242132	377	4.82	6.74	-1.92	2.46e-06
8	24333443	24333940	498	5.14	7.53	-2.39	2.47e-06
13	34146273	34146568	296	4.83	7	-2.17	2.47e-06
1	12158802	12159552	751	7.65	9.51	-1.86	2.48e-06
18	26495318	26495582	265	4.15	6.71	-2.56	2.49e-06
14	40000412	40000785	374	3.69	6.1	-2.41	2.49e-06
12	45322430	45322737	308	3.56	6.26	-2.7	2.49e-06
6	35122642	35122894	253	3.75	6.09	-2.34	2.49e-06
23	23665262	23665759	498	5.06	6.97	-1.91	2.5e-06
9	40060090	40060504	415	5.74	7.66	-1.92	2.5e-06
14	7214282	7214741	460	4.72	6.95	-2.23	2.51e-06
11	18743840	18744229	390	6.05	8.16	-2.11	2.54e-06
19	12673290	12673653	364	4.58	7.28	-2.7	2.55e-06
19	9027077	9027480	404	5.03	6.99	-1.96	2.58e-06
3	19667307	19667674	368	3.1	6.05	-2.94	2.59e-06
5	5056433	5056779	347	5.73	7.53	-1.81	2.6e-06
25	23710227	23710590	364	5.05	7.22	-2.17	2.62e-06
24	4564879	4565375	497	7.27	8.96	-1.68	2.62e-06
9	5902601	5902911	311	4.63	6.79	-2.16	2.62e-06
14	31560719	31560869	151	3.22	5.87	-2.65	2.64e-06
5	74904182	74904447	266	4.25	6.61	-2.36	2.64e-06
23	17489649	17490132	484	6.2	8.12	-1.92	2.64e-06
22	24582106	24582401	296	5.06	6.99	-1.93	2.68e-06
5	25865541	25865773	233	4.9	7.13	-2.23	2.68e-06
12	464444	464732	289	4.89	7.03	-2.14	2.68e-06
20	4487244	4487602	359	4.86	7.08	-2.21	2.69e-06
5	6558314	6558626	313	5.28	7.48	-2.2	2.71e-06
25	37922057	37922489	433	4.74	7.02	-2.29	2.72e-06
16	54700462	54700934	473	6.76	8.48	-1.72	2.72e-06
16	45079065	45079568	504	6.44	8.25	-1.81	2.72e-06
4	22913841	22914071	231	3.53	6.03	-2.5	2.73e-06
17	44314251	44314819	569	7.75	9.3	-1.56	2.73e-06
7	12792209	12792467	259	5.03	7	-1.98	2.73e-06
5	31096219	31096589	371	5.68	7.47	-1.8	2.74e-06
24	12789996	12790600	605	4.13	6.45	-2.32	2.75e-06
25	15295519	15295974	456	4.72	6.93	-2.21	2.76e-06
6	21293502	21293833	332	3.55	6.18	-2.63	2.76e-06
3	43312062	43312621	560	6.02	7.66	-1.64	2.77e-06
16	11463012	11463407	396	5.64	7.59	-1.95	2.79e-06
21	17861016	17861251	236	3.81	6.21	-2.4	2.81e-06
18	24032549	24033240	692	5.58	7.6	-2.02	2.81e-06
21	12724498	12724733	236	3.95	6.23	-2.28	2.82e-06
1	20617524	20617817	294	4.11	6.31	-2.2	2.82e-06
20	36620560	36620873	314	4.27	6.57	-2.3	2.83e-06
13	2937641	2938006	366	4.19	6.96	-2.77	2.83e-06
18	17450892	17451230	339	4.68	6.68	-2	2.84e-06
11	7638378	7638742	365	5.22	7.27	-2.04	2.84e-06
1	41222041	41222417	377	4.63	6.84	-2.2	2.85e-06
10	618173	618543	371	5.97	7.78	-1.81	2.89e-06
2	25312377	25312745	369	3.62	6.07	-2.45	2.9e-06
1	36238652	36238913	262	4.49	6.67	-2.18	2.9e-06
16	54201180	54201680	501	5.34	7.17	-1.82	2.91e-06
21	16020967	16021485	519	5.15	7.08	-1.93	2.92e-06
13	35155082	35155381	300	3.87	6.35	-2.48	2.94e-06
15	17499755	17500021	267	3.72	6.03	-2.31	2.94e-06
16	42921835	42922229	395	4.06	6.62	-2.55	2.96e-06
3	7389596	7390057	462	5.76	7.46	-1.7	2.96e-06
11	5159714	5159963	250	3.4	5.89	-2.49	2.96e-06
5	68744496	68745032	537	7.42	9.13	-1.71	2.97e-06
5	20941896	20942270	375	4.73	6.85	-2.12	2.98e-06
15	21464461	21464789	329	4.81	7.46	-2.64	2.99e-06
12	40117624	40118039	416	5.62	8.01	-2.39	3.01e-06
16	50462761	50463121	361	5.52	7.66	-2.14	3.02e-06
24	260806	261222	417	5.69	7.56	-1.87	3.04e-06
5	61587979	61588135	157	1.83	5.29	-3.46	3.07e-06
14	18695413	18695784	372	6.26	8.35	-2.09	3.08e-06
11	33513652	33514045	394	5.37	7.47	-2.09	3.09e-06
12	29028708	29029199	492	5.02	7.14	-2.12	3.09e-06
25	2724699	2725074	376	5.42	7.45	-2.03	3.09e-06
5	46935758	46936045	288	4.32	6.48	-2.16	3.1e-06
22	18498669	18499144	476	6.73	8.33	-1.6	3.1e-06
19	29740692	29741123	432	5	6.96	-1.96	3.1e-06
9	22798373	22798938	566	6.03	7.82	-1.8	3.11e-06
15	2313554	2314003	450	5.22	7.47	-2.24	3.12e-06
16	49317506	49317934	429	7.11	8.96	-1.84	3.12e-06
5	19294342	19294596	255	2.69	5.59	-2.9	3.13e-06
14	28024646	28024995	350	4	6.19	-2.2	3.15e-06
20	45184683	45184998	316	4.31	6.52	-2.21	3.15e-06
20	25273401	25273642	242	4.16	6.49	-2.33	3.15e-06
1	39905272	39905696	425	7.09	8.83	-1.74	3.16e-06
15	28376408	28376864	457	5.81	7.88	-2.08	3.16e-06
9	5967824	5967910	87	0.69	5.14	-4.45	3.16e-06
24	29710276	29710590	315	3.81	6.11	-2.3	3.16e-06
17	37913474	37913849	376	4.99	6.9	-1.92	3.16e-06
10	32544824	32545150	327	4.94	6.9	-1.96	3.19e-06
23	33700218	33700556	339	4.06	6.23	-2.17	3.2e-06
9	57149459	57149782	324	4.32	6.62	-2.29	3.21e-06
11	45525692	45526065	374	2.24	5.78	-3.54	3.23e-06
1	41897659	41898161	503	6.37	8.28	-1.91	3.23e-06
12	9790586	9791161	576	6.81	8.66	-1.85	3.24e-06
7	34959607	34960053	447	6.4	8.21	-1.81	3.24e-06
14	46647301	46647703	403	4.37	6.62	-2.25	3.24e-06
14	41477267	41477639	373	5.27	7.25	-1.99	3.25e-06
21	3636848	3637340	493	7.02	8.61	-1.59	3.26e-06
14	41213525	41213832	308	3.97	6.34	-2.38	3.27e-06
16	7897569	7897899	331	4.2	6.74	-2.55	3.28e-06
11	36391003	36391594	592	5.94	7.8	-1.87	3.29e-06
14	44534405	44534782	378	4.73	6.81	-2.08	3.31e-06
4	16065217	16065447	231	3.92	6.49	-2.57	3.34e-06
14	44263421	44263728	308	4	6.21	-2.21	3.37e-06
8	53828796	53829039	244	2.04	5.41	-3.37	3.38e-06
17	18345223	18345709	487	6.02	7.73	-1.72	3.38e-06
6	2158019	2158228	210	3.21	5.88	-2.68	3.4e-06
6	58544617	58545138	522	5.92	7.7	-1.79	3.4e-06
15	35012849	35013215	367	4.41	6.76	-2.35	3.41e-06
20	21296790	21297014	225	3.51	6.13	-2.62	3.42e-06
9	42624124	42624442	319	3.84	6.34	-2.51	3.43e-06
19	17418043	17418170	128	1.83	5.3	-3.48	3.44e-06
5	68253773	68254131	359	3.56	6.24	-2.68	3.44e-06
7	52769985	52770302	318	4.22	6.51	-2.29	3.45e-06
16	32515864	32516191	328	5.06	6.95	-1.89	3.45e-06
3	34459008	34459343	336	5.89	8.07	-2.18	3.48e-06
8	54008969	54009439	471	6.79	8.47	-1.69	3.48e-06
24	1366705	1367089	385	5.66	7.38	-1.73	3.49e-06
23	27250731	27250942	212	2.74	5.64	-2.89	3.56e-06
17	12366936	12367208	273	3.99	6.32	-2.32	3.56e-06
9	24382181	24382468	288	4.66	6.62	-1.96	3.56e-06
9	12403449	12403932	484	6.36	8.31	-1.95	3.57e-06
13	9384116	9384459	344	3.98	6.42	-2.44	3.63e-06
22	40389616	40390168	553	5.68	7.55	-1.86	3.63e-06
11	16893756	16894082	327	4.18	6.45	-2.26	3.64e-06
[truncated: 10,975 more rows]
