# Supplementary material for: Identification of downstream effectors of retinoic acid specifying the zebrafish pancreas by integrative genomics
Source: Sci Rep. 2021 Nov 22;11:22717. doi: 10.1038/s41598-021-02039-y (PMC8608873; doi:10.1038/s41598-021-02039-y)
Supplement: Supplementary file 8 — Supplementary Table S8. [file 41598_2021_2039_MOESM8_ESM.xlsx]

## Sheet: peaks induced in RA versus BMS
seqnames	start	end	width	strand	geneId	p.value	FDR	RA_1	RA_2	RA_3	BMS_1	BMS_2	BMS_3	Location of peak	geneChr	geneStart	geneEnd	geneLength	geneStrand	distanceToTSS	Associated.Gene.Name
1	132456	132734	279	*	ENSDARG00000063385	0.000248295	0.0116909	206.35	125.28	107.06	42.28	55.75	58	Promoter (1-2kb)	1	134730	170748	36019	1	-1996	cenpe
1	296678	297029	352	*	ENSDARG00000078751	3.64616e-08	1.35892e-05	95.44	58.66	94.64	12.94	20.2	10	Promoter (3-4kb)	1	293560	318456	24897	1	3118	TPP2
1	889171	889609	439	*	ENSDARG00000035776	2.63245e-09	1.65069e-06	231.89	170.17	137.65	44.87	25.05	20	Distal Intergenic	1	977847	987211	9365	1	-88238	n6amt1
1	949866	950304	439	*	ENSDARG00000035776	1.02881e-05	0.0010375	57.13	40.55	44.93	8.63	12.12	13	Distal Intergenic	1	977847	987211	9365	1	-27543	n6amt1
1	2146798	2147186	389	*	ENSDARG00000084484	1.25461e-05	0.00120548	444.96	302.69	207.43	110.44	75.15	92	Intron (ENSDART00000108919/ENSDARG00000074381, intron 2 of 2)	1	2159889	2160010	122	1	-12703	5S_rRNA
1	2638174	2638498	325	*	ENSDARG00000080082	0.00015452	0.00816135	29.57	89.79	115.67	17.26	23.43	21	Distal Intergenic	1	2689143	2689237	95	2	50739	CABZ01102169.1
1	4240076	4240244	169	*	ENSDARG00000033928	1.93999e-05	0.00168092	86.03	50.69	31.55	17.26	8.08	11	Distal Intergenic	1	4243643	4283906	40264	2	43662	ndfip2
1	4610791	4611155	365	*	ENSDARG00000079006	8.37845e-05	0.00521664	49.74	73.14	51.62	17.26	18.58	18	Distal Intergenic	1	4586600	4608548	21949	1	24191
1	4831501	4831795	295	*	ENSDARG00000067785	8.2185e-05	0.00514855	110.23	76.03	55.44	28.47	18.58	27	Intron (ENSDART00000097632/ENSDARG00000067785, intron 5 of 19)	1	4670972	4855754	184783	2	23959	PARD3B (2 of 2)
1	5190233	5190523	291	*	ENSDARG00000063253	0.000182766	0.00927203	25.54	64.45	63.09	11.22	10.5	19	Exon (ENSDART00000090286/ENSDARG00000063253, exon 5 of 34)	1	5170257	5228525	58269	1	19976	HECW2 (2 of 2)
1	6140910	6141277	368	*	ENSDARG00000082651	0.000620897	0.0225163	32.26	25.34	50.66	15.53	6.46	8	Distal Intergenic	1	6024442	6024546	105	2	-116364	U6
1	6597851	6598590	740	*	ENSDARG00000079779	0.000247963	0.0116836	527.63	339.62	426.34	121.66	197.97	174	Distal Intergenic	1	6566681	6586364	19684	1	31170	radil
1	6620974	6621301	328	*	ENSDARG00000084776	0.000125599	0.00695581	152.58	122.38	112.8	51.77	50.1	41	Distal Intergenic	1	6632203	6632318	116	1	-10902	5S_rRNA
1	6712516	6712948	433	*	ENSDARG00000096630	4.99043e-09	2.79777e-06	328.68	254.9	286.78	66.44	73.53	40	Distal Intergenic	1	6732012	6733826	1815	1	-19064	si:ch211-190d13.1
1	6735262	6735637	376	*	ENSDARG00000096630	4.90358e-07	0.00010169	202.99	126	80.3	37.97	23.43	12	Promoter (3-4kb)	1	6732012	6733826	1815	1	3250	si:ch211-190d13.1
1	6736311	6736590	280	*	ENSDARG00000096630	9.93828e-05	0.00587922	43.69	26.07	43.02	8.63	12.12	7	Promoter (4-5kb)	1	6732012	6733826	1815	1	4299	si:ch211-190d13.1
1	7234121	7234339	219	*	ENSDARG00000022668	7.3299e-09	3.75893e-06	67.21	46.35	21.03	3.45	0	4	Distal Intergenic	1	7192320	7219398	27079	2	-14723	grapb
1	7758266	7758651	386	*	ENSDARG00000079361	0.000304181	0.0135007	88.72	60.83	22.94	13.81	11.31	21	Promoter (9-10kb)	1	7749145	7768053	18909	2	9402	abcg2b
1	7758795	7759068	274	*	ENSDARG00000079361	7.68448e-05	0.00488807	53.77	31.14	57.36	11.22	16.16	10	Promoter (8-9kb)	1	7749145	7768053	18909	2	8985	abcg2b
1	8391866	8392415	550	*	ENSDARG00000037760	7.16286e-07	0.000135398	151.23	107.9	114.71	29.34	34.75	35	Distal Intergenic	1	8366187	8370199	4013	1	25679	uncx4.1
1	8448824	8449104	281	*	ENSDARG00000037760	3.78606e-07	8.37669e-05	141.82	70.97	82.21	17.26	13.74	28	Distal Intergenic	1	8366187	8370199	4013	1	82637	uncx4.1
1	8451063	8451438	376	*	ENSDARG00000037760	0.000198256	0.00985587	192.23	151.35	80.3	39.69	57.37	43	Distal Intergenic	1	8366187	8370199	4013	1	84876	uncx4.1
1	8610111	8610575	465	*	ENSDARG00000074282	3.69327e-06	0.00047857	125.02	37.66	44.93	2.59	16.97	10	Distal Intergenic	1	8577463	8599643	22181	2	-10468	CU914772.1
1	9087345	9087558	214	*	ENSDARG00000076174	0.000164678	0.00858241	59.15	14.48	61.18	16.39	2.42	5	Promoter (6-7kb)	1	9094550	9109197	14648	1	-6992	trim2b
1	9446206	9446554	349	*	ENSDARG00000096536	8.88749e-06	0.000921441	61.84	81.1	172.07	28.47	5.66	24	Promoter (2-3kb)	1	9446350	9448828	2479	2	2274	si:dkey-58j19.6
1	9455703	9455929	227	*	ENSDARG00000096536	3.84531e-05	0.0028679	27.56	40.55	58.31	12.94	0.81	8	Promoter (6-7kb)	1	9446350	9448828	2479	2	-6875	si:dkey-58j19.6
1	9665641	9665892	252	*	ENSDARG00000070512	0.00149581	0.0419029	30.25	32.59	25.81	7.77	13.74	5	Exon (ENSDART00000040502/ENSDARG00000070504, exon 10 of 13)	1	9638795	9649733	10939	2	-15908	tnrc5
1	9868051	9868504	454	*	ENSDARG00000037679	0.00122738	0.0365419	342.79	129.62	172.07	75.07	88.88	80	Promoter (8-9kb)	1	9859946	9872706	12761	1	8105	MPC2 (2 of 2)
1	11468233	11468716	484	*	ENSDARG00000062467	1.30309e-05	0.00124124	271.54	137.59	160.59	60.4	39.59	62	Promoter (<=1kb)	1	11468693	11487314	18622	1	0	zgc:162946
1	11477218	11477484	267	*	ENSDARG00000062467	0.000284138	0.0128262	93.43	22.45	71.69	20.71	7.27	18	Promoter (8-9kb)	1	11468693	11487314	18622	1	8525	zgc:162946
1	12090333	12090442	110	*	ENSDARG00000089442	0.00173885	0.0465636	29.57	44.9	41.1	12.08	16.97	12	Downstream (2-3kb)	1	12063292	12063406	115	1	27041	5S_rRNA
1	12122975	12123182	208	*	ENSDARG00000054274	1.42469e-09	9.92097e-07	75.95	49.24	55.44	8.63	8.08	2	Promoter (5-6kb)	1	12093416	12128586	35171	2	5404	pcdh10a
1	12123500	12123870	371	*	ENSDARG00000054274	4.15305e-06	0.000523316	175.43	128.9	141.48	48.32	41.21	46	Promoter (4-5kb)	1	12093416	12128586	35171	2	4716	pcdh10a
1	12282083	12282395	313	*	ENSDARG00000091084	0.000115994	0.00657817	57.8	72.41	61.18	13.81	29.9	11	Distal Intergenic	1	12169739	12169820	82	1	112344	CABZ01025931.1
1	12821966	12822317	352	*	ENSDARG00000078525	4.7806e-07	0.000100134	50.41	80.38	74.56	16.39	12.12	15	Distal Intergenic	1	12832675	12836850	4176	1	-10358	CCRN4L (2 of 2)
1	12863242	12863515	274	*	ENSDARG00000079626	6.53378e-05	0.00433972	127.71	140.48	96.55	12.94	56.56	23	Promoter (2-3kb)	1	12841965	12860838	18874	2	-2404	elf2b
1	13408617	13408959	343	*	ENSDARG00000039063	0.000495661	0.0191754	115.61	19.55	48.75	13.81	20.2	11	Promoter (8-9kb)	1	13384328	13417763	33436	2	8804	PGBD4 (1 of 8)
1	14026778	14027103	326	*	ENSDARG00000079317	0.000107776	0.00624055	63.18	53.59	48.75	9.49	24.24	13	Intron (ENSDART00000109970/ENSDARG00000079317, intron 10 of 13)	1	14017727	14055663	37937	2	28560	DLC1
1	14074021	14074288	268	*	ENSDARG00000079317	1.97701e-06	0.000293244	61.16	64.45	55.44	13.81	17.78	10	Distal Intergenic	1	14017727	14055663	37937	2	-18358	DLC1
1	14082958	14083230	273	*	ENSDARG00000079317	0.00191701	0.0499549	53.1	48.52	60.22	4.31	29.09	18	Distal Intergenic	1	14017727	14055663	37937	2	-27295	DLC1
1	14091686	14091974	289	*	ENSDARG00000079317	2.35863e-05	0.00197011	170.72	137.59	148.17	41.42	63.83	44	Distal Intergenic	1	14017727	14055663	37937	2	-36023	DLC1
1	14104111	14104341	231	*	ENSDARG00000079317	4.92829e-05	0.00348318	69.9	55.03	47.8	7.77	23.43	13	Distal Intergenic	1	14017727	14055663	37937	2	-48448	DLC1
1	14125064	14125345	282	*	ENSDARG00000079317	1.86645e-05	0.00163216	91.41	60.83	91.77	25.89	25.05	21	Distal Intergenic	1	14017727	14055663	37937	2	-69401	DLC1
1	14744111	14744655	545	*	ENSDARG00000084595	1.31649e-05	0.00124893	119.64	63.72	106.11	34.51	15.35	25	Distal Intergenic	1	14891256	14891372	117	2	146717	5S_rRNA
1	14767526	14767982	457	*	ENSDARG00000084595	0.000769555	0.0260672	135.1	104.28	130.96	40.55	50.1	62	Distal Intergenic	1	14891256	14891372	117	2	123390	5S_rRNA
1	15706020	15706484	465	*	ENSDARG00000088569	9.28275e-06	0.000952818	416.73	172.35	188.32	40.55	94.54	34	Distal Intergenic	1	15683111	15683325	215	2	-22695	U3
1	15718547	15719066	520	*	ENSDARG00000088569	0.000204834	0.0101086	102.17	75.31	72.65	30.2	30.7	30	Distal Intergenic	1	15683111	15683325	215	2	-35222	U3
1	15767170	15767455	286	*	ENSDARG00000088569	0.000495443	0.0191754	22.85	27.52	29.63	3.45	10.5	5	Distal Intergenic	1	15683111	15683325	215	2	-83845	U3
1	15968356	15968617	262	*	ENSDARG00000092109	9.9403e-05	0.00587922	73.94	48.52	46.84	17.26	15.35	19	Distal Intergenic	1	16072390	16103050	30661	2	134433	si:ch211-194c21.1
1	16109406	16109635	230	*	ENSDARG00000092109	2.01069e-06	0.00029776	85.36	36.93	22.94	9.49	4.85	6	Promoter (6-7kb)	1	16072390	16103050	30661	2	-6356	si:ch211-194c21.1
1	17349899	17350523	625	*	ENSDARG00000015495	0.00044103	0.017677	286.33	166.55	172.07	87.15	79.99	77	Promoter (6-7kb)	1	17336041	17356958	20918	2	6435	klf3
1	18241863	18242067	205	*	ENSDARG00000056133	0.000252154	0.0118219	43.02	35.48	59.27	9.49	13.74	18	Promoter (2-3kb)	1	18214923	18244273	29351	2	2206	kitb
1	18526143	18526488	346	*	ENSDARG00000096580	0.00122265	0.0364504	67.21	63	91.77	28.47	37.98	18	Promoter (3-4kb)	1	18529176	18530106	931	2	3618	si:ch211-42i9.10
1	19345644	19345836	193	*	ENSDARG00000095632	2.88395e-06	0.000397055	47.05	31.14	42.06	4.31	11.31	3	Intron (ENSDART00000124770/ENSDARG00000037455, intron 5 of 5)	1	19262413	19334433	72021	2	-11211	si:dkey-189j19.1
1	20621708	20622071	364	*	ENSDARG00000085494	3.11365e-07	7.25283e-05	161.31	91.97	79.34	18.98	29.9	20	Intron (ENSDART00000132602/ENSDARG00000037383, intron 6 of 10)	1	20576154	20576270	117	2	-45438	5S_rRNA
1	21861166	21861422	257	*	ENSDARG00000061121	0.000634718	0.0228326	76.62	34.03	49.71	11.22	26.66	7	Intron (ENSDART00000144208/ENSDARG00000061121, intron 4 of 20)	1	21717645	21931677	214033	2	70255	lphn3.1
1	22065073	22065267	195	*	ENSDARG00000019838	0.000699962	0.0244743	83.35	68.79	54.49	24.16	32.32	21	Promoter (3-4kb)	1	22057626	22068847	11222	2	3580	ugdh
1	23046476	23046778	303	*	ENSDARG00000092542	0.000258062	0.012014	66.54	42.72	69.78	29.34	8.08	12	Exon (ENSDART00000025224/ENSDARG00000031108, exon 5 of 56)	1	23111919	23118334	6416	1	-65141	si:dkey-40h17.5
1	24088842	24089072	231	*	ENSDARG00000079434	3.30933e-07	7.6148e-05	64.53	32.59	19.12	2.59	2.42	6	Intron (ENSDART00000133208/ENSDARG00000079434, intron 3 of 33)	1	24075577	24173549	97973	1	13265	si:ch211-208h7.4
1	24331932	24332195	264	*	ENSDARG00000070055	0.000458982	0.0182086	135.77	102.1	58.31	38.83	38.79	24	Intron (ENSDART00000125686/ENSDARG00000070055, intron 1 of 7)	1	24298452	24343971	45520	2	11776	arfip1
1	24542197	24542538	342	*	ENSDARG00000037281	2.63372e-08	1.03401e-05	77.3	59.38	79.34	11.22	16.97	5	Promoter (5-6kb)	1	24527199	24536783	9585	2	-5414	fgg
1	24555889	24556200	312	*	ENSDARG00000037278	0.000487922	0.0189759	118.97	88.35	89.86	33.65	50.91	22	Promoter (1-2kb)	1	24554198	24555439	1242	1	1691	lrata
1	25132802	25133076	275	*	ENSDARG00000077817	5.56018e-06	0.000649873	45.71	36.21	55.44	6.9	12.12	10	Downstream (2-3kb)	1	25135780	25175791	40012	2	42715	cxxc4
1	25250086	25250510	425	*	ENSDARG00000076928	9.6885e-10	7.67585e-07	222.48	139.04	151.04	21.57	21.82	41	Promoter (6-7kb)	1	25256874	25269817	12944	1	-6364	tet2
1	25263663	25264019	357	*	ENSDARG00000076928	0.00148537	0.0417554	246	130.35	198.83	87.15	79.19	79	Promoter (6-7kb)	1	25256874	25269817	12944	1	6789	tet2
1	25633865	25634147	283	*	ENSDARG00000096667	0.000805006	0.0269506	243.31	120.21	123.31	74.21	58.18	51	Promoter (<=1kb)	1	25633941	25636188	2248	1	0	si:dkey-25o16.2
1	26069862	26070285	424	*	ENSDARG00000069989	0.000203754	0.0100666	75.28	75.31	104.2	27.61	31.51	33	Intron (ENSDART00000102322/ENSDARG00000069989, intron 1 of 6)	1	25990137	26175158	185022	1	79725	bnc2
1	26119530	26119816	287	*	ENSDARG00000069989	2.99874e-05	0.00237153	217.77	115.86	219.86	45.73	70.3	52	Intron (ENSDART00000102322/ENSDARG00000069989, intron 2 of 6)	1	25990137	26175158	185022	1	129393	bnc2
1	26121562	26122018	457	*	ENSDARG00000069989	0.000778154	0.0263045	513.52	265.76	395.75	147.55	184.23	146	Intron (ENSDART00000102322/ENSDARG00000069989, intron 2 of 6)	1	25990137	26175158	185022	1	131425	bnc2
1	26148461	26148735	275	*	ENSDARG00000069989	4.53929e-06	0.000554556	85.36	48.52	72.65	16.39	19.39	15	Intron (ENSDART00000102322/ENSDARG00000069989, intron 4 of 6)	1	25990137	26175158	185022	1	158324	bnc2
1	29346561	29346901	341	*	ENSDARG00000091513	0.000672517	0.0237532	102.17	39.1	18.16	10.35	17.78	12	Promoter (7-8kb)	1	29331168	29354278	23111	2	7377	C1H3orf70 (2 of 2)
1	30608919	30609604	686	*	ENSDARG00000040780	0.000109213	0.00629343	258.1	223.76	236.11	81.97	89.69	106	Promoter (<=1kb)	1	30609327	30615423	6097	1	0	INHBE
1	30942606	30942961	356	*	ENSDARG00000078902	1.01875e-07	3.04951e-05	89.39	73.14	70.74	16.39	5.66	19	Intron (ENSDART00000087115/ENSDARG00000078902, intron 1 of 22)	1	30418393	30959378	540986	2	16417	rims1b
1	31005909	31006445	537	*	ENSDARG00000018611	0.000461343	0.0182807	596.86	301.24	272.44	114.76	189.89	96	Distal Intergenic	1	30985962	30988061	2100	2	-17848	lbx1b
1	31264757	31265127	371	*	ENSDARG00000058231	8.1863e-08	2.57884e-05	113.59	55.03	64.05	17.26	6.46	13	Intron (ENSDART00000126286/ENSDARG00000058231, intron 16 of 16)	1	31260664	31310648	49985	2	45521	nt5c2b
1	32591002	32591248	247	*	ENSDARG00000085680	7.54611e-06	0.00081703	44.36	28.97	66.91	4.31	7.27	14	Distal Intergenic	1	32666811	32666925	115	2	75677	5S_rRNA
1	32753359	32753648	290	*	ENSDARG00000085680	0.000366292	0.0154244	41.67	49.24	37.28	12.08	14.54	15	Distal Intergenic	1	32666811	32666925	115	2	-86434	5S_rRNA
1	32780694	32781264	571	*	ENSDARG00000094318	5.24723e-10	4.56743e-07	309.86	187.55	166.33	32.79	41.21	41	Distal Intergenic	1	32880493	32881970	1478	1	-99229	si:dkeyp-86f8.2
1	32837437	32837638	202	*	ENSDARG00000094318	3.17555e-05	0.00247438	38.31	26.79	47.8	6.04	3.23	13	Distal Intergenic	1	32880493	32881970	1478	1	-42855	si:dkeyp-86f8.2
1	32964928	32965221	294	*	ENSDARG00000074815	7.04603e-06	0.00077429	42.34	57.93	46.84	16.39	3.23	8	Distal Intergenic	1	32987426	32997313	9888	1	-22205	mxra5a
1	32975276	32975549	274	*	ENSDARG00000074815	2.56767e-05	0.00210485	30.25	43.45	64.05	6.04	14.54	9	Distal Intergenic	1	32987426	32997313	9888	1	-11877	mxra5a
1	33184412	33184686	275	*	ENSDARG00000053586	0.000136133	0.00737267	114.26	89.07	97.5	18.98	36.36	44	Promoter (5-6kb)	1	33180213	33190596	10384	2	5910	creb1a
1	34274866	34275358	493	*	ENSDARG00000015506	2.19895e-08	8.97957e-06	516.2	135.41	223.68	42.28	52.52	33	Intron (ENSDART00000125944/ENSDARG00000013006, intron 14 of 15)	1	34226171	34245294	19124	2	-29572	klf5a
1	35193328	35193699	372	*	ENSDARG00000037018	3.90541e-05	0.00290617	143.84	60.83	77.43	17.26	18.58	37	Promoter (9-10kb)	1	35202952	35317774	114823	1	-9253	gab1
1	35440709	35441192	484	*	ENSDARG00000094485	8.30626e-05	0.00518564	162.66	150.62	125.23	34.51	68.68	43	Distal Intergenic	1	35373888	35403730	29843	2	-36979	si:dkey-27h10.2
1	35767542	35768320	779	*	ENSDARG00000037002	0.000267591	0.0123323	490.66	213.62	233.24	100.09	115.55	108	Intron (ENSDART00000037516/ENSDARG00000076171, intron 5 of 13)	1	35694008	35706512	12505	1	73534	zgc:152968
1	35865886	35866208	323	*	ENSDARG00000085343	0.00129127	0.0379403	53.77	59.38	68.83	12.94	30.7	24	Promoter (3-4kb)	1	35862376	35862492	117	1	3510	5S_rRNA
1	35887337	35887598	262	*	ENSDARG00000036995	1.41972e-07	3.95454e-05	128.38	58.66	63.09	12.08	12.93	19	Distal Intergenic	1	35902876	35912115	9240	1	-15278	lsm6
1	35918576	35919011	436	*	ENSDARG00000036995	0.000112057	0.00641264	132.41	64.45	74.56	13.81	34.75	29	Distal Intergenic	1	35902876	35912115	9240	1	15700	lsm6
1	38651038	38651580	543	*	ENSDARG00000008305	1.66229e-12	4.2295e-09	854.29	401.9	340.31	44.01	76.76	55	Distal Intergenic	1	38602513	38604378	1866	2	-46660	hand2
1	38693619	38693995	377	*	ENSDARG00000007477	3.40168e-05	0.00259706	360.27	188.28	180.67	58.67	88.07	74	Distal Intergenic	1	38754027	38770862	16836	2	76867	fbxo8
1	38710794	38711042	249	*	ENSDARG00000007477	3.42997e-08	1.28924e-05	105.53	55.76	59.27	7.77	16.97	7	Distal Intergenic	1	38754027	38770862	16836	2	59820	fbxo8
1	38712874	38713305	432	*	ENSDARG00000007477	0.00042188	0.0171207	951.08	436.66	450.24	179.47	276.34	203	Distal Intergenic	1	38754027	38770862	16836	2	57557	fbxo8
1	38727528	38727726	199	*	ENSDARG00000007477	1.17748e-08	5.42824e-06	57.13	49.24	34.41	3.45	4.04	8	Distal Intergenic	1	38754027	38770862	16836	2	43136	fbxo8
1	38732527	38732986	460	*	ENSDARG00000007477	1.17701e-05	0.00114631	63.85	105	66.91	20.71	17.78	26	Distal Intergenic	1	38754027	38770862	16836	2	37876	fbxo8
1	38735651	38735958	308	*	ENSDARG00000007477	2.57616e-07	6.18597e-05	93.43	87.62	89.86	8.63	22.62	24	Distal Intergenic	1	38754027	38770862	16836	2	34904	fbxo8
1	38891309	38891503	195	*	ENSDARG00000011066	0.000282498	0.0128222	34.95	33.31	28.68	9.49	11.31	2	Distal Intergenic	1	38827489	38873612	46124	2	-17697	GLRA3
1	39074872	39075171	300	*	ENSDARG00000004621	4.97089e-05	0.0035025	56.46	74.59	36.32	14.67	16.16	15	Intron (ENSDART00000150215/ENSDARG00000095811, intron 1 of 1)	1	39003575	39111338	107764	2	36167	gpm6ab
1	39267948	39268376	429	*	ENSDARG00000069640	1.19492e-05	0.00116129	286.33	165.83	211.26	32.79	86.46	56	Promoter (2-3kb)	1	39213358	39270725	57368	2	2349	vegfc
1	39281633	39281827	195	*	ENSDARG00000069640	6.58818e-06	0.000735131	23.52	14.48	24.85	0.86	0.81	2	Distal Intergenic	1	39213358	39270725	57368	2	-10908	vegfc
1	39880464	39880755	292	*	ENSDARG00000083741	1.49698e-06	0.000235229	133.76	91.97	79.34	31.06	21.01	24	Promoter (4-5kb)	1	39876269	39876385	117	1	4195	5S_rRNA
1	40321326	40321567	242	*	ENSDARG00000070162	0.00042898	0.0173358	10.08	34.76	51.62	1.73	6.46	10	Intron (ENSDART00000139354/ENSDARG00000070162, intron 1 of 3)	1	40260855	40340079	79225	2	18512	stox2a
1	40329327	40329662	336	*	ENSDARG00000070162	7.84454e-05	0.00495889	8.74	28.24	12.43	0.86	0	1	Intron (ENSDART00000139354/ENSDARG00000070162, intron 1 of 3)	1	40260855	40340079	79225	2	10417	stox2a
1	40666918	40667037	120	*	ENSDARG00000031435	0.00102646	0.0323158	44.36	31.14	18.16	4.31	11.31	10	Distal Intergenic	1	40656189	40663079	6891	1	10729	zgc:56493
1	40887504	40887757	254	*	ENSDARG00000079552	0.000538333	0.0203938	77.3	17.38	39.19	9.49	16.97	3	Intron (ENSDART00000114659/ENSDARG00000079552, intron 1 of 4)	1	40726408	40911858	185451	2	24101	maml3
1	42147165	42147646	482	*	ENSDARG00000036965	0.000573161	0.0213016	157.28	79.66	92.72	48.32	35.55	38	Distal Intergenic	1	42153362	42200304	46943	2	52658	rnf24
1	42287563	42287752	190	*	ENSDARG00000060264	0.000158908	0.00833984	12.77	29.69	41.1	7.77	4.04	3	Exon (ENSDART00000084735/ENSDARG00000060264, exon 21 of 29)	1	42269691	42303114	33424	1	17872	si:dkey-37g12.1
1	42311537	42311702	166	*	ENSDARG00000018117	0.000240795	0.0114399	83.35	21.72	54.49	15.53	10.5	15	Distal Intergenic	1	42331823	42332824	1002	1	-20121	si:dkey-37g12.2
1	42312123	42312619	497	*	ENSDARG00000018117	6.16868e-09	3.27777e-06	445.63	196.97	207.43	49.18	46.87	54	Distal Intergenic	1	42331823	42332824	1002	1	-19204	si:dkey-37g12.2
1	42315657	42315867	211	*	ENSDARG00000018117	0.00066687	0.0236281	80.66	50.69	46.84	15.53	24.24	23	Distal Intergenic	1	42331823	42332824	1002	1	-15956	si:dkey-37g12.2
1	42316754	42317004	251	*	ENSDARG00000018117	6.5034e-17	1.7209e-12	108.89	85.45	98.46	4.31	5.66	4	Distal Intergenic	1	42331823	42332824	1002	1	-14819	si:dkey-37g12.2
1	42885407	42885640	234	*	ENSDARG00000087061	1.9302e-06	0.000288566	57.8	24.62	46.84	7.77	2.42	9	Intron (ENSDART00000138740/ENSDARG00000024785, intron 7 of 8)	1	42663828	42672264	8437	2	-213143	si:ch211-71k14.1
1	43197298	43197573	276	*	ENSDARG00000052713	0.000932795	0.0301089	63.18	52.14	49.71	24.16	1.62	18	Intron (ENSDART00000138740/ENSDARG00000024785, intron 7 of 8)	1	43159073	43161595	2523	2	-35703	lrrtm1
1	43453564	43453782	219	*	ENSDARG00000085559	0.000273688	0.0125646	31.59	47.07	42.06	16.39	3.23	11	Distal Intergenic	1	43357280	43357395	116	2	-96169	5S_rRNA
1	44652027	44652377	351	*	ENSDARG00000078233	2.44773e-06	0.000347036	35.62	21	16.25	0.86	0	3	Promoter (2-3kb)	1	44621749	44654560	32812	2	2183	ctnnd1
1	46458545	46458900	356	*	ENSDARG00000073848	2.51411e-07	6.07526e-05	101.49	79.66	68.83	13.81	20.2	21	Intron (ENSDART00000108528/ENSDARG00000073848, intron 1 of 20)	1	46429125	46517387	88263	1	29420	arhgef7b
1	46871249	46871391	143	*	ENSDARG00000095860	0.000378752	0.0158282	32.93	19.55	35.37	6.9	10.5	2	Intron (ENSDART00000150029/ENSDARG00000008413, intron 1 of 30)	1	46897719	46898743	1025	1	-26328	si:dkey-263l8.2
1	47893548	47893852	305	*	ENSDARG00000069450	1.96005e-13	7.62737e-10	207.02	121.66	107.06	11.22	17.78	14	Intron (ENSDART00000053284/ENSDARG00000036687, intron 4 of 10)	1	47911841	47928560	16720	2	34708	cx41.8
1	47957991	47958110	120	*	ENSDARG00000015559	0.000851668	0.0281254	59.15	45.62	38.24	12.08	14.54	23	Promoter (1-2kb)	1	47956830	47982467	25638	1	1161	fstl1a
1	47964353	47964623	271	*	ENSDARG00000015559	0.00177307	0.0471736	138.46	94.14	70.74	31.93	47.67	44	Promoter (7-8kb)	1	47956830	47982467	25638	1	7523	fstl1a
1	48027755	48028171	417	*	ENSDARG00000060148	4.78156e-05	0.00341229	207.02	98.48	152.95	38.83	49.29	55	Intron (ENSDART00000109244/ENSDARG00000060148, intron 1 of 15)	1	48013416	48188418	175003	1	14339	sh3pxd2aa
1	48605347	48605578	232	*	ENSDARG00000075865	1.55533e-06	0.000241813	36.97	33.31	46.84	8.63	3.23	7	Promoter (1-2kb)	1	48606636	49100620	493985	1	-1058	CABZ01076351.1
1	48643035	48643354	320	*	ENSDARG00000075865	0.00147358	0.0415707	34.95	49.24	94.64	16.39	16.16	28	Intron (ENSDART00000110573/ENSDARG00000075865, intron 1 of 21)	1	48606636	49100620	493985	1	36399	CABZ01076351.1
1	48984216	48984524	309	*	ENSDARG00000076333	5.19738e-05	0.00362687	71.25	60.1	83.16	16.39	7.27	31	Intron (ENSDART00000110573/ENSDARG00000075865, intron 21 of 21)	1	49109597	49185906	76310	2	201382	SORCS1
1	49190895	49190991	97	*	ENSDARG00000076333	0.00157876	0.0434811	2.02	15.93	31.55	2.59	2.42	0	Promoter (4-5kb)	1	49109597	49185906	76310	2	-4989	SORCS1
1	49885567	49885995	429	*	ENSDARG00000094465	0.000227863	0.0109749	131.07	41.28	20.07	16.39	8.89	16	Exon (ENSDART00000136481/ENSDARG00000052468, exon 1 of 4)	1	49864094	49868304	4211	2	-17263	si:dkeyp-80c12.8
1	50258817	50259142	326	*	ENSDARG00000094063	4.77847e-05	0.00341229	103.51	91.97	98.46	35.38	37.98	24	Distal Intergenic	1	50206302	50222221	15920	1	52515	si:ch211-149l1.1
1	50954102	50954341	240	*	ENSDARG00000076420	4.16424e-05	0.0030592	57.13	29.69	32.5	9.49	11.31	5	Promoter (8-9kb)	1	50899799	50945330	45532	2	-8772	dkk2
1	50964733	50964963	231	*	ENSDARG00000076420	0.000750289	0.0256222	28.9	19.55	39.19	5.18	4.04	13	Distal Intergenic	1	50899799	50945330	45532	2	-19403	dkk2
1	51242426	51242721	296	*	ENSDARG00000075564	0.00030404	0.013499	73.26	80.38	134.78	30.2	31.51	40	Intron (ENSDART00000080389/ENSDARG00000075564, intron 10 of 25)	1	51202171	51300156	97986	2	57435	fam13a
1	51261479	51261726	248	*	ENSDARG00000075564	3.52798e-09	2.07655e-06	90.74	68.07	90.81	17.26	13.74	11	Intron (ENSDART00000080389/ENSDARG00000075564, intron 8 of 25)	1	51202171	51300156	97986	2	38430	fam13a
1	51660130	51660441	312	*	ENSDARG00000030289	0.00125778	0.0372292	77.97	39.83	52.58	8.63	23.43	25	Promoter (6-7kb)	1	51614688	51667364	52677	2	6923	jag1a
1	51963337	51963948	612	*	ENSDARG00000084990	8.71248e-05	0.00537153	449.66	306.31	270.52	139.78	126.05	96	Intron (ENSDART00000152719/ENSDARG00000052435, intron 4 of 5)	1	51974308	51974422	115	1	-10360	5S_rRNA
1	52008375	52008819	445	*	ENSDARG00000002937	0.000859835	0.0283063	171.4	78.93	114.71	38.83	57.37	41	Intron (ENSDART00000028018/ENSDARG00000002937, intron 8 of 12)	1	51983934	52033926	49993	1	24441	meis4.1a
1	52010793	52011091	299	*	ENSDARG00000002937	2.50406e-11	4.19376e-08	421.43	206.38	195.96	18.98	47.67	17	Intron (ENSDART00000028018/ENSDARG00000002937, intron 8 of 12)	1	51983934	52033926	49993	1	26859	meis4.1a
1	52013052	52013436	385	*	ENSDARG00000002937	7.93318e-18	3.49874e-13	648.62	343.97	322.14	28.47	39.59	36	Intron (ENSDART00000028018/ENSDARG00000002937, intron 8 of 12)	1	51983934	52033926	49993	1	29118	meis4.1a
1	52025629	52025962	334	*	ENSDARG00000074915	1.92496e-08	8.16305e-06	246	127.45	114.71	20.71	35.55	30	Intron (ENSDART00000028018/ENSDARG00000002937, intron 9 of 12)	1	52046090	52054757	8668	1	-20128	etaa1
1	52040264	52040453	190	*	ENSDARG00000074915	1.80546e-06	0.000274255	77.3	52.14	29.63	10.35	9.7	9	Promoter (5-6kb)	1	52046090	52054757	8668	1	-5637	etaa1
1	52042459	52042819	361	*	ENSDARG00000074915	0.000632499	0.0227789	178.79	86.9	63.09	29.34	51.71	12	Promoter (3-4kb)	1	52046090	52054757	8668	1	-3271	etaa1
1	52062092	52062678	587	*	ENSDARG00000074915	0.000160739	0.00841927	408.66	194.07	170.15	66.44	109.89	62	Distal Intergenic	1	52046090	52054757	8668	1	16002	etaa1
1	52247780	52248199	420	*	ENSDARG00000096092	4.21728e-08	1.53291e-05	161.31	118.76	137.65	16.39	34.75	34	Promoter (<=1kb)	1	52247077	52319972	72896	1	703	si:ch211-145g9.7
1	52472471	52472940	470	*	ENSDARG00000043226	0.000194496	0.00972123	270.87	133.24	146.26	57.81	71.91	61	Intron (ENSDART00000121795/ENSDARG00000043226, intron 2 of 12)	1	52397365	52595159	197795	1	75106	nfixa
1	52500315	52500679	365	*	ENSDARG00000043226	0.00022873	0.0110007	162.66	194.07	183.54	56.09	52.52	93	Intron (ENSDART00000121795/ENSDARG00000043226, intron 2 of 12)	1	52397365	52595159	197795	1	102950	nfixa
1	52737908	52738208	301	*	ENSDARG00000017193	0.00150413	0.0420469	70.57	52.14	67.87	13.81	30.7	28	Distal Intergenic	1	52709821	52717915	8095	2	-19993	cnn1a
1	53161428	53161788	361	*	ENSDARG00000004634	0.00110992	0.0341993	198.95	143.38	137.65	91.46	52.52	47	Promoter (4-5kb)	1	53156866	53193726	36861	1	4562	osbp
1	53216797	53216934	138	*	ENSDARG00000093712	0.000525728	0.0200303	33.61	21.72	31.55	7.77	5.66	10	Promoter (8-9kb)	1	53208509	53209057	549	1	8288	CABZ01021530.1
1	53878751	53878959	209	*	ENSDARG00000085267	3.50641e-05	0.00265861	34.95	49.24	67.87	12.08	10.5	16	Promoter (4-5kb)	1	53883456	53883572	117	1	-4497	5S_rRNA
1	56546658	56546976	319	*	ENSDARG00000012263	1.60942e-05	0.00145153	32.26	32.59	34.41	9.49	5.66	1	Intron (ENSDART00000143793/ENSDARG00000093198, intron 29 of 41)	1	56517096	56534610	17515	2	-12048	CABZ01036814.1
1	56717799	56717939	141	*	ENSDARG00000012694	0.00155261	0.0429396	36.3	21	43.97	10.35	12.12	10	Promoter (5-6kb)	1	56676993	56723747	46755	2	5808	c3a
1	56730329	56730597	269	*	ENSDARG00000068182	2.75991e-07	6.55579e-05	53.1	96.31	132.87	17.26	8.08	23	Promoter (3-4kb)	1	56727187	56731699	4513	1	3142	crb3b
1	56954357	56954623	267	*	ENSDARG00000069222	0.00145984	0.0412976	41.67	28.97	38.24	14.67	12.12	11	Distal Intergenic	1	56961727	56966120	4394	2	11497	CABZ01070637.1
1	57651274	57651698	425	*	ENSDARG00000007289	1.64823e-08	7.08033e-06	127.71	113.69	185.45	25.89	12.12	35	Promoter (4-5kb)	1	57636360	57646923	10564	2	-4351	METRNL (1 of 2)
1	59221731	59221870	140	*	ENSDARG00000075089	0.000169357	0.00874685	65.2	20.28	35.37	13.81	8.08	2	Promoter (6-7kb)	1	59215522	59226431	10910	1	6209	CD97 (2 of 4)
1	59446577	59446915	339	*	ENSDARG00000095773	0.00110022	0.0340301	131.07	46.35	82.21	23.3	44.44	13	Intron (ENSDART00000109528/ENSDARG00000089904, intron 14 of 17)	1	59432703	59433977	1275	2	-12600
2	170665	171004	340	*	ENSDARG00000038666	7.11362e-06	0.000779775	197.61	114.41	164.42	14.67	43.63	52	Promoter (<=1kb)	2	167258	170770	3513	2	0	igfbp1b
2	171110	171481	372	*	ENSDARG00000038666	1.30693e-12	3.60243e-09	141.15	168	190.23	13.81	29.09	20	Promoter (<=1kb)	2	167258	170770	3513	2	-340	igfbp1b
2	293390	293628	239	*	ENSDARG00000078694	4.1584e-05	0.00305831	82	28.24	20.07	7.77	10.5	4	Promoter (3-4kb)	2	290242	301021	10780	1	3148	PHLPP1
2	329778	330114	337	*	ENSDARG00000074146	1.58114e-06	0.000245249	85.36	60.1	90.81	5.18	10.5	27	Promoter (1-2kb)	2	328130	337204	9075	1	1648	ZNF146
2	510243	510828	586	*	ENSDARG00000091260	0.000193996	0.00970772	120.31	118.76	172.07	38.83	35.55	68	Distal Intergenic	2	414631	447851	33221	1	95612	mylk4a
2	627780	628154	375	*	ENSDARG00000089125	5.12137e-06	0.000610999	106.87	88.35	71.69	21.57	31.51	12	Distal Intergenic	2	689562	790847	101286	1	-61408	CABZ01064012.1
2	653781	653971	191	*	ENSDARG00000089125	4.49541e-06	0.000552255	69.23	62.28	63.09	22.43	14.54	9	Distal Intergenic	2	689562	790847	101286	1	-35591	CABZ01064012.1
2	998365	998689	325	*	ENSDARG00000006560	0.00181273	0.0479774	373.71	183.93	187.36	96.64	127.67	70	Distal Intergenic	2	1038215	1063571	25357	2	64882	irf4a
2	1864901	1865175	275	*	ENSDARG00000088372	6.6331e-05	0.00438149	60.49	31.14	76.47	15.53	11.31	17	Promoter (8-9kb)	2	1856129	1856224	96	1	8772	FP243387.1
2	1908888	1909168	281	*	ENSDARG00000022309	0.000573136	0.0213016	77.97	42.72	59.27	24.16	12.93	24	Promoter (3-4kb)	2	1912379	1964899	52521	1	-3211	dspa
2	2389893	2390015	123	*	ENSDARG00000076426	0.00153337	0.042562	81.33	33.31	30.59	16.39	12.12	19	Promoter (2-3kb)	2	2392159	2424881	32723	1	-2144	dsg2l
2	3093817	3094163	347	*	ENSDARG00000056406	0.000427924	0.0173037	201.64	152.07	115.67	71.62	57.37	52	Promoter (3-4kb)	2	3090753	3097585	6833	1	3064	bambib
2	3164775	3165077	303	*	ENSDARG00000056411	6.72942e-06	0.000745692	86.71	107.17	74.56	10.35	24.24	31	Distal Intergenic	2	3178319	3185114	6796	2	20037	adipoqb
2	3167088	3167446	359	*	ENSDARG00000056411	0.000161741	0.00846506	135.1	96.31	91.77	18.12	37.17	48	Distal Intergenic	2	3178319	3185114	6796	2	17668	adipoqb
2	8392964	8393259	296	*	ENSDARG00000058638	1.69656e-13	6.94395e-10	110.23	66.62	93.68	7.77	3.23	9	Promoter (2-3kb)	2	8371294	8396016	24723	2	2757	si:ch211-71m22.1
2	11047905	11048256	352	*	ENSDARG00000084912	0.000343889	0.0147199	90.74	31.14	65.96	18.98	16.97	21	Intron (ENSDART00000131229/ENSDARG00000017398, intron 6 of 21)	2	11035191	11035312	122	1	12714	5S_rRNA
2	11530717	11530919	203	*	ENSDARG00000093083	0.0015137	0.0422342	74.61	42	73.61	24.16	28.28	21	Intron (ENSDART00000138562/ENSDARG00000039196, intron 1 of 33)	2	11552131	11558509	6379	2	27590	si:dkey-203o21.2
2	12043914	12044213	300	*	ENSDARG00000079665	4.06427e-07	8.85891e-05	121.66	90.52	86.99	26.75	26.66	15	Promoter (9-10kb)	2	11895694	12034518	138825	2	-9396	GPR158 (2 of 2)
2	14892390	14892620	231	*	ENSDARG00000029856	2.88225e-05	0.0023042	89.39	35.48	31.55	12.08	13.74	4	Intron (ENSDART00000058484/ENSDARG00000029856, intron 6 of 6)	2	14868993	14895878	26886	1	23397	cnn3b
2	14996941	14997423	483	*	ENSDARG00000083705	0.0012605	0.0372422	253.4	124.55	142.43	64.71	81.61	62	Promoter (3-4kb)	2	14993850	14993966	117	1	3091	5S_rRNA
2	15651100	15651957	858	*	ENSDARG00000093060	5.77396e-07	0.000115225	39.66	25.34	25.81	4.31	2.42	2	Promoter (2-3kb)	2	15654136	15664619	10484	1	-2179	si:dkey-94a14.1
2	16060746	16061061	316	*	ENSDARG00000010956	3.58814e-09	2.10062e-06	84.02	74.59	86.99	10.35	13.74	18	Intron (ENSDART00000133708/ENSDARG00000012914, intron 1 of 10)	2	15994629	16031206	36578	1	66117	sh3glb1b
2	16806314	16806659	346	*	ENSDARG00000084026	2.09723e-05	0.00179832	144.51	94.14	137.65	27.61	33.94	51	Exon (ENSDART00000090260/ENSDARG00000062427, exon 18 of 23)	2	16768660	16768779	120	1	37654	5S_rRNA
2	17148179	17148578	400	*	ENSDARG00000015252	0.00121856	0.0363821	92.08	60.1	81.25	36.24	30.7	28	Intron (ENSDART00000123137/ENSDARG00000015252, intron 5 of 11)	2	17085994	17214190	128197	2	65612	st3gal3b
2	18019681	18020158	478	*	ENSDARG00000010267	0.000386414	0.0160592	294.4	170.17	196.92	62.99	104.24	81	Intron (ENSDART00000124724/ENSDARG00000010267, intron 3 of 20)	2	17988789	18244676	255888	1	30892	dpydb
2	18078464	18078575	112	*	ENSDARG00000010267	0.000103148	0.00603219	45.03	36.21	29.63	12.08	9.7	6	Intron (ENSDART00000124724/ENSDARG00000010267, intron 10 of 20)	2	17988789	18244676	255888	1	89675	dpydb
2	18302839	18303274	436	*	ENSDARG00000015901	5.14351e-05	0.00359687	432.19	229.55	185.45	73.34	110.7	65	Distal Intergenic	2	18274382	18292829	18448	2	-10010	ptbp2b
2	19133014	19133526	513	*	ENSDARG00000023701	1.41414e-08	6.27858e-06	149.22	79.66	86.03	11.22	16.97	24	Exon (ENSDART00000132283/ENSDARG00000023701, exon 4 of 19)	2	19097762	19171555	73794	1	35252	zfyve9a
2	19523151	19523478	328	*	ENSDARG00000069054	2.06126e-10	2.16446e-07	105.53	63.72	136.7	5.18	17.78	9	Distal Intergenic	2	19460034	19463977	3944	2	-59174	glula
2	20265883	20266142	260	*	ENSDARG00000086822	0.000143343	0.00769515	56.46	39.1	68.83	5.18	22.62	14	Exon (ENSDART00000154380/ENSDARG00000012709, exon 13 of 34)	2	20255652	20255766	115	2	-10117	5S_rRNA
2	20397028	20397333	306	*	ENSDARG00000092679	9.95598e-05	0.00588351	245.33	81.1	142.43	48.32	54.95	24	Promoter (4-5kb)	2	20401639	20402945	1307	1	-4306	si:ch211-267e7.11
2	20489550	20489721	172	*	ENSDARG00000076330	4.34761e-09	2.49015e-06	108.89	73.86	83.16	18.98	14.54	12	Promoter (5-6kb)	2	20430282	20484512	54231	2	-5038	dusp12
2	20492466	20492767	302	*	ENSDARG00000005593	1.9983e-08	8.36099e-06	131.07	119.48	83.16	24.16	18.58	25	Promoter (2-3kb)	2	20495131	20546256	51126	1	-2364	rxrga
2	20492851	20493387	537	*	ENSDARG00000005593	5.68847e-06	0.000660243	423.45	292.55	278.17	43.14	129.28	70	Promoter (1-2kb)	2	20495131	20546256	51126	1	-1744	rxrga
2	20809687	20809817	131	*	ENSDARG00000042652	0.00131703	0.0384325	81.33	25.34	38.24	10.35	21.82	11	Intron (ENSDART00000062563/ENSDARG00000042652, intron 1 of 12)	2	20796334	20858305	61972	1	13353	rreb1b
2	21199426	21199740	315	*	ENSDARG00000086601	0.000820539	0.0273117	17.48	21.72	35.37	0	10.5	3	Intron (ENSDART00000046098/ENSDARG00000034080, intron 8 of 14)	2	21171567	21171694	128	1	27859	dre-mir-26a-2
2	21481659	21482038	380	*	ENSDARG00000085517	1.0126e-07	3.03797e-05	407.99	216.52	195.01	46.59	74.34	46	Intron (ENSDART00000089822/ENSDARG00000062251, intron 2 of 3)	2	21451846	21451960	115	2	-29699	5S_rRNA
2	21482141	21482580	440	*	ENSDARG00000085517	3.03665e-07	7.11102e-05	264.82	175.97	137.65	47.46	50.91	22	Intron (ENSDART00000089822/ENSDARG00000062251, intron 2 of 3)	2	21451846	21451960	115	2	-30181	5S_rRNA
2	21815670	21816096	427	*	ENSDARG00000032317	4.17033e-08	1.52002e-05	187.53	85.45	115.67	17.26	29.9	24	Intron (ENSDART00000044371/ENSDARG00000032317, intron 1 of 9)	2	21779436	21901778	122343	1	36234	tox
2	22549832	22550385	554	*	ENSDARG00000097593	4.31358e-05	0.00314967	143.17	49.97	60.22	11.22	31.51	13	Promoter (4-5kb)	2	22542283	22544968	2686	2	-4864	si:dkey-218h11.7
2	22628139	22628346	208	*	ENSDARG00000033971	0.00016656	0.00864541	96.79	69.52	50.66	31.93	16.97	18	Promoter (2-3kb)	2	22622894	22630352	7459	2	2006	prrx1a
2	22702794	22703427	634	*	ENSDARG00000006862	4.68419e-07	9.88446e-05	502.09	327.31	397.66	80.25	138.98	97	Exon (ENSDART00000026800/ENSDARG00000006862, exon 11 of 20)	2	22680583	22751145	70563	1	22211	kifap3b
2	23446935	23447473	539	*	ENSDARG00000061800	0.000325042	0.0141187	368.33	181.04	202.65	45.73	117.97	79	Promoter (8-9kb)	2	23456213	23461443	5231	1	-8740	OCEL1
2	23461698	23461897	200	*	ENSDARG00000061797	7.8054e-09	3.98732e-06	30.92	47.07	54.49	3.45	5.66	3	Promoter (<=1kb)	2	23461785	23477693	15909	1	0	zgc:154006
2	24966408	24966937	530	*	ENSDARG00000092935	0.000655176	0.0233497	183.49	154.97	187.36	71.62	71.91	83	Distal Intergenic	2	24990341	24995543	5203	1	-23404	si:dkeyp-7b3.1
2	24969361	24969721	361	*	ENSDARG00000092935	2.51608e-12	5.84031e-09	381.1	312.83	272.44	55.22	58.18	39	Distal Intergenic	2	24990341	24995543	5203	1	-20620	si:dkeyp-7b3.1
2	24979352	24979554	203	*	ENSDARG00000092935	8.01479e-05	0.00504722	43.69	35.48	47.8	8.63	12.93	13	Distal Intergenic	2	24990341	24995543	5203	1	-10787	si:dkeyp-7b3.1
2	24986044	24986320	277	*	ENSDARG00000092935	0.000125496	0.00695581	36.97	26.79	62.13	6.9	8.89	15	Promoter (4-5kb)	2	24990341	24995543	5203	1	-4021	si:dkeyp-7b3.1
2	25080367	25080971	605	*	ENSDARG00000096980	1.24362e-05	0.00119798	55.12	112.24	158.68	31.06	18.58	29	Promoter (6-7kb)	2	25073726	25079369	5644	1	6641	si:dkeyp-7b3.2
2	25121852	25122136	285	*	ENSDARG00000097254	1.95986e-08	8.25814e-06	65.2	59.38	106.11	12.94	14.54	11	Distal Intergenic	2	25145258	25145347	90	1	-23122	si:ch73-236m19.1
2	25744132	25744339	208	*	ENSDARG00000056228	0.000143367	0.00769515	26.21	23.17	43.97	7.77	8.08	5	Exon (ENSDART00000133623/ENSDARG00000056228, exon 11 of 26)	2	25708726	25780260	71535	1	35406	pld1a
2	27141866	27142069	204	*	ENSDARG00000092372	0.0013719	0.0395706	60.49	25.34	30.59	8.63	16.97	10	Promoter (6-7kb)	2	27148712	27158515	9804	1	-6643	si:dkey-148a12.2
2	27580495	27580845	351	*	ENSDARG00000068551	0.00122921	0.0365659	222.48	88.35	87.94	31.06	66.26	38	Distal Intergenic	2	27551470	27557876	6407	1	29025	zgc:153394
2	27657262	27657540	279	*	ENSDARG00000055900	0.000427907	0.0173037	126.36	75.31	64.05	15.53	46.87	11	Intron (ENSDART00000078305/ENSDARG00000055900, intron 1 of 13)	2	27639236	27692112	52877	1	18026	zswim5
2	27676010	27676338	329	*	ENSDARG00000055900	3.83092e-06	0.000490669	73.94	91.97	47.8	14.67	21.01	15	Intron (ENSDART00000078305/ENSDARG00000055900, intron 2 of 13)	2	27639236	27692112	52877	1	36774	zswim5
2	27805730	27806027	298	*	ENSDARG00000086737	7.00558e-07	0.000133558	139.13	125.28	111.84	22.43	44.44	19	Promoter (2-3kb)	2	27803371	27804687	1317	1	2359	tmem68
2	27898828	27899159	332	*	ENSDARG00000096923	7.3038e-05	0.00471391	96.79	57.93	57.36	18.98	12.12	29	Distal Intergenic	2	27917006	27917887	882	2	18728	si:ch1073-249f22.1
2	28644653	28645021	369	*	ENSDARG00000055843	0.000282666	0.0128245	133.08	77.48	105.15	44.87	37.98	32	Exon (ENSDART00000078232/ENSDARG00000055843, exon 11 of 12)	2	28604768	28649116	44349	1	39885	cdh10
2	29082935	29083205	271	*	ENSDARG00000011166	0.000291739	0.0130873	45.71	33.31	13.38	7.77	8.08	4	Distal Intergenic	2	29192215	29200240	8026	2	117035	cahz
2	29438798	29439158	361	*	ENSDARG00000093205	9.72842e-05	0.00579014	403.28	192.62	179.71	65.58	105.04	67	Intron (ENSDART00000141666/ENSDARG00000093205, intron 1 of 1)	2	29427529	29441904	14376	1	11269	si:ch211-142h2.1
2	29581161	29581370	210	*	ENSDARG00000031658	3.1406e-05	0.00245759	25.54	44.17	26.77	9.49	4.04	4	Intron (ENSDART00000056750/ENSDARG00000031658, intron 4 of 24)	2	29557670	29608149	50480	1	23491	si:ch211-207d6.2
2	31395161	31395414	254	*	ENSDARG00000038812	9.20979e-05	0.00558702	41.67	39.1	32.5	12.08	8.89	9	Promoter (6-7kb)	2	31392512	31402125	9614	2	6711	e2f5
2	31677343	31677537	195	*	ENSDARG00000014969	3.61514e-05	0.00272542	47.72	39.83	59.27	13.81	13.74	12	Promoter (1-2kb)	2	31675429	31724187	48759	1	1914	ankhb
2	32840561	32841233	673	*	ENSDARG00000060929	9.26796e-10	7.43167e-07	783.04	443.18	420.6	62.99	121.2	95	Intron (ENSDART00000134651/ENSDARG00000060929, intron 1 of 13)	2	32770235	32934615	164381	1	70326	rnf220a
2	32844234	32844590	357	*	ENSDARG00000060929	2.2193e-06	0.000320908	223.82	103.55	113.75	18.12	44.44	33	Intron (ENSDART00000134651/ENSDARG00000060929, intron 1 of 13)	2	32770235	32934615	164381	1	73999	rnf220a
2	32897304	32897715	412	*	ENSDARG00000093516	6.11341e-06	0.000697889	355.56	120.21	186.4	28.47	75.95	30	Intron (ENSDART00000134651/ENSDARG00000060929, intron 2 of 13)	2	32990439	32999457	9019	2	101742	si:ch211-236l6.2
2	32906273	32906537	265	*	ENSDARG00000093516	8.82337e-05	0.00541548	89.39	53.59	82.21	22.43	20.2	29	Intron (ENSDART00000134651/ENSDARG00000060929, intron 4 of 13)	2	32990439	32999457	9019	2	92920	si:ch211-236l6.2
2	32913531	32913806	276	*	ENSDARG00000093516	1.57815e-05	0.00143408	196.94	83.28	103.24	14.67	43.63	31	Intron (ENSDART00000134651/ENSDARG00000060929, intron 7 of 13)	2	32990439	32999457	9019	2	85651	si:ch211-236l6.2
2	32914706	32915053	348	*	ENSDARG00000093516	4.1879e-06	0.000526518	153.92	103.55	109.93	28.47	44.44	27	Intron (ENSDART00000134651/ENSDARG00000060929, intron 7 of 13)	2	32990439	32999457	9019	2	84404	si:ch211-236l6.2
2	33061499	33061881	383	*	ENSDARG00000018534	0.000204951	0.0101106	66.54	86.17	95.59	33.65	32.32	19	Promoter (2-3kb)	2	33064484	33140673	76190	1	-2603	slc6a9
2	33222801	33223037	237	*	ENSDARG00000038794	6.82681e-07	0.000131095	63.85	33.31	58.31	4.31	8.08	13	Intron (ENSDART00000114663/ENSDARG00000077994, intron 4 of 5)	2	33175185	33184246	9062	1	47616	zgc:113531
2	33786560	33786790	231	*	ENSDARG00000018106	0.00153252	0.0425619	59.15	23.9	49.71	13.81	20.2	8	Promoter (3-4kb)	2	33726830	33789927	63098	2	3137	eif2b3
2	33802596	33802892	297	*	ENSDARG00000018106	0.000194113	0.00970989	164	100.66	95.59	25.89	41.21	53	Distal Intergenic	2	33726830	33789927	63098	2	-12669	eif2b3
2	34222536	34223090	555	*	ENSDARG00000014302	2.62131e-05	0.00214023	205.68	109.35	125.23	37.97	44.44	52	Distal Intergenic	2	34098857	34201502	102646	2	-21034	brinp2
2	34224019	34224359	341	*	ENSDARG00000014302	1.30796e-07	3.71358e-05	84.69	90.52	109.93	21.57	8.89	25	Distal Intergenic	2	34098857	34201502	102646	2	-22517	brinp2
2	34718293	34718525	233	*	ENSDARG00000076020	3.30933e-06	0.000439169	38.31	44.9	62.13	1.73	10.5	12	Intron (ENSDART00000111730/ENSDARG00000076020, intron 21 of 22)	2	34707034	34823902	116869	2	105377	pappa2
2	35001693	35001918	226	*	ENSDARG00000020771	0.000329355	0.0142733	49.07	35.48	41.1	12.08	17.78	5	Intron (ENSDART00000015827/ENSDARG00000020771, intron 1 of 23)	2	34961597	35194948	233352	1	40096	tnr
2	35626367	35626596	230	*	ENSDARG00000036279	0.000100183	0.00590159	113.59	93.41	56.4	18.12	27.47	35	Intron (ENSDART00000004277/ENSDARG00000036279, intron 1 of 27)	2	35601433	35700011	98579	1	24934	lamc1
2	36686232	36686464	233	*	ENSDARG00000013576	1.56966e-08	6.85406e-06	47.72	54.31	54.49	8.63	7.27	7	Distal Intergenic	2	36660582	36662821	2240	1	25650	gadd45bb
2	36697872	36698073	202	*	ENSDARG00000013576	0.00116371	0.0353382	45.03	47.07	51.62	13.81	13.74	25	Distal Intergenic	2	36660582	36662821	2240	1	37290	gadd45bb
2	36700411	36700545	135	*	ENSDARG00000013576	0.00164819	0.0447689	29.57	28.97	38.24	15.53	9.7	3	Distal Intergenic	2	36660582	36662821	2240	1	39829	gadd45bb
2	36723503	36723929	427	*	ENSDARG00000038693	0.000645114	0.0230998	296.41	138.31	210.3	59.54	75.95	104	Intron (ENSDART00000131834/ENSDARG00000038693, intron 3 of 4)	2	36710857	36764738	53882	2	40809	gng7
2	37071935	37072301	367	*	ENSDARG00000023933	8.01413e-06	0.00085099	298.43	162.21	96.55	41.42	48.48	47	Promoter (1-2kb)	2	37028246	37073405	45160	2	1104	skila
2	37100287	37100429	143	*	ENSDARG00000021225	0.000110659	0.00635006	44.36	21.72	31.55	10.35	3.23	7	Exon (ENSDART00000015723/ENSDARG00000021225, exon 10 of 18)	2	37086384	37122433	36050	2	22004	prkci
2	37115548	37115890	343	*	ENSDARG00000021225	6.93287e-05	0.00452375	260.79	152.07	149.12	74.21	52.52	60	Promoter (6-7kb)	2	37086384	37122433	36050	2	6543	prkci
2	37115993	37116255	263	*	ENSDARG00000021225	0.000786281	0.0264711	68.56	60.83	45.88	10.35	32.32	13	Promoter (6-7kb)	2	37086384	37122433	36050	2	6178	prkci
2	37256133	37256468	336	*	ENSDARG00000011157	9.05556e-09	4.42587e-06	168.71	68.79	88.9	12.08	19.39	18	Promoter (2-3kb)	2	37225077	37258737	33661	2	2269	arhgef18a
2	38591432	38591827	396	*	ENSDARG00000075562	1.07645e-05	0.00107489	290.36	196.24	169.2	52.63	84.84	54	Promoter (4-5kb)	2	38596827	38613597	16771	1	-5000	si:ch211-119o8.4
2	38620083	38620684	602	*	ENSDARG00000074064	0.000134596	0.0073194	312.55	195.52	219.86	101.82	79.19	88	Promoter (8-9kb)	2	38629171	38681494	52324	1	-8487	rem2
2	38866678	38866785	108	*	ENSDARG00000060637	0.00109907	0.0340075	18.82	6.52	7.65	0	0	1	Intron (ENSDART00000085675/ENSDARG00000060637, intron 1 of 16)	2	38812535	39259863	447329	1	54143	clstn2
2	39177131	39177495	365	*	ENSDARG00000095040	0.00122082	0.0364204	58.48	40.55	42.06	17.26	13.74	21	Intron (ENSDART00000085675/ENSDARG00000060637, intron 8 of 16)	2	39253572	39262839	9268	2	85344	cbln7
2	39409297	39409635	339	*	ENSDARG00000016084	0.00141038	0.0403913	191.56	97.76	110.89	39.69	65.45	53	Distal Intergenic	2	39288262	39380025	91764	2	-29272	spsb4a
2	39411424	39411657	234	*	ENSDARG00000016084	0.000127557	0.00703785	55.12	45.62	27.72	16.39	9.7	3	Distal Intergenic	2	39288262	39380025	91764	2	-31399	spsb4a
2	39417661	39417991	331	*	ENSDARG00000016084	8.27574e-06	0.000871773	247.35	147.73	130.96	25.02	63.03	44	Distal Intergenic	2	39288262	39380025	91764	2	-37636	spsb4a
2	39565271	39565678	408	*	ENSDARG00000038731	0.00067145	0.0237282	182.15	128.17	95.59	37.97	62.22	54	Distal Intergenic	2	39435480	39463255	27776	2	-102016	slc25a36a
2	39633431	39633752	322	*	ENSDARG00000094509	1.30376e-07	3.70963e-05	124.35	126.72	32.5	4.31	4.04	21	Intron (ENSDART00000136526/ENSDARG00000094509, intron 3 of 3)	2	39631157	39730818	99662	2	97066	si:ch211-16k18.1
2	40433367	40433630	264	*	ENSDARG00000096869	0.000949683	0.0304537	23.52	35.48	46.84	13.81	7.27	11	Intron (ENSDART00000155581/ENSDARG00000096869, intron 4 of 5)	2	40375591	40464795	89205	2	31165	si:dkey-69p21.1
2	40504647	40504834	188	*	ENSDARG00000096869	9.81946e-05	0.00583097	30.25	21.72	20.07	4.31	4.04	5	Distal Intergenic	2	40375591	40464795	89205	2	-39852	si:dkey-69p21.1
2	40885280	40885730	451	*	ENSDARG00000084732	0.00146116	0.041326	499.4	352.66	368.98	207.08	176.15	173	Distal Intergenic	2	40867655	40867770	116	1	17625	5S_rRNA
2	40915275	40915609	335	*	ENSDARG00000054754	0.000201194	0.00996617	78.64	34.76	56.4	15.53	17.78	18	Distal Intergenic	2	40954856	40955592	737	2	39983	hs6st1a
2	40923409	40923559	151	*	ENSDARG00000054754	0.000180765	0.00918809	38.31	34.76	25.81	8.63	7.27	10	Distal Intergenic	2	40954856	40955592	737	2	32033	hs6st1a
2	40929203	40930038	836	*	ENSDARG00000054754	0.000608567	0.0221927	375.05	225.21	329.79	81.11	146.25	133	Distal Intergenic	2	40954856	40955592	737	2	25554	hs6st1a
2	40939158	40939477	320	*	ENSDARG00000054754	2.31133e-05	0.00193917	36.3	48.52	52.58	13.81	1.62	11	Distal Intergenic	2	40954856	40955592	737	2	16115	hs6st1a
2	41058379	41058781	403	*	ENSDARG00000084474	1.842e-05	0.00161612	49.74	55.76	76.47	14.67	21.01	5	Promoter (9-10kb)	2	41048843	41048959	117	2	-9420	5S_rRNA
2	41435045	41435543	499	*	ENSDARG00000056490	7.58743e-05	0.00485199	360.27	207.83	235.16	56.09	122.01	72	Distal Intergenic	2	41487468	41530151	42684	1	-51925	SSBP4 (2 of 2)
2	42195019	42195239	221	*	ENSDARG00000095649	7.42118e-06	0.000806142	63.18	22.45	16.25	1.73	6.46	3	Promoter (1-2kb)	2	42189574	42193044	3471	2	-1975	si:dkey-97a13.12
2	42633428	42633658	231	*	ENSDARG00000030824	1.89756e-05	0.00165391	54.44	29.69	46.84	11.22	9.7	9	Exon (ENSDART00000025997/ENSDARG00000025513, exon 17 of 39)	2	42520959	42593563	72605	2	-39865	esyt2a
2	42798272	42798478	207	*	ENSDARG00000017004	6.10491e-05	0.0041087	56.46	32.59	47.8	15.53	8.89	11	Promoter (7-8kb)	2	42705883	42806051	100169	2	7573	myo10
2	42840402	42840728	327	*	ENSDARG00000053358	0.000807799	0.0270031	120.31	65.17	76.47	31.93	16.16	43	Intron (ENSDART00000075392/ENSDARG00000053358, intron 1 of 1)	2	42825522	42849775	24254	1	14880	basp1
2	43613444	43613771	328	*	ENSDARG00000027290	1.8116e-05	0.00159868	153.25	83.28	84.12	30.2	35.55	25	Intron (ENSDART00000098265/ENSDARG00000027290, intron 11 of 16)	2	43570359	43633838	63480	1	43085	nrp1b
2	43687581	43687815	235	*	ENSDARG00000053232	0.000503476	0.019369	94.1	32.59	61.18	12.08	18.58	26	Promoter (<=1kb)	2	43687135	43704034	16900	1	446	itgb1b.1
2	44071064	44071319	256	*	ENSDARG00000056998	0.00130146	0.0381213	63.18	44.17	47.8	23.3	16.97	19	Intron (ENSDART00000146804/ENSDARG00000056998, intron 1 of 14)	2	44023127	44100277	77151	2	28958	kirrelb
2	44097407	44097737	331	*	ENSDARG00000056998	1.43937e-06	0.000228619	183.49	109.35	86.03	16.39	40.4	23	Promoter (2-3kb)	2	44023127	44100277	77151	2	2540	kirrelb
2	44512141	44512458	318	*	ENSDARG00000040741	0.000247099	0.0116512	32.93	44.9	40.15	12.08	8.89	14	Intron (ENSDART00000154188/ENSDARG00000040741, intron 2 of 12)	2	44488110	44572253	84144	1	24031	KCNAB1 (2 of 3)
2	44563779	44564013	235	*	ENSDARG00000075008	0.000283661	0.0128245	73.94	33.31	58.31	14.67	15.35	21	Promoter (9-10kb)	2	44573825	44607370	33546	1	-9812	pask
2	45085980	45086243	264	*	ENSDARG00000075886	5.87072e-05	0.00399971	118.97	53.59	67.87	22.43	26.66	20	Promoter (2-3kb)	2	45046044	45083205	37162	2	-2775	vwa5b2
2	47321693	47322051	359	*	ENSDARG00000085686	0.000340655	0.0146288	92.76	99.21	107.06	47.46	37.98	27	Distal Intergenic	2	47303227	47303341	115	2	-18352	5S_rRNA
2	47330171	47330362	192	*	ENSDARG00000085686	0.00143194	0.0407346	22.18	34.76	46.84	17.26	7.27	5	Distal Intergenic	2	47303227	47303341	115	2	-26830	5S_rRNA
2	47385177	47385509	333	*	ENSDARG00000078489	0.000193445	0.00968577	202.99	105.72	122.36	55.22	36.36	56	Promoter (6-7kb)	2	47392211	47413529	21319	1	-6702
2	47389981	47390195	215	*	ENSDARG00000078489	0.000542608	0.020506	84.02	40.55	37.28	25.02	8.08	13	Promoter (2-3kb)	2	47392211	47413529	21319	1	-2016
2	47501446	47501720	275	*	ENSDARG00000094244	0.00178894	0.0475189	52.43	25.34	12.43	5.18	4.85	13	Intron (ENSDART00000141974/ENSDARG00000014674, intron 14 of 16)	2	47466663	47470565	3903	1	34783	si:dkey-20f20.6
2	47647536	47647939	404	*	ENSDARG00000093824	0.000724045	0.0250515	149.89	72.41	105.15	35.38	37.98	50	Distal Intergenic	2	47663520	47667261	3742	1	-15581	si:dkey-20f20.3
2	47835793	47836130	338	*	ENSDARG00000038967	1.17861e-06	0.000197142	121.66	117.31	86.99	31.93	8.89	27	Distal Intergenic	2	47766769	47804182	37414	2	-31611	cul3a
2	48357001	48357336	336	*	ENSDARG00000009735	0.000569496	0.0212071	111.58	54.31	42.06	12.08	33.94	13	Exon (ENSDART00000056277/ENSDARG00000009735, exon 5 of 29)	2	48317450	48370015	52566	2	12679	gigfy2
2	48478735	48478981	247	*	ENSDARG00000034503	0.00161291	0.044143	36.3	0	11.47	0	0	3	Intron (ENSDART00000148788/ENSDARG00000034503, intron 1 of 22)	2	48423772	48489514	65743	2	10533	per2
2	48602277	48602521	245	*	ENSDARG00000087818	0.000363723	0.0153406	77.3	32.59	35.37	3.45	22.62	3	Intron (ENSDART00000114921/ENSDARG00000076336, intron 6 of 6)	2	48574935	48582050	7116	2	-20227	CR381673.2
2	49702028	49702488	461	*	ENSDARG00000036626	3.99665e-06	0.000506404	268.18	170.9	249.49	66.44	40.4	81	Distal Intergenic	2	49802559	49912504	109946	1	-100071	sema6ba
2	51322215	51322649	435	*	ENSDARG00000052988	9.40647e-07	0.000165719	116.28	126	181.62	35.38	44.44	21	Promoter (3-4kb)	2	51324849	51325907	1059	2	3258	XCR1 (1 of 4)
2	52011078	52011362	285	*	ENSDARG00000067935	0.00105129	0.0328828	18.15	7.24	12.43	2.59	0	0	Distal Intergenic	2	52029873	52034083	4211	1	-18511	si:dkeyp-104b3.18
2	52107685	52107972	288	*	ENSDARG00000094930	0.000911049	0.0295874	117.62	29.69	46.84	17.26	26.66	4	Promoter (5-6kb)	2	52101894	52103230	1337	1	5791	si:ch211-215e19.2
2	54256268	54256598	331	*	ENSDARG00000080345	0.000494072	0.0191475	90.74	108.62	73.61	32.79	44.44	15	Exon (ENSDART00000100173/ENSDARG00000069056, exon 14 of 17)	2	54273252	54273369	118	1	-16654	5S_rRNA
2	58160310	58160410	101	*	ENSDARG00000075406	0.00154312	0.0427395	18.82	15.93	19.12	4.31	3.23	5	Promoter (6-7kb)	2	58153475	58191051	37577	1	6835	pvrl4
3	7730	8100	371	*	ENSDARG00000077528	4.87696e-14	2.52064e-10	182.15	165.83	185.45	21.57	26.66	23	Promoter (<=1kb)	3	8312	11537	3226	1	-212	CABZ01079251.1
3	1008457	1008690	234	*	ENSDARG00000088820	0.000102366	0.0060008	61.84	70.97	72.65	25.02	25.86	16	Promoter (3-4kb)	3	1012352	1045993	33642	1	-3662	FP326649.1
3	4333257	4333557	301	*	ENSDARG00000038398	0.00132346	0.0385437	47.05	40.55	63.09	21.57	21.01	12	Distal Intergenic	3	4345950	4356893	10944	1	-12393	PMM1
3	5828600	5828920	321	*	ENSDARG00000001014	7.98879e-06	0.000850347	278.27	245.48	221.77	59.54	96.96	78	Promoter (2-3kb)	3	5725973	5826325	100353	2	-2275	myh9b
3	5829047	5829303	257	*	ENSDARG00000001014	1.596e-07	4.34494e-05	143.84	146.28	186.4	34.51	43.63	43	Promoter (2-3kb)	3	5725973	5826325	100353	2	-2722	myh9b
3	6606215	6606666	452	*	ENSDARG00000086543	0.000127264	0.00702754	126.36	114.41	282	59.54	47.67	55	Promoter (8-9kb)	3	6571016	6598187	27172	2	-8028	BX284638.2
3	8346891	8347200	310	*	ENSDARG00000039309	6.79685e-05	0.0044607	258.1	210.73	267.66	100.09	58.99	98	Distal Intergenic	3	8299858	8338873	39016	1	47033	hook2
3	8364726	8365227	502	*	ENSDARG00000039309	0.00191576	0.0499448	260.12	226.66	281.04	69.89	134.94	127	Distal Intergenic	3	8299858	8338873	39016	1	64868	hook2
3	8645806	8646252	447	*	ENSDARG00000074151	6.56911e-05	0.00435626	119.64	93.41	42.06	26.75	18.58	25	Intron (ENSDART00000106504/ENSDARG00000092093, intron 2 of 2)	3	8566034	8627581	61548	1	79772	zgc:174234
3	9903193	9903549	357	*	ENSDARG00000060976	7.66357e-05	0.00487946	137.12	105.72	195.96	56.09	39.59	50	Distal Intergenic	3	9865824	9884599	18776	2	-18594	CREBBP (1 of 3)
3	10316138	10316523	386	*	ENSDARG00000088351	0.00148614	0.0417609	78.64	103.55	119.49	30.2	43.63	51	Distal Intergenic	3	10297701	10297818	118	2	-18320	5S_rRNA
3	10319263	10319443	181	*	ENSDARG00000088351	9.35969e-05	0.00563482	45.03	54.31	38.24	11.22	15.35	13	Distal Intergenic	3	10297701	10297818	118	2	-21445	5S_rRNA
3	11275885	11276308	424	*	ENSDARG00000089350	5.60826e-06	0.000653699	105.53	55.76	190.23	28.47	26.66	22	Intron (ENSDART00000127973/ENSDARG00000089350, intron 4 of 7)	3	11259954	11298096	38143	2	21788	CEP112 (2 of 2)
3	12226497	12226777	281	*	ENSDARG00000058424	0.00044164	0.0176961	181.48	152.79	128.09	67.3	48.48	69	Intron (ENSDART00000091513/ENSDARG00000062926, intron 8 of 10)	3	12296686	12342171	45486	1	-69909	pdgfab
3	12254061	12254277	217	*	ENSDARG00000058424	0.000436188	0.0175467	57.13	40.55	51.62	6.9	25.05	11	Intron (ENSDART00000091513/ENSDARG00000062926, intron 9 of 10)	3	12296686	12342171	45486	1	-42409	pdgfab
3	12843978	12844279	302	*	ENSDARG00000073861	2.18487e-08	8.94972e-06	125.02	94.14	118.53	26.75	25.86	18	Promoter (2-3kb)	3	12827382	12841809	14428	2	-2169	OTTDARG00000032278
3	12845939	12846226	288	*	ENSDARG00000073861	2.6064e-15	2.02852e-11	196.94	157.14	150.08	22.43	14.54	15	Promoter (4-5kb)	3	12827382	12841809	14428	2	-4130	OTTDARG00000032278
3	13677737	13678935	1199	*	ENSDARG00000093066	8.9282e-05	0.00545622	183.49	110.79	43.97	9.49	42.02	21	Intron (ENSDART00000064020/ENSDARG00000043595, intron 3 of 7)	3	13704772	13705199	428	2	26264	si:ch73-346m18.6
3	13678987	13679345	359	*	ENSDARG00000093066	1.12609e-07	3.28174e-05	147.2	50.69	28.68	6.04	11.31	7	Intron (ENSDART00000064020/ENSDARG00000043595, intron 3 of 7)	3	13704772	13705199	428	2	25854	si:ch73-346m18.6
3	14140941	14141523	583	*	ENSDARG00000043609	9.45337e-06	0.000968827	390.51	300.52	392.88	118.21	138.98	76	Promoter (<=1kb)	3	14141520	14158813	17294	1	0	epor
3	15704738	15705103	366	*	ENSDARG00000097322	2.24879e-07	5.59271e-05	84.02	60.1	52.58	8.63	12.93	16	Exon (ENSDART00000051807/ENSDARG00000057867, exon 4 of 7)	3	15684859	15688217	3359	2	-16521	si:dkey-81l17.6
3	16775553	16775819	267	*	ENSDARG00000019392	5.22041e-08	1.84187e-05	96.79	56.48	88.9	10.35	17.78	16	Distal Intergenic	3	16895409	16975786	80378	1	-119590	stat5.1
3	16796069	16796340	272	*	ENSDARG00000019392	0.000100522	0.00591628	86.71	65.17	93.68	6.9	22.62	35	Distal Intergenic	3	16895409	16975786	80378	1	-99069	stat5.1
3	17040882	17041074	193	*	ENSDARG00000095646	0.00035128	0.0149444	34.28	22.45	42.06	14.67	4.04	2	Promoter (1-2kb)	3	17039106	17105752	66647	1	1776	si:ch211-221g5.2
3	17154199	17154625	427	*	ENSDARG00000070932	0.000174059	0.00892927	88.72	105	164.42	24.16	44.44	48	Intron (ENSDART00000131584/ENSDARG00000062575, intron 7 of 7)	3	17181219	17185315	4097	1	-26594	hcrt
3	17917109	17917391	283	*	ENSDARG00000032619	4.21889e-05	0.00308564	171.4	115.86	206.48	52.63	59.79	51	Promoter (<=1kb)	3	17914556	17918223	3668	2	832	tob1a
3	19390444	19390558	115	*	ENSDARG00000056798	0.00131073	0.0382996	34.28	20.28	21.03	6.9	3.23	10	Promoter (2-3kb)	3	19382576	19393352	10777	2	2794	zgc:123297
3	19404569	19404658	90	*	ENSDARG00000056798	0.000347803	0.0148299	57.13	17.38	13.38	4.31	8.89	1	Distal Intergenic	3	19382576	19393352	10777	2	-11217	zgc:123297
3	20398308	20398772	465	*	ENSDARG00000070694	1.35229e-05	0.00127982	192.9	131.07	153.9	32.79	57.37	54	Distal Intergenic	3	20294197	20350987	56791	1	104111	NXPH3
3	21806500	21806739	240	*	ENSDARG00000089484	2.07629e-06	0.000304055	58.48	49.97	52.58	10.35	16.16	7	Intron (ENSDART00000154240/ENSDARG00000097315, intron 3 of 3)	3	21823908	21824022	115	1	-17169	5S_rRNA
3	22911427	22911579	153	*	ENSDARG00000079097	0.000741967	0.0254553	8.74	30.41	18.16	4.31	4.04	0	Intron (ENSDART00000112270/ENSDARG00000079097, intron 1 of 26)	3	22791431	23106300	314870	1	119996	tanc2
3	22938440	22938806	367	*	ENSDARG00000079097	6.3319e-05	0.0042227	236.59	152.07	136.7	56.95	71.91	38	Intron (ENSDART00000112270/ENSDARG00000079097, intron 2 of 26)	3	22791431	23106300	314870	1	147009	tanc2
3	22950518	22951083	566	*	ENSDARG00000079097	0.00119131	0.035839	119.64	79.66	81.25	35.38	43.63	37	Intron (ENSDART00000112270/ENSDARG00000079097, intron 2 of 26)	3	22791431	23106300	314870	1	159087	tanc2
3	23021520	23021805	286	*	ENSDARG00000038176	0.00165553	0.0449405	87.38	78.93	96.55	35.38	33.94	45	Intron (ENSDART00000112270/ENSDARG00000079097, intron 4 of 26)	3	23108396	23120778	12383	2	98973	cyb561
3	23688126	23688352	227	*	ENSDARG00000079912	0.00147463	0.0415914	36.3	38.38	52.58	12.94	21.01	10	Intron (ENSDART00000114723/ENSDARG00000079912, intron 1 of 14)	3	23621224	23698961	77738	2	10609	RAPGEFL1
3	23984128	23984296	169	*	ENSDARG00000056030	1.59945e-07	4.34538e-05	89.39	57.21	55.44	3.45	16.16	11	Promoter (1-2kb)	3	23983088	23987449	4362	1	1040	hoxb7a
3	23996325	23996627	303	*	ENSDARG00000010630	4.77833e-06	0.000578419	278.27	139.76	102.28	27.61	58.18	24	Promoter (1-2kb)	3	23994945	23996987	2043	1	1380	hoxb6a
3	24018375	24018899	525	*	ENSDARG00000081638	0.000379096	0.0158282	565.94	333.11	260.97	89.74	198.77	87	Promoter (6-7kb)	3	24011892	24011986	95	1	6483	dre-mir-10c
3	24029399	24029569	171	*	ENSDARG00000097515	2.16547e-06	0.000315191	107.54	91.24	65	7.77	26.66	21	Promoter (2-3kb)	3	24031603	24031906	304	2	2337	si:dkey-178d9.3
3	24074144	24074446	303	*	ENSDARG00000008174	1.279e-09	9.19681e-07	213.74	132.52	116.62	18.98	32.32	25	Intron (ENSDART00000157300/ENSDARG00000097891, intron 3 of 4)	3	24060139	24062383	2245	1	14005	hoxb1a
3	24076908	24077339	432	*	ENSDARG00000008174	0.000811635	0.0270766	234.58	71.69	90.81	28.47	59.79	35	Intron (ENSDART00000157300/ENSDARG00000097891, intron 3 of 4)	3	24060139	24062383	2245	1	16769	hoxb1a
3	24094168	24094415	248	*	ENSDARG00000008174	1.92881e-09	1.27598e-06	116.95	76.76	80.3	18.12	8.08	15	Intron (ENSDART00000157300/ENSDARG00000097891, intron 3 of 4)	3	24060139	24062383	2245	1	34029	hoxb1a
3	24097018	24097387	370	*	ENSDARG00000008174	0.00151638	0.0422822	182.82	104.28	124.27	10.35	62.22	56	Intron (ENSDART00000157300/ENSDARG00000097891, intron 3 of 4)	3	24060139	24062383	2245	1	36879	hoxb1a
3	24111417	24111889	473	*	ENSDARG00000097891	1.2412e-06	0.000205019	423.45	191.9	265.75	63.85	92.92	50	Intron (ENSDART00000157300/ENSDARG00000097891, intron 3 of 4)	3	23993156	24152182	159027	2	40293	si:ch73-4e5.1
3	24114622	24114980	359	*	ENSDARG00000097891	3.0813e-12	6.90985e-09	584.09	262.86	234.2	29.34	48.48	41	Intron (ENSDART00000157300/ENSDARG00000097891, intron 3 of 4)	3	23993156	24152182	159027	2	37202	si:ch73-4e5.1
3	24146667	24147014	348	*	ENSDARG00000097891	0.000138208	0.00745758	159.3	131.07	103.24	52.63	50.91	38	Promoter (5-6kb)	3	23993156	24152182	159027	2	5168	si:ch73-4e5.1
3	24170902	24171190	289	*	ENSDARG00000097891	1.41834e-06	0.000225822	122.33	98.48	99.42	36.24	25.86	15	Distal Intergenic	3	23993156	24152182	159027	2	-18720	si:ch73-4e5.1
3	24171291	24171550	260	*	ENSDARG00000097891	1.75713e-12	4.38645e-09	117.62	60.83	66.91	4.31	6.46	8	Distal Intergenic	3	23993156	24152182	159027	2	-19109	si:ch73-4e5.1
3	24172145	24172629	485	*	ENSDARG00000097891	4.23656e-24	5.6053e-19	403.28	255.62	248.54	13.81	6.46	15	Distal Intergenic	3	23993156	24152182	159027	2	-19963	si:ch73-4e5.1
3	24172770	24172911	142	*	ENSDARG00000097891	2.19325e-09	1.41598e-06	65.2	53.59	52.58	10.35	1.62	5	Distal Intergenic	3	23993156	24152182	159027	2	-20588	si:ch73-4e5.1
3	24181538	24181631	94	*	ENSDARG00000097891	0.000264614	0.0122372	32.26	21.72	27.72	10.35	3.23	4	Distal Intergenic	3	23993156	24152182	159027	2	-29356	si:ch73-4e5.1
3	24185393	24185853	461	*	ENSDARG00000097891	6.33151e-08	2.14797e-05	441.6	211.45	132.87	28.47	57.37	40	Distal Intergenic	3	23993156	24152182	159027	2	-33211	si:ch73-4e5.1
3	24190555	24190981	427	*	ENSDARG00000097724	7.76157e-14	3.42306e-10	244.66	184.66	146.26	18.98	16.16	29	Distal Intergenic	3	24226314	24257373	31060	1	-35333	si:ch211-84g22.1
3	24203340	24203656	317	*	ENSDARG00000097724	0.00114864	0.0350657	131.74	78.93	129.05	9.49	25.86	1	Distal Intergenic	3	24226314	24257373	31060	1	-22658	si:ch211-84g22.1
3	24227638	24227881	244	*	ENSDARG00000097724	0.000689373	0.024193	79.31	53.59	38.24	18.12	9.7	27	Promoter (1-2kb)	3	24226314	24257373	31060	1	1324	si:ch211-84g22.1
3	24248712	24249301	590	*	ENSDARG00000097724	0.000237521	0.0113124	522.93	154.24	113.75	59.54	72.72	76	Intron (ENSDART00000155419/ENSDARG00000097724, intron 2 of 2)	3	24226314	24257373	31060	1	22398	si:ch211-84g22.1
3	24255086	24255319	234	*	ENSDARG00000097724	5.82925e-05	0.00398582	71.92	46.35	24.85	13.81	12.12	6	Intron (ENSDART00000155419/ENSDARG00000097724, intron 2 of 2)	3	24226314	24257373	31060	1	28772	si:ch211-84g22.1
3	24258490	24258767	278	*	ENSDARG00000097724	4.77609e-05	0.00341229	91.41	58.66	31.55	11.22	21.82	6	Intron (ENSDART00000155896/ENSDARG00000097621, intron 2 of 2)	3	24226314	24257373	31060	1	32176	si:ch211-84g22.1
3	24263184	24263466	283	*	ENSDARG00000097724	0.00107718	0.0335026	38.31	10.86	18.16	1.73	8.08	3	Intron (ENSDART00000155896/ENSDARG00000097621, intron 2 of 2)	3	24226314	24257373	31060	1	36870	si:ch211-84g22.1
3	24265684	24265952	269	*	ENSDARG00000097724	1.20489e-08	5.49711e-06	135.77	70.97	75.52	14.67	18.58	14	Intron (ENSDART00000155896/ENSDARG00000097621, intron 2 of 2)	3	24226314	24257373	31060	1	39370	si:ch211-84g22.1
3	24268173	24268558	386	*	ENSDARG00000097724	0.000312942	0.0137459	211.72	124.55	93.68	37.1	56.56	54	Intron (ENSDART00000155896/ENSDARG00000097621, intron 2 of 2)	3	24226314	24257373	31060	1	41859	si:ch211-84g22.1
3	24277916	24278284	369	*	ENSDARG00000097724	1.13984e-08	5.30425e-06	155.26	88.35	54.49	6.9	20.2	10	Intron (ENSDART00000155896/ENSDARG00000097621, intron 2 of 2)	3	24226314	24257373	31060	1	51602	si:ch211-84g22.1
3	24290493	24290626	134	*	ENSDARG00000004189	0.000950157	0.0304538	32.26	15.93	17.21	5.18	4.04	6	Intron (ENSDART00000155896/ENSDARG00000097621, intron 2 of 2)	3	24341284	24362823	21540	1	-50658	cbx1a
3	24290869	24291113	245	*	ENSDARG00000004189	2.03885e-06	0.000300125	69.9	52.86	37.28	11.22	4.85	14	Intron (ENSDART00000155896/ENSDARG00000097621, intron 2 of 2)	3	24341284	24362823	21540	1	-50171	cbx1a
3	24330750	24330931	182	*	ENSDARG00000004189	0.00019456	0.00972123	14.11	27.52	23.9	5.18	3.23	3	Intron (ENSDART00000155896/ENSDARG00000097621, intron 1 of 2)	3	24341284	24362823	21540	1	-10353	cbx1a
3	24333088	24333535	448	*	ENSDARG00000004189	2.19724e-07	5.50592e-05	191.56	182.48	85.08	13.81	39.59	29	Promoter (7-8kb)	3	24341284	24362823	21540	1	-7749	cbx1a
3	24336232	24336567	336	*	ENSDARG00000004189	0.000968625	0.0309483	116.28	109.35	100.37	25.89	64.64	30	Promoter (4-5kb)	3	24341284	24362823	21540	1	-4717	cbx1a
3	24424361	24424710	350	*	ENSDARG00000097637	0.00112366	0.0345744	337.41	97.76	129.05	25.02	81.61	63	Promoter (<=1kb)	3	24425659	24436491	10833	1	-949	si:ch211-246i5.5
3	25444657	25445049	393	*	ENSDARG00000038067	0.000386408	0.0160592	69.23	49.97	51.62	19.85	23.43	16	Intron (ENSDART00000055491/ENSDARG00000038067, intron 1 of 19)	3	25383214	25470824	87611	2	25775	smurf2
3	25714296	25714547	252	*	ENSDARG00000088072	1.36264e-06	0.000218796	37.64	47.79	77.43	11.22	8.89	11	Exon (ENSDART00000122735/ENSDARG00000088072, exon 3 of 15)	3	25647939	25747416	99478	2	32869	usp43b
3	25718041	25718390	350	*	ENSDARG00000088072	3.32513e-07	7.62462e-05	209.04	170.17	130	52.63	37.17	21	Intron (ENSDART00000122735/ENSDARG00000088072, intron 2 of 14)	3	25647939	25747416	99478	2	29026	usp43b
3	25729715	25729973	259	*	ENSDARG00000088072	0.00149483	0.0418933	55.12	39.83	52.58	22.43	20.2	12	Intron (ENSDART00000122735/ENSDARG00000088072, intron 2 of 14)	3	25647939	25747416	99478	2	17443	usp43b
3	25741271	25741932	662	*	ENSDARG00000088072	2.23409e-15	1.97058e-11	329.35	208.55	207.43	18.12	22.62	33	Promoter (5-6kb)	3	25647939	25747416	99478	2	5484	usp43b
3	26391303	26391772	470	*	ENSDARG00000081158	0.000833804	0.0276974	307.17	215.79	227.51	114.76	116.36	89	Distal Intergenic	3	26354678	26354795	118	1	36625	5S_rRNA
3	26546296	26546702	407	*	ENSDARG00000084006	0.000109395	0.00630117	137.12	78.21	78.39	29.34	34.75	33	Intron (ENSDART00000087118/ENSDARG00000061248, intron 1 of 10)	3	26592507	26592621	115	1	-45805	5S_rRNA
3	26638319	26638460	142	*	ENSDARG00000010160	0.000294157	0.0131707	49.07	19.55	26.77	12.08	3.23	5	Distal Intergenic	3	26666187	26672111	5925	2	33651	rps15a
3	26834975	26835324	350	*	ENSDARG00000074466	8.80443e-05	0.00540806	345.48	142.66	150.08	70.75	63.83	60	Promoter (4-5kb)	3	26830240	26841515	11276	1	4735	gdpd3a
3	28648286	28648684	399	*	ENSDARG00000019191	0.000167645	0.0086881	126.36	144.83	73.61	33.65	42.83	42	Promoter (4-5kb)	3	28653538	28778566	125029	1	-4854	2012-09-01
3	28727202	28727594	393	*	ENSDARG00000096409	2.00955e-08	8.36099e-06	95.44	105.72	115.67	22.43	10.5	26	5' UTR	3	28801086	28884821	83736	1	-73492	si:dkey-20j1.2
3	29248423	29248992	570	*	ENSDARG00000070522	4.40839e-09	2.51408e-06	282.97	250.55	238.98	62.13	60.6	59	Intron (ENSDART00000085216/ENSDARG00000070522, intron 1 of 26)	3	29233386	29529549	296164	1	15037	cacna1i
3	29262653	29262840	188	*	ENSDARG00000070522	8.94865e-05	0.0054662	24.87	29.69	32.5	5.18	8.89	4	Intron (ENSDART00000085216/ENSDARG00000070522, intron 1 of 26)	3	29233386	29529549	296164	1	29267	cacna1i
3	29346775	29347073	299	*	ENSDARG00000083676	2.17199e-05	0.00184449	43.02	45.62	78.39	5.18	5.66	22	Intron (ENSDART00000085216/ENSDARG00000070522, intron 3 of 26)	3	29318139	29318266	128	1	28636	5S_rRNA
3	29985684	29986007	324	*	ENSDARG00000097948	0.000876978	0.0286993	84.69	81.1	30.59	28.47	13.74	21	Intron (ENSDART00000041388/ENSDARG00000032565, intron 2 of 3)	3	29986390	30014699	28310	2	28692	si:dkey-151m15.7
3	29996889	29997446	558	*	ENSDARG00000097948	2.7931e-07	6.62275e-05	288.35	119.48	152.95	23.3	46.87	40	Intron (ENSDART00000154785/ENSDARG00000097948, intron 2 of 2)	3	29986390	30014699	28310	2	17253	si:dkey-151m15.7
3	30002035	30002486	452	*	ENSDARG00000097948	0.000736857	0.0253687	90.07	55.03	70.74	23.3	34.75	22	Intron (ENSDART00000154785/ENSDARG00000097948, intron 2 of 2)	3	29986390	30014699	28310	2	12213	si:dkey-151m15.7
3	30174921	30175125	205	*	ENSDARG00000097575	0.00175781	0.0468577	62.51	42	47.8	17.26	26.66	12	Promoter (<=1kb)	3	30173197	30174321	1125	2	-600	si:dkey-282o23.1
3	30175252	30175595	344	*	ENSDARG00000097575	6.14112e-13	1.93457e-09	193.58	134.69	192.14	19.85	13.74	29	Promoter (<=1kb)	3	30173197	30174321	1125	2	-931	si:dkey-282o23.1
3	30176943	30177161	219	*	ENSDARG00000097575	0.000526841	0.0200591	57.13	48.52	28.68	9.49	19.39	12	Promoter (2-3kb)	3	30173197	30174321	1125	2	-2622	si:dkey-282o23.1
3	30185730	30186045	316	*	ENSDARG00000078049	3.15535e-07	7.32109e-05	147.87	118.04	112.8	20.71	25.05	42	Promoter (3-4kb)	3	30189744	30190774	1031	1	-3699	NTF4
3	30206597	30207245	649	*	ENSDARG00000078049	4.62818e-06	0.000563335	193.58	86.17	56.4	20.71	29.9	18	Exon (ENSDART00000109953/ENSDARG00000077053, exon 25 of 29)	3	30189744	30190774	1031	1	16853	NTF4
3	30212648	30213011	364	*	ENSDARG00000078049	3.08803e-08	1.18771e-05	98.8	91.97	123.31	24.16	16.97	25	Exon (ENSDART00000109953/ENSDARG00000077053, exon 23 of 29)	3	30189744	30190774	1031	1	22904	NTF4
3	31577309	31577636	328	*	ENSDARG00000028521	4.29661e-06	0.000536641	66.54	71.69	61.18	23.3	11.31	14	Distal Intergenic	3	31533125	31567465	34341	1	44184	c1ql3b
3	31578275	31578643	369	*	ENSDARG00000028521	2.74808e-07	6.53944e-05	106.87	108.62	134.78	31.93	29.9	27	Distal Intergenic	3	31533125	31567465	34341	1	45150	c1ql3b
3	31666004	31666346	343	*	ENSDARG00000054446	0.00146714	0.0414596	67.89	34.03	56.4	25.02	13.74	18	Distal Intergenic	3	31737569	31742307	4739	1	-71223	ccdc43
3	31730051	31730459	409	*	ENSDARG00000054446	1.44594e-05	0.00134158	108.21	84	100.37	15.53	37.98	27	Promoter (7-8kb)	3	31737569	31742307	4739	1	-7110	ccdc43
3	31846056	31846254	199	*	ENSDARG00000054362	3.58033e-07	8.04255e-05	62.51	34.76	42.06	11.22	4.04	4	Promoter (6-7kb)	3	31843235	31852690	9456	2	6436	ccdc47
3	32563598	32563813	216	*	ENSDARG00000075849	0.000478834	0.0187326	285.66	116.59	153.9	37.97	93.73	43	Promoter (1-2kb)	3	32562178	32595674	33497	1	1420	prr12b
3	34291638	34291877	240	*	ENSDARG00000082192	0.00175466	0.0468074	28.23	17.38	48.75	7.77	8.08	12	Promoter (8-9kb)	3	34282990	34283067	78	1	8648	dre-mir-181c
3	34597605	34597946	342	*	ENSDARG00000020235	0.000345854	0.0147658	133.08	70.97	74.56	20.71	30.7	42	Intron (ENSDART00000023039/ENSDARG00000020235, intron 2 of 10)	3	34540618	34671699	131082	2	73753	sept9a
3	34933389	34933618	230	*	ENSDARG00000037917	8.352e-05	0.00520371	68.56	29.69	21.99	9.49	2.42	11	Promoter (1-2kb)	3	34931497	35002337	70841	1	1892	itga3a
3	36957896	36958574	679	*	ENSDARG00000070174	0.000504577	0.0193955	96.12	99.21	117.58	51.77	29.09	40	Promoter (8-9kb)	3	36967080	37049833	82754	1	-8506	PLEKHH3
3	37819042	37819488	447	*	ENSDARG00000006849	0.00104244	0.0326676	96.79	55.76	35.37	27.61	18.58	17	Promoter (<=1kb)	3	37819050	38623329	804280	1	0	asic2
3	39384153	39384319	167	*	ENSDARG00000052950	0.00107224	0.0333804	68.56	49.24	71.69	12.94	21.01	34	Intron (ENSDART00000156123/ENSDARG00000097747, intron 1 of 1)	3	39307876	39366916	59041	2	-17237	arhgap23a
3	39471195	39471453	259	*	ENSDARG00000004748	6.52503e-07	0.000126215	138.46	70.97	65.96	19.85	13.74	23	Intron (ENSDART00000135192/ENSDARG00000004748, intron 9 of 9)	3	39467970	39483264	15295	2	11811	zgc:100868
3	39682709	39682971	263	*	ENSDARG00000011727	0.000202415	0.0100079	105.53	62.28	43.02	29.34	15.35	17	Promoter (7-8kb)	3	39684324	39690874	6551	2	7903	b9d1
3	41309137	41309424	288	*	ENSDARG00000078866	5.84589e-05	0.00398904	36.97	59.38	104.2	13.81	15.35	22	Distal Intergenic	3	40973779	41287057	313279	2	-22080	sdk1a
3	41478971	41479258	288	*	ENSDARG00000097269	0.00189024	0.0494649	51.75	49.97	40.15	10.35	22.62	20	Distal Intergenic	3	41526061	41530543	4483	2	51285	si:ch211-222n22.1
3	41501108	41501262	155	*	ENSDARG00000097269	1.23338e-07	3.53876e-05	77.3	42	31.55	5.18	5.66	9	Distal Intergenic	3	41526061	41530543	4483	2	29281	si:ch211-222n22.1
3	41670014	41670953	940	*	ENSDARG00000025826	5.97961e-05	0.00405095	796.49	448.24	422.52	162.22	237.56	128	Intron (ENSDART00000050332/ENSDARG00000025826, intron 2 of 3)	3	41642419	41701020	58602	1	27595	gna12a
3	41675597	41675820	224	*	ENSDARG00000025826	2.75627e-05	0.00222635	62.51	49.97	63.09	5.18	24.24	8	Intron (ENSDART00000050332/ENSDARG00000025826, intron 2 of 3)	3	41642419	41701020	58602	1	33178	gna12a
3	44114043	44114326	284	*	ENSDARG00000097880	0.00148185	0.0417238	147.87	57.93	34.41	19.85	33.94	21	Distal Intergenic	3	44047420	44054685	7266	2	-59358	si:dkey-45l12.3
3	44872938	44873305	368	*	ENSDARG00000084126	0.00107972	0.0335499	73.26	37.66	128.09	16.39	19.39	39	Distal Intergenic	3	44926150	44926266	117	1	-52845	5S_rRNA
3	48218399	48218762	364	*	ENSDARG00000074551	2.96568e-05	0.00235378	51.08	42.72	98.46	15.53	9.7	21	Promoter (3-4kb)	3	48107642	48221947	114306	2	3185	CR392045.1
3	48524511	48524956	446	*	ENSDARG00000069940	1.62267e-12	4.20966e-09	256.09	209.28	263.83	29.34	24.24	48	Intron (ENSDART00000102202/ENSDARG00000069940, intron 1 of 5)	3	48510548	48575616	65069	1	13963	zgc:158309
3	48551915	48552314	400	*	ENSDARG00000097834	0.000380603	0.0158644	90.07	44.9	107.06	31.06	21.01	28	Intron (ENSDART00000102202/ENSDARG00000069940, intron 1 of 5)	3	48583755	48587714	3960	1	-31441	si:ch211-129o13.2
3	48559207	48559557	351	*	ENSDARG00000097834	9.61056e-07	0.000167973	118.3	65.9	140.52	18.12	25.86	29	Intron (ENSDART00000102202/ENSDARG00000069940, intron 1 of 5)	3	48583755	48587714	3960	1	-24198	si:ch211-129o13.2
3	48562028	48562342	315	*	ENSDARG00000097834	1.90091e-05	0.00165573	49.07	71.69	94.64	18.12	7.27	25	Intron (ENSDART00000102202/ENSDARG00000069940, intron 1 of 5)	3	48583755	48587714	3960	1	-21413	si:ch211-129o13.2
3	48572600	48572889	290	*	ENSDARG00000097834	0.000129318	0.00711282	29.57	52.14	96.55	6.04	20.2	15	Exon (ENSDART00000102202/ENSDARG00000069940, exon 5 of 6)	3	48583755	48587714	3960	1	-10866	si:ch211-129o13.2
3	48592980	48593267	288	*	ENSDARG00000097834	4.55178e-05	0.00328542	64.53	51.41	111.84	27.61	14.54	19	Promoter (9-10kb)	3	48583755	48587714	3960	1	9225	si:ch211-129o13.2
3	49416508	49416745	238	*	ENSDARG00000040098	0.00182194	0.0481057	32.93	26.79	57.36	14.67	14.54	10	Promoter (1-2kb)	3	49415048	49418683	3636	2	1938	znf750
3	50067344	50067574	231	*	ENSDARG00000059594	0.000135102	0.00733489	52.43	30.41	17.21	6.9	0.81	10	Distal Intergenic	3	50003390	50030040	26651	1	63954	hs3st3b1a
3	50285108	50285285	178	*	ENSDARG00000010771	4.12599e-07	8.94921e-05	49.74	33.31	50.66	6.9	2.42	10	3' UTR	3	50279912	50298121	18210	2	12836	gipc1
3	50630764	50631082	319	*	ENSDARG00000059598	5.25224e-05	0.00365936	90.07	39.1	43.02	18.98	8.89	14	Exon (ENSDART00000122721/ENSDARG00000014134, exon 6 of 10)	3	50585960	50608063	22104	2	-22701	samd1a
3	52972368	52972671	304	*	ENSDARG00000097960	1.53186e-05	0.00140358	47.72	34.03	69.78	6.9	10.5	16	Distal Intergenic	3	53005324	53017494	12171	1	-32653	si:rp71-57d19.1
3	54880976	54881435	460	*	ENSDARG00000085983	0.00100228	0.0317494	230.54	78.93	143.39	46.59	46.06	69	Distal Intergenic	3	54918944	54919060	117	1	-37509	5S_rRNA
3	55855169	55855413	245	*	ENSDARG00000036541	0.000173969	0.00892927	90.07	39.83	31.55	16.39	9.7	16	Distal Intergenic	3	55748003	55844699	96697	2	-10470	rhbdf1
3	56032958	56033326	369	*	ENSDARG00000081398	0.000502207	0.0193456	100.15	39.1	82.21	12.94	35.55	17	Intron (ENSDART00000154031/ENSDARG00000018393, intron 2 of 12)	3	56015131	56015214	84	2	-17744	CU464181.1
3	57658111	57658373	263	*	ENSDARG00000001804	0.00157687	0.043468	108.21	68.07	95.59	44.01	33.13	37	Distal Intergenic	3	57615700	57625918	10219	1	42411	zgc:112148
3	59312045	59312342	298	*	ENSDARG00000035952	1.5929e-05	0.0014445	90.74	47.07	63.09	19.85	16.16	17	Intron (ENSDART00000052179/ENSDARG00000035952, intron 2 of 5)	3	59299312	59323923	24612	2	11581	cdr2a
3	61520712	61521036	325	*	ENSDARG00000036853	4.66914e-09	2.64705e-06	104.85	63	127.14	9.49	21.82	10	Distal Intergenic	3	61457723	61510047	52325	2	-10665	PITPNC1
4	450005	450544	540	*	ENSDARG00000096118	9.52421e-05	0.00569893	411.35	145.55	182.58	55.22	100.2	43	Promoter (6-7kb)	4	443091	444737	1647	1	6914	ost4
4	690926	691298	373	*	ENSDARG00000070535	1.05667e-07	3.12766e-05	57.8	70.97	69.78	14.67	14.54	6	Promoter (9-10kb)	4	681199	683374	2176	1	9727	ripply2
4	701780	702249	470	*	ENSDARG00000013789	1.31291e-06	0.000212617	308.51	207.1	239.94	66.44	84.84	64	Exon (ENSDART00000023483/ENSDARG00000013789, exon 9 of 11)	4	698193	717478	19286	2	15229	sim1b
4	724319	724680	362	*	ENSDARG00000013789	0.00051612	0.0197703	79.31	49.24	63.09	22.43	11.31	30	Promoter (6-7kb)	4	698193	717478	19286	2	-6841	sim1b
4	820275	820592	318	*	ENSDARG00000076587	2.93627e-06	0.000402999	221.81	107.9	124.27	44.01	15.35	39	Promoter (9-10kb)	4	810403	811386	984	1	9872	CABZ01073417.1
4	1571952	1572436	485	*	ENSDARG00000045880	2.44566e-05	0.00202618	113.59	70.97	142.43	23.3	31.51	39	Promoter (7-8kb)	4	1545677	1579703	34027	2	7267	gas2l3
4	2105221	2105594	374	*	ENSDARG00000045224	1.92749e-05	0.00167447	193.58	110.79	97.5	25.89	40.4	46	Promoter (7-8kb)	4	2112690	2119781	7092	1	-7096	GLIPR1L1
4	2235044	2235265	222	*	ENSDARG00000002400	2.61608e-06	0.00036622	76.62	56.48	69.78	13.81	17.78	19	Promoter (6-7kb)	4	2216012	2241310	25299	2	6045	nap1l1
4	3018638	3018806	169	*	ENSDARG00000045870	0.000587669	0.0216859	49.07	31.14	17.21	5.18	8.89	11	Promoter (2-3kb)	4	2819073	3016597	197525	2	-2041	plekha5
4	3056193	3056391	199	*	ENSDARG00000045870	0.000317162	0.0138859	36.97	16.66	15.29	0.86	2.42	8	Distal Intergenic	4	2819073	3016597	197525	2	-39596	plekha5
4	3160975	3161210	236	*	ENSDARG00000074357	9.03693e-09	4.42587e-06	82.67	97.76	69.78	18.98	11.31	14	Promoter (1-2kb)	4	3134085	3159390	25306	2	-1585	BICD1 (1 of 2)
4	3165466	3165827	362	*	ENSDARG00000074250	1.18642e-05	0.00115421	330.02	259.97	201.7	79.38	101	52	Promoter (3-4kb)	4	3168180	3169395	1216	2	3568
4	4407613	4408047	435	*	ENSDARG00000039356	0.00114498	0.0349861	280.95	146.28	184.49	56.09	105.85	77	Promoter (<=1kb)	4	4398959	4407900	8942	2	0	zgc:194209
4	4559999	4560591	593	*	ENSDARG00000085294	0.000457452	0.0181701	141.82	99.93	124.27	37.1	43.63	61	Promoter (3-4kb)	4	4563874	4563989	116	1	-3283	5S_rRNA
4	5085702	5085939	238	*	ENSDARG00000095324	5.9353e-05	0.00403332	8.74	23.9	36.32	1.73	3.23	3	Promoter (3-4kb)	4	5089199	5096419	7221	1	-3260	galnt8b
4	5830367	5830516	150	*	ENSDARG00000091974	2.53322e-05	0.00208048	20.16	36.93	48.75	7.77	0.81	8	Intron (ENSDART00000144326/ENSDARG00000091974, intron 2 of 2)	4	5805164	5897517	92354	1	25203	si:ch211-262n1.5
4	6236105	6236563	459	*	ENSDARG00000024874	2.65229e-05	0.00215817	87.38	72.41	97.5	25.89	33.13	15	Intron (ENSDART00000136355/ENSDARG00000024874, intron 1 of 51)	4	6222621	6379374	156754	1	13484	dock4b
4	6527659	6527963	305	*	ENSDARG00000070314	0.00128221	0.0377413	45.71	57.93	81.25	25.02	12.12	29	Promoter (4-5kb)	4	6523006	6573658	50653	1	4653	cald1l
4	6766942	6767374	433	*	ENSDARG00000084892	1.33695e-05	0.00126711	301.79	166.55	199.79	54.36	63.03	83	Intron (ENSDART00000149218/ENSDARG00000018688, intron 1 of 4)	4	6750295	6750411	117	2	-16531	5S_rRNA
4	7291727	7292221	495	*	ENSDARG00000083948	0.00133205	0.0387174	482.6	338.9	241.85	130.29	188.27	110	Intron (ENSDART00000134887/ENSDARG00000039392, intron 3 of 27)	4	7314745	7314861	117	1	-22524	5S_rRNA
4	7429459	7429897	439	*	ENSDARG00000093934	0.000259213	0.0120476	197.61	108.62	117.58	39.69	60.6	50	Intron (ENSDART00000148440/ENSDARG00000076014, intron 2 of 3)	4	7443860	7447882	4023	2	17985	si:ch211-281k12.1
4	8840215	8840560	346	*	ENSDARG00000057983	0.000512212	0.0196377	43.02	76.76	60.22	6.9	8.89	33	Promoter (2-3kb)	4	8831286	8843368	12083	2	2808	svopl
4	8978094	8978390	297	*	ENSDARG00000062968	0.000103849	0.00606355	71.25	84	56.4	25.89	18.58	25	Promoter (4-5kb)	4	8973770	9062216	88447	1	4324	sbf1
4	10281002	10281224	223	*	ENSDARG00000096218	0.00168651	0.0455106	66.54	30.41	29.63	17.26	15.35	8	Intron (ENSDART00000150551/ENSDARG00000096218, intron 1 of 1)	4	10267465	10302546	35082	1	13537	si:dkey-21h14.17
4	10290006	10290577	572	*	ENSDARG00000096131	0.000276584	0.0126361	115.61	65.17	71.69	27.61	28.28	33	Intron (ENSDART00000150551/ENSDARG00000096218, intron 1 of 1)	4	10309856	10312809	2954	2	22232	si:ch211-284f7.2
4	10305015	10305403	389	*	ENSDARG00000096131	0.000477703	0.0187105	603.58	304.86	230.38	124.25	169.69	88	Promoter (7-8kb)	4	10309856	10312809	2954	2	7406	si:ch211-284f7.2
4	10307213	10307698	486	*	ENSDARG00000096131	0.000466357	0.0183967	86.03	92.69	67.87	31.93	34.75	29	Promoter (5-6kb)	4	10309856	10312809	2954	2	5111	si:ch211-284f7.2
4	10397858	10398188	331	*	ENSDARG00000019235	1.10768e-05	0.0010963	153.92	63.72	114.71	33.65	22.62	30	Exon (ENSDART00000051792/ENSDARG00000019235, exon 2 of 17)	4	10375839	10433014	57176	1	22019	sema3aa
4	10684955	10685238	284	*	ENSDARG00000081284	1.24662e-07	3.56236e-05	60.49	57.93	74.56	12.94	11.31	14	Intron (ENSDART00000150651/ENSDARG00000096147, intron 2 of 3)	4	10672720	10672807	88	2	-12148	dre-mir-29b-2
4	11936404	11936824	421	*	ENSDARG00000069912	1.53156e-08	6.71375e-06	408.66	270.83	197.88	56.09	71.11	47	Promoter (9-10kb)	4	11883794	11926611	42818	2	-9793	hmga2
4	11938731	11939041	311	*	ENSDARG00000069912	7.76585e-07	0.000143704	283.64	180.31	179.71	40.55	71.11	49	Distal Intergenic	4	11883794	11926611	42818	2	-12120	hmga2
4	11953957	11954278	322	*	ENSDARG00000045658	0.00135254	0.0391666	118.97	118.04	87.94	42.28	30.7	60	Downstream (2-3kb)	4	11956992	11978716	21725	2	24438	msrb3
4	13418660	13418805	146	*	ENSDARG00000020086	0.00104802	0.032796	21.51	21.72	21.03	5.18	7.27	3	Promoter (6-7kb)	4	13425764	13438235	12472	1	-6959	NUAK1 (1 of 2)
4	13479418	13479722	305	*	ENSDARG00000096496	0.000937717	0.0302235	66.54	26.79	26.77	8.63	17.78	6	Distal Intergenic	4	13464864	13473690	8827	1	14554	si:dkey-261e22.5
4	13560253	13560613	361	*	ENSDARG00000003811	1.86043e-06	0.000279763	176.77	73.14	123.31	24.16	36.36	25	Promoter (8-9kb)	4	13514625	13552214	37590	2	-8039	plxnb2a
4	13670835	13671065	231	*	ENSDARG00000094799	0.000575527	0.0213655	71.92	34.76	39.19	17.26	18.58	8	Intron (ENSDART00000137847/ENSDARG00000094799, intron 1 of 5)	4	13547227	13689873	142647	2	18808	plxnb2a
4	13819599	13819763	165	*	ENSDARG00000085102	0.00011497	0.00653413	25.54	31.86	42.06	10.35	4.85	8	Promoter (9-10kb)	4	13809968	13810083	116	2	-9516	5S_rRNA
4	13864630	13864934	305	*	ENSDARG00000045594	0.000591591	0.0217725	57.8	34.03	82.21	27.61	12.12	13	Distal Intergenic	4	13891691	13928902	37212	1	-26757	si:dkey-14k9.2
4	13902377	13902583	207	*	ENSDARG00000045594	0.000106757	0.00618694	55.12	34.76	54.49	15.53	16.16	7	Intron (ENSDART00000067035/ENSDARG00000045594, intron 1 of 3)	4	13891691	13928902	37212	1	10686	si:dkey-14k9.2
4	14670426	14670641	216	*	ENSDARG00000004336	0.00139015	0.0399582	62.51	29.69	21.99	15.53	10.5	8	Promoter (<=1kb)	4	14671236	14881932	210697	1	-595	exoc4
4	14817724	14817904	181	*	ENSDARG00000094584	8.10627e-06	0.000859395	37.64	29.69	17.21	4.31	4.04	3	Promoter (7-8kb)	4	14822827	14825065	2239	2	7161	si:ch211-92l17.1
4	14834316	14834498	183	*	ENSDARG00000094584	0.000168352	0.00871111	46.38	42.72	21.03	7.77	0	13	Promoter (9-10kb)	4	14822827	14825065	2239	2	-9251	si:ch211-92l17.1
4	14885151	14885299	149	*	ENSDARG00000069698	0.00144868	0.0410961	52.43	30.41	42.06	10.35	21.82	8	Promoter (<=1kb)	4	14885120	14906191	21072	1	31	lrguk
4	14901003	14901649	647	*	ENSDARG00000069698	6.95744e-07	0.000132882	362.28	207.83	205.52	45.73	48.48	86	Exon (ENSDART00000101613/ENSDARG00000069698, exon 18 of 20)	4	14885120	14906191	21072	1	15883	lrguk
4	14918919	14919254	336	*	ENSDARG00000069698	1.04578e-06	0.000179137	300.45	199.14	146.26	48.32	67.87	32	Distal Intergenic	4	14885120	14906191	21072	1	33799	lrguk
4	14921117	14921317	201	*	ENSDARG00000069692	3.42004e-05	0.00260957	93.43	81.1	75.52	33.65	23.43	21	Distal Intergenic	4	14954829	15005641	50813	1	-33512	col7a1l
4	14930824	14931241	418	*	ENSDARG00000069692	8.05593e-05	0.00506445	88.72	60.1	43.97	16.39	8.89	26	Distal Intergenic	4	14954829	15005641	50813	1	-23588	col7a1l
4	14932578	14932850	273	*	ENSDARG00000069692	5.48499e-11	7.33141e-08	125.69	91.97	93.68	7.77	17.78	15	Distal Intergenic	4	14954829	15005641	50813	1	-21979	col7a1l
4	14933322	14933564	243	*	ENSDARG00000069692	2.12078e-13	8.01703e-10	66.54	73.14	83.16	3.45	2.42	8	Distal Intergenic	4	14954829	15005641	50813	1	-21265	col7a1l
4	14934665	14935001	337	*	ENSDARG00000069692	4.38112e-11	6.36986e-08	212.4	134.69	105.15	18.98	20.2	24	Distal Intergenic	4	14954829	15005641	50813	1	-19828	col7a1l
4	15270733	15271005	273	*	ENSDARG00000085458	0.000373837	0.0156574	49.74	30.41	51.62	7.77	21.01	5	Promoter (7-8kb)	4	15278816	15278932	117	2	7927	5S_rRNA
4	15285658	15286362	705	*	ENSDARG00000085458	3.00387e-13	1.07415e-09	230.54	152.79	172.07	17.26	21.82	30	Promoter (6-7kb)	4	15278816	15278932	117	2	-6726	5S_rRNA
4	15299770	15300093	324	*	ENSDARG00000085458	0.000430102	0.0173705	54.44	65.9	46.84	17.26	20.2	22	Distal Intergenic	4	15278816	15278932	117	2	-20838	5S_rRNA
4	16088317	16088825	509	*	ENSDARG00000011582	3.59988e-07	8.07276e-05	305.15	169.45	160.59	29.34	65.45	37	Intron (ENSDART00000134595/ENSDARG00000011582, intron 4 of 14)	4	16050433	16124134	73702	2	35309	sox5
4	16191874	16192153	280	*	ENSDARG00000011582	1.81246e-05	0.00159868	112.92	48.52	77.43	6.04	26.66	18	Distal Intergenic	4	16050433	16124134	73702	2	-67740	sox5
4	16684340	16684516	177	*	ENSDARG00000079985	0.000462911	0.0183263	38.31	16.66	46.84	8.63	11.31	5	Intron (ENSDART00000108814/ENSDARG00000079985, intron 1 of 5)	4	16640679	16697628	56950	2	13112	nrip2
4	17214137	17214425	289	*	ENSDARG00000091569	8.23828e-06	0.000871295	95.44	53.59	89.86	25.02	21.82	10	Intron (ENSDART00000133509/ENSDARG00000003512, intron 1 of 25)	4	17257590	17257704	115	2	43279	5S_rRNA
4	18235966	18236115	150	*	ENSDARG00000094118	0.000484604	0.0188913	55.79	28.24	35.37	9.49	11.31	15	Distal Intergenic	4	18196157	18199301	3145	1	39809	si:dkey-21o22.2
4	18460710	18460988	279	*	ENSDARG00000069402	0.000990154	0.0314463	57.8	18.83	18.16	6.9	5.66	11	Promoter (8-9kb)	4	18469251	18473503	4253	1	-8263	lrrc4.1
4	18539862	18540166	305	*	ENSDARG00000069402	7.87455e-05	0.00497311	128.38	41.28	55.44	19.85	12.12	24	Intron (ENSDART00000040405/ENSDARG00000006766, intron 14 of 23)	4	18469251	18473503	4253	1	70611	lrrc4.1
4	19023776	19023979	204	*	ENSDARG00000045540	5.58513e-05	0.00384873	65.2	34.03	15.29	6.04	4.85	10	Promoter (6-7kb)	4	19016893	19033176	16284	1	6883	ppp6r2a
4	19330801	19331252	452	*	ENSDARG00000082618	0.000322748	0.0140472	291.71	109.35	116.62	26.75	70.3	54	Promoter (<=1kb)	4	19331739	19331860	122	2	608	5S_rRNA
4	19784065	19784348	284	*	ENSDARG00000005476	0.000985444	0.0313343	137.79	45.62	65	18.98	34.75	28	Intron (ENSDART00000110767/ENSDARG00000005476, intron 1 of 40)	4	19635815	19926134	290320	1	148250	nav3
4	19830984	19831163	180	*	ENSDARG00000055263	3.28566e-09	1.96705e-06	89.39	50.69	41.1	8.63	4.04	7	Intron (ENSDART00000110767/ENSDARG00000005476, intron 6 of 40)	4	19963880	19967767	3888	1	-132717	BX511172.1
4	20124338	20124495	158	*	ENSDARG00000030614	0.000640624	0.0230075	49.74	21.72	39.19	11.22	12.12	9	Distal Intergenic	4	20141972	20251089	109118	1	-17477	syt1a
4	20391803	20392220	418	*	ENSDARG00000045486	0.0003348	0.014443	213.74	160.04	202.65	97.5	62.22	64	Intron (ENSDART00000139962/ENSDARG00000045486, intron 1 of 5)	4	20258696	20402515	143820	2	10295	pawr
4	20399820	20400062	243	*	ENSDARG00000045486	0.000520754	0.019919	112.92	57.93	78.39	25.02	22.62	40	Promoter (2-3kb)	4	20258696	20402515	143820	2	2453	pawr
4	20433877	20434234	358	*	ENSDARG00000045486	0.000489887	0.0190299	251.38	79.66	98.46	43.14	42.83	51	Intron (ENSDART00000132923/ENSDARG00000010784, intron 24 of 25)	4	20258696	20402515	143820	2	-31362	pawr
4	20623349	20623688	340	*	ENSDARG00000029830	1.02424e-05	0.00103477	111.58	74.59	36.32	16.39	21.01	10	Intron (ENSDART00000147838/ENSDARG00000092717, intron 3 of 3)	4	20653483	20656633	3151	1	-29795	myf6
4	20630365	20630584	220	*	ENSDARG00000029830	0.000134338	0.0073144	38.31	24.62	25.81	6.9	8.08	5	Intron (ENSDART00000147838/ENSDARG00000092717, intron 3 of 3)	4	20653483	20656633	3151	1	-22899	myf6
4	20631877	20632241	365	*	ENSDARG00000029830	5.62891e-09	3.02744e-06	94.1	99.21	78.39	19.85	13.74	17	Exon (ENSDART00000147838/ENSDARG00000092717, exon 4 of 4)	4	20653483	20656633	3151	1	-21242	myf6
4	21434088	21434676	589	*	ENSDARG00000045490	5.26406e-06	0.000625204	271.54	157.14	158.68	51.77	62.22	55	Intron (ENSDART00000113426/ENSDARG00000018111, intron 7 of 20)	4	21415859	21418821	2963	1	18229	NDUFB2
4	21453062	21453323	262	*	ENSDARG00000018111	0.000263265	0.0121875	122.33	102.83	86.03	30.2	52.52	23	Promoter (1-2kb)	4	21420671	21455215	34545	2	1892	kdm7aa
4	23213737	23214238	502	*	ENSDARG00000002131	1.53059e-06	0.000239373	131.74	72.41	147.21	28.47	30.7	27	Distal Intergenic	4	22817287	23054090	236804	2	-159647	celf2
4	23375421	23375817	397	*	ENSDARG00000086123	0.000226594	0.0109268	150.56	106.45	100.37	34.51	55.75	38	Distal Intergenic	4	23518266	23518350	85	1	-142449	CABZ01071739.1
4	23380120	23380328	209	*	ENSDARG00000086123	0.000220303	0.0107161	47.05	30.41	26.77	10.35	5.66	11	Distal Intergenic	4	23518266	23518350	85	1	-137938	CABZ01071739.1
4	23604500	23604769	270	*	ENSDARG00000086123	1.28593e-05	0.00123102	28.9	18.83	54.49	8.63	3.23	2	Distal Intergenic	4	23518266	23518350	85	1	86234	CABZ01071739.1
4	23613452	23613634	183	*	ENSDARG00000086123	2.25134e-05	0.00189537	26.89	39.83	33.46	6.04	6.46	8	Distal Intergenic	4	23518266	23518350	85	1	95186	CABZ01071739.1
4	23619733	23619899	167	*	ENSDARG00000086123	1.39132e-05	0.00130463	49.07	29.69	17.21	6.9	0	5	Distal Intergenic	4	23518266	23518350	85	1	101467	CABZ01071739.1
4	23627320	23627660	341	*	ENSDARG00000086123	2.16892e-10	2.24192e-07	141.15	97.04	99.42	19.85	7.27	18	Distal Intergenic	4	23518266	23518350	85	1	109054	CABZ01071739.1
4	23660965	23661229	265	*	ENSDARG00000086123	6.0837e-05	0.00410331	41	44.9	55.44	9.49	18.58	8	Distal Intergenic	4	23518266	23518350	85	1	142699	CABZ01071739.1
4	23724373	23724807	435	*	ENSDARG00000086123	2.43426e-10	2.42159e-07	242.64	97.76	114.71	14.67	20.2	23	Distal Intergenic	4	23518266	23518350	85	1	206107	CABZ01071739.1
4	23918734	23918974	241	*	ENSDARG00000016526	1.29856e-06	0.00021136	62.51	26.79	45.88	11.22	4.85	3	Distal Intergenic	4	24141643	24151643	10001	2	232669	gata3
4	24128368	24128863	496	*	ENSDARG00000016526	2.65529e-05	0.00215929	240.63	154.24	106.11	44.01	50.1	55	Distal Intergenic	4	24141643	24151643	10001	2	22780	gata3
4	24298059	24298307	249	*	ENSDARG00000045516	0.000137018	0.00740244	68.56	31.14	33.46	6.04	12.93	14	Promoter (4-5kb)	4	24275045	24303101	28057	2	4794	itih2
4	24659853	24660242	390	*	ENSDARG00000069311	0.00061327	0.022322	133.08	107.9	112.8	18.98	66.26	33	Intron (ENSDART00000100755/ENSDARG00000069311, intron 4 of 7)	4	24645982	24663846	17865	1	13871	zgc:195175
4	25413083	25413187	105	*	ENSDARG00000093540	0.000780783	0.026363	14.79	9.41	21.03	1.73	0	4	Promoter (1-2kb)	4	25413803	25414260	458	2	1073	si:dkey-117o14.7
4	26958174	26958439	266	*	ENSDARG00000045510	0.000293139	0.013134	63.18	39.83	36.32	14.67	11.31	17	Intron (ENSDART00000066924/ENSDARG00000045510, intron 13 of 13)	4	26923872	27193922	270051	2	235483	tbc1d22a
4	33276386	33276708	323	*	ENSDARG00000092926	6.90019e-05	0.00451063	12.77	21	13.38	0	0.81	0	Intron (ENSDART00000144242/ENSDARG00000096205, intron 2 of 2)	4	33228413	33236719	8307	2	-39667	si:dkey-66k12.3
4	34651985	34652389	405	*	ENSDARG00000096463	0.000450449	0.0179512	26.21	15.93	10.52	4.31	2.42	0	Distal Intergenic	4	34634236	34635230	995	2	-16755	si:dkeyp-82h4.1
4	34972856	34973188	333	*	ENSDARG00000096481	0.00126148	0.0372422	53.77	37.66	36.32	6.04	19.39	16	Promoter (<=1kb)	4	34974182	34975983	1802	1	-994	si:dkey-16p19.8
4	34978132	34978361	230	*	ENSDARG00000069555	3.33238e-05	0.00255743	31.59	40.55	19.12	2.59	7.27	6	Promoter (3-4kb)	4	34977981	34981427	3447	2	3066	si:dkey-16p19.9
4	34982021	34982260	240	*	ENSDARG00000069555	0.000215821	0.0105329	23.52	29.69	25.81	7.77	6.46	3	Promoter (<=1kb)	4	34977981	34981427	3447	2	-594	si:dkey-16p19.9
4	50424307	50424564	258	*	ENSDARG00000091808	0.000672315	0.0237524	43.69	13.76	33.46	6.04	11.31	3	Intron (ENSDART00000122707/ENSDARG00000090840, intron 1 of 1)	4	50413221	50423828	10608	1	11086	BX897726.1
4	51015250	51015381	132	*	ENSDARG00000096029	0.000553543	0.0208477	11.43	9.41	14.34	0.86	0	0	Promoter (3-4kb)	4	51011495	51017775	6281	1	3755	si:ch211-187d1.3
4	52882236	52882539	304	*	ENSDARG00000097811	0.000856655	0.0282367	57.13	68.07	60.22	24.16	21.82	27	Intron (ENSDART00000125989/ENSDARG00000090160, intron 7 of 9)	4	52849713	52851017	1305	2	-31219	si:ch211-42i6.1
4	58314856	58315346	491	*	ENSDARG00000075417	2.76656e-10	2.67181e-07	156.61	120.21	148.17	25.02	29.9	17	Downstream (<1kb)	4	58315729	58325745	10017	2	10399	zgc:175107
4	59513000	59513173	174	*	ENSDARG00000028842	0.00107402	0.0334271	31.59	13.03	52.58	8.63	4.85	11	Exon (ENSDART00000127299/ENSDARG00000076624, exon 23 of 30)	4	59416144	59480047	63904	2	-32953	trim24
4	59579069	59579312	244	*	ENSDARG00000076624	5.93951e-05	0.00403411	72.59	39.1	65	15.53	10.5	22	Intron (ENSDART00000127299/ENSDARG00000076624, intron 3 of 29)	4	59499479	59598537	99059	2	19225	ptprb
4	60617504	60617876	373	*	ENSDARG00000053561	1.15744e-05	0.00113436	145.85	78.93	134.78	32.79	30.7	40	Promoter (<=1kb)	4	60617632	60630485	12854	1	0	ms4a17a.11
4	62089666	62090087	422	*	ENSDARG00000087206	0.00127503	0.0375718	286.33	143.38	206.48	84.56	96.96	83	Promoter (<=1kb)	4	62089653	62094013	4361	1	13	CABZ01073085.1
5	363712	364097	386	*	ENSDARG00000089701	1.40675e-07	3.92668e-05	93.43	82.55	105.15	16.39	25.05	22	Distal Intergenic	5	297623	347933	50311	2	-15779	TRABD2A
5	1895172	1895489	318	*	ENSDARG00000090139	0.00147571	0.0416042	31.59	47.07	65	21.57	8.89	18	Intron (ENSDART00000127233/ENSDARG00000090139, intron 3 of 3)	5	1851548	1936846	85299	2	41357	FP245472.1
5	2954954	2955459	506	*	ENSDARG00000078472	1.12115e-06	0.000188965	269.53	204.21	259.05	76.79	77.57	54	Distal Intergenic	5	3081054	3104419	23366	2	148960	hsf5
5	2980345	2980615	271	*	ENSDARG00000078472	0.00138787	0.0399102	35.62	21	37.28	4.31	13.74	9	Distal Intergenic	5	3081054	3104419	23366	2	123804	hsf5
5	3012542	3013233	692	*	ENSDARG00000078472	0.00019855	0.009861	300.45	202.04	265.75	128.56	61.41	79	Distal Intergenic	5	3081054	3104419	23366	2	91186	hsf5
5	3586203	3586535	333	*	ENSDARG00000041065	0.000372737	0.0156162	343.46	229.55	273.39	125.98	122.82	63	Intron (ENSDART00000060162/ENSDARG00000041065, intron 1 of 2)	5	3584621	3601420	16800	2	14885	hspb1
5	4349605	4350017	413	*	ENSDARG00000035652	0.000389568	0.0161425	150.56	167.28	215.08	80.25	58.99	74	3' UTR	5	4339516	4350162	10647	1	10089	sat1a.1
5	5225168	5225524	357	*	ENSDARG00000091619	0.000908049	0.0295335	166.02	181.04	191.18	88.01	82.42	64	Distal Intergenic	5	5157965	5185367	27403	2	-39801	mvb12ba
5	5232394	5232722	329	*	ENSDARG00000091619	1.22223e-06	0.000202391	116.28	60.83	44.93	12.08	19.39	9	Distal Intergenic	5	5157965	5185367	27403	2	-47027	mvb12ba
5	10855264	10855412	149	*	ENSDARG00000054962	0.000347686	0.0148297	29.57	27.52	46.84	13.81	6.46	7	Distal Intergenic	5	10675490	10838709	163220	2	-16555	TOR4A (3 of 4)
5	11439230	11439457	228	*	ENSDARG00000092211	0.000788077	0.0265216	35.62	48.52	39.19	9.49	19.39	11	Distal Intergenic	5	11419290	11419660	371	1	19940	si:dkey-258p11.3
5	11614872	11615256	385	*	ENSDARG00000089918	0.00150518	0.0420611	136.44	123.1	173.98	31.93	89.69	39	Distal Intergenic	5	11525552	11526970	1419	1	89320	rtn4r
5	11705715	11705980	266	*	ENSDARG00000090035	0.000324243	0.0140933	56.46	65.17	73.61	26.75	25.05	17	Distal Intergenic	5	11761444	11763156	1713	1	-55464	rtn4r
5	11713421	11713829	409	*	ENSDARG00000090035	0.00110478	0.0341282	143.17	118.76	173.02	56.95	67.07	64	Distal Intergenic	5	11761444	11763156	1713	1	-47615	rtn4r
5	11886386	11886719	334	*	ENSDARG00000097106	0.000276298	0.0126361	86.03	30.41	71.69	23.3	12.93	18	Distal Intergenic	5	11808141	11810401	2261	2	-75985	si:dkey-245m3.2
5	11907285	11907668	384	*	ENSDARG00000097106	0.000576097	0.0213726	92.76	64.45	103.24	30.2	6.46	39	Distal Intergenic	5	11808141	11810401	2261	2	-96884	si:dkey-245m3.2
5	11907713	11907923	211	*	ENSDARG00000097106	2.59912e-06	0.00036467	27.56	33.31	55.44	4.31	2.42	10	Distal Intergenic	5	11808141	11810401	2261	2	-97312	si:dkey-245m3.2
5	12443078	12443219	142	*	ENSDARG00000079757	0.0013512	0.0391528	41	17.38	29.63	13.81	4.85	4	Intron (ENSDART00000114953/ENSDARG00000079757, intron 9 of 14)	5	12398364	12450024	51661	1	44714	SCARF2
5	12461061	12461744	684	*	ENSDARG00000010602	2.72254e-11	4.44709e-08	395.22	217.24	244.72	31.93	12.12	48	Distal Intergenic	5	12495962	12502421	6460	1	-34218	zgc:112294
5	13333994	13334230	237	*	ENSDARG00000068910	0.000395398	0.016338	25.54	44.9	27.72	11.22	8.89	6	Distal Intergenic	5	13188827	13313998	125172	2	-19996	nos1
5	13887675	13888096	422	*	ENSDARG00000062780	2.36651e-05	0.0019742	133.76	23.9	77.43	12.94	8.08	22	Distal Intergenic	5	13840169	13875905	35737	2	-11770	AIFM3
5	14827517	14827662	146	*	ENSDARG00000094715	0.00143892	0.040867	35.62	23.9	27.72	3.45	3.23	16	Promoter (6-7kb)	5	14834207	14836121	1915	1	-6545	si:ch211-255a21.4
5	14945630	14945998	369	*	ENSDARG00000032039	0.00125421	0.0371484	30.92	47.07	32.5	14.67	13.74	8	Intron (ENSDART00000134064/ENSDARG00000032039, intron 2 of 5)	5	14912884	14972576	59693	2	26578	mxd1
5	15026553	15026938	386	*	ENSDARG00000074581	0.000388029	0.0161039	88.72	89.79	65.96	21.57	39.59	27	Intron (ENSDART00000148297/ENSDARG00000074581, intron 2 of 14)	5	14987893	15043611	55719	2	16673	add2
5	16022412	16022701	290	*	ENSDARG00000062646	0.000473523	0.0185963	136.44	63	70.74	12.94	34.75	36	Promoter (8-9kb)	5	16013831	16030874	17044	2	8173	tet3
5	16030298	16030632	335	*	ENSDARG00000062646	0.00181067	0.047954	117.62	47.79	80.3	13.81	42.83	28	Promoter (<=1kb)	5	16013831	16030874	17044	2	242	tet3
5	16053944	16054111	168	*	ENSDARG00000062646	0.000952075	0.0305079	84.02	60.83	83.16	18.12	37.17	31	Distal Intergenic	5	16013831	16030874	17044	2	-23070	tet3
5	16065308	16065772	465	*	ENSDARG00000016128	0.000183944	0.00932108	152.58	69.52	58.31	29.34	28.28	28	Distal Intergenic	5	16079025	16094360	15336	2	28588	ap3m2
5	16066969	16067136	168	*	ENSDARG00000016128	0.00109187	0.0338401	32.93	32.59	28.68	4.31	15.35	7	Distal Intergenic	5	16079025	16094360	15336	2	27224	ap3m2
5	16681351	16681666	316	*	ENSDARG00000097882	0.000155654	0.00820488	198.95	138.31	67.87	43.14	46.06	36	Distal Intergenic	5	16748222	16879943	131722	2	198277	si:dkey-27e18.3
5	16812434	16812652	219	*	ENSDARG00000097882	0.000135903	0.00736626	63.85	21	21.03	6.04	6.46	9	Intron (ENSDART00000156269/ENSDARG00000097882, intron 1 of 3)	5	16748222	16879943	131722	2	67291	si:dkey-27e18.3
5	16815002	16815187	186	*	ENSDARG00000097882	0.000622227	0.0225488	34.28	33.31	39.19	10.35	3.23	16	Intron (ENSDART00000156269/ENSDARG00000097882, intron 1 of 3)	5	16748222	16879943	131722	2	64756	si:dkey-27e18.3
5	17222092	17222351	260	*	ENSDARG00000060751	6.60751e-05	0.00437224	59.82	72.41	69.78	18.12	28.28	15	Intron (ENSDART00000140668/ENSDARG00000060751, intron 1 of 19)	5	17131328	17265293	133966	2	42942	taok3a
5	17687799	17688044	246	*	ENSDARG00000092405	2.56633e-15	2.02852e-11	201.64	113.69	119.49	14.67	8.89	11	Promoter (6-7kb)	5	17694747	17697292	2546	1	-6703	si:dkey-119p2.1
5	17701082	17701304	223	*	ENSDARG00000092405	0.000661535	0.0235033	80.66	42.72	35.37	16.39	20.2	15	Promoter (6-7kb)	5	17694747	17697292	2546	1	6335	si:dkey-119p2.1
5	17732127	17732466	340	*	ENSDARG00000035622	0.0017098	0.0459425	138.46	102.83	96.55	44.01	63.03	32	Promoter (9-10kb)	5	17718234	17722743	4510	2	-9384	xbp1
5	17737241	17737549	309	*	ENSDARG00000035622	2.61918e-06	0.00036622	63.18	49.97	29.63	11.22	1.62	9	Distal Intergenic	5	17718234	17722743	4510	2	-14498	xbp1
5	18006965	18007079	115	*	ENSDARG00000062579	0.000186143	0.00940006	33.61	18.1	21.99	5.18	1.62	7	Promoter (7-8kb)	5	17932848	17999693	66846	2	-7272	kremen1
5	18181408	18181805	398	*	ENSDARG00000084903	0.000669669	0.0236826	225.84	138.31	143.39	57.81	84.84	56	Distal Intergenic	5	18223020	18223136	117	2	41331	5S_rRNA
5	18521998	18522404	407	*	ENSDARG00000023267	2.8978e-06	0.000398132	155.26	80.38	112.8	30.2	33.13	28	Distal Intergenic	5	18496590	18511731	15142	2	-10267	atad1a
5	20318903	20319422	520	*	ENSDARG00000062538	0.000871362	0.0285791	92.08	91.24	91.77	27.61	46.87	37	Distal Intergenic	5	20215049	20297699	82651	2	-21204	si:dkey-215k6.1
5	20366750	20367122	373	*	ENSDARG00000062538	5.32854e-09	2.91955e-06	148.54	126	260.97	36.24	21.82	34	Distal Intergenic	5	20215049	20297699	82651	2	-69051	si:dkey-215k6.1
5	20533955	20534349	395	*	ENSDARG00000012468	2.00212e-08	8.36099e-06	99.48	120.93	157.73	25.02	25.86	29	Distal Intergenic	5	20611063	20681231	70169	2	146882	aacs
5	21030905	21031160	256	*	ENSDARG00000062040	5.48576e-11	7.33141e-08	176.1	160.76	93.68	21.57	10.5	23	Distal Intergenic	5	21044734	21079577	34844	1	-13574	atp8b5a
5	21033017	21033310	294	*	ENSDARG00000062040	0.00114265	0.0349294	81.33	37.66	51.62	27.61	5.66	18	Distal Intergenic	5	21044734	21079577	34844	1	-11424	atp8b5a
5	21204310	21204523	214	*	ENSDARG00000061968	0.000590379	0.02174	56.46	22.45	23.9	14.67	5.66	3	Promoter (7-8kb)	5	21197250	21217843	20594	1	7060	myo1ha
5	21811894	21812147	254	*	ENSDARG00000028857	0.000274431	0.0125861	92.76	57.21	30.59	14.67	24.24	10	Promoter (6-7kb)	5	21818597	21876524	57928	1	-6450	SGSM1 (1 of 2)
5	21951557	21951775	219	*	ENSDARG00000035603	7.05513e-05	0.00457798	17.48	23.17	36.32	6.9	3.23	2	Downstream (2-3kb)	5	21954288	21968993	14706	2	17218	dao.2
5	22624378	22624550	173	*	ENSDARG00000005104	0.000535209	0.0203017	106.87	62.28	101.33	28.47	39.59	33	Intron (ENSDART00000093185/ENSDARG00000005104, intron 3 of 15)	5	22606737	22646702	39966	1	17641	limk2
5	22669899	22670364	466	*	ENSDARG00000093563	0.000151271	0.00802181	182.82	105.72	90.81	41.42	25.05	53	Promoter (6-7kb)	5	22669610	22677321	7712	2	6957	si:ch211-225b11.4
5	22670505	22670747	243	*	ENSDARG00000093563	1.51005e-07	4.15367e-05	34.95	52.14	47.8	9.49	5.66	2	Promoter (6-7kb)	5	22669610	22677321	7712	2	6574	si:ch211-225b11.4
5	23178158	23178423	266	*	ENSDARG00000090257	0.000225205	0.0108843	71.92	61.55	55.44	13.81	21.01	28	Promoter (4-5kb)	5	23183422	23183536	115	1	-4999	5S_rRNA
5	23185112	23185399	288	*	ENSDARG00000090257	0.000626623	0.022638	86.71	44.17	80.3	23.3	29.09	23	Promoter (1-2kb)	5	23183422	23183536	115	1	1690	5S_rRNA
5	23823743	23824077	335	*	ENSDARG00000008592	1.47192e-06	0.000232396	62.51	62.28	63.09	5.18	13.74	19	Exon (ENSDART00000002938/ENSDARG00000008592, exon 6 of 14)	5	23810916	23836180	25265	2	12103	mtmr8
5	23833625	23833904	280	*	ENSDARG00000008592	3.40786e-07	7.76052e-05	94.77	62.28	72.65	13.81	19.39	17	Promoter (2-3kb)	5	23810916	23836180	25265	2	2276	mtmr8
5	24544424	24544738	315	*	ENSDARG00000016536	1.53245e-08	6.71375e-06	133.76	108.62	81.25	8.63	11.31	29	Distal Intergenic	5	24575014	24614052	39039	1	-30276	npas2
5	24558972	24559331	360	*	ENSDARG00000016536	5.0939e-06	0.00060882	284.99	170.17	127.14	28.47	69.49	37	Distal Intergenic	5	24575014	24614052	39039	1	-15683	npas2
5	24582877	24583057	181	*	ENSDARG00000016536	1.37203e-05	0.00129388	71.25	20.28	21.03	6.04	2.42	7	Promoter (7-8kb)	5	24575014	24614052	39039	1	7863	npas2
5	24819794	24820651	858	*	ENSDARG00000092060	0.000229599	0.0110304	514.86	282.42	269.57	83.7	176.15	81	Promoter (<=1kb)	5	24820104	24830650	10547	1	0	tbx5b
5	24865172	24865398	227	*	ENSDARG00000035551	0.00108826	0.0337599	102.17	47.79	39.19	25.89	22.62	14	Promoter (4-5kb)	5	24865002	24869815	4814	2	4417	iqcd
5	24904438	24904673	236	*	ENSDARG00000035552	0.00136688	0.0394562	90.07	26.79	38.24	14.67	21.01	12	Promoter (6-7kb)	5	24911305	24918429	7125	1	-6632	agtr2
5	25031527	25032065	539	*	ENSDARG00000090066	1.28348e-07	3.6598e-05	323.97	157.14	178.76	52.63	46.06	47	Promoter (7-8kb)	5	25039703	25039773	71	2	7708	CT025748.1
5	25035368	25035578	211	*	ENSDARG00000090066	0.00165625	0.0449507	62.51	25.34	33.46	11.22	12.93	16	Promoter (4-5kb)	5	25039703	25039773	71	2	4195	CT025748.1
5	25038602	25038930	329	*	ENSDARG00000090066	4.52016e-06	0.000554193	79.98	69.52	123.31	19.85	29.9	19	Promoter (<=1kb)	5	25039703	25039773	71	2	843	CT025748.1
5	25040947	25041050	104	*	ENSDARG00000090066	0.00113181	0.0347036	23.52	15.21	22.94	1.73	4.04	8	Promoter (1-2kb)	5	25039703	25039773	71	2	-1174	CT025748.1
5	25074790	25075152	363	*	ENSDARG00000032737	3.37842e-07	7.70675e-05	51.75	85.45	65.96	18.98	3.23	8	Intron (ENSDART00000049291/ENSDARG00000032737, intron 4 of 14)	5	25022505	25098163	75659	2	23011	gria3a
5	25096595	25096786	192	*	ENSDARG00000032737	0.000224162	0.0108559	28.23	19.55	43.97	8.63	7.27	5	Promoter (1-2kb)	5	25022505	25098163	75659	2	1377	gria3a
5	25811285	25811483	199	*	ENSDARG00000035561	9.48916e-07	0.000166511	67.89	34.03	24.85	6.9	2.42	7	Intron (ENSDART00000147007/ENSDARG00000057855, intron 6 of 7)	5	25800922	25801043	122	1	10363	AL928875.1
5	26005346	26005517	172	*	ENSDARG00000035563	0.00148515	0.0417554	62.51	56.48	68.83	30.2	15.35	28	Promoter (2-3kb)	5	25998918	26002619	3702	2	-2727	znf703
5	26039040	26039277	238	*	ENSDARG00000080569	5.43645e-05	0.00376787	310.53	145.55	120.45	28.47	78.38	38	Distal Intergenic	5	26063969	26064087	119	1	-24692	5S_rRNA
5	26039296	26040432	1137	*	ENSDARG00000080569	2.61428e-10	2.56215e-07	2620.01	990.63	976.95	139.78	290.89	181	Distal Intergenic	5	26063969	26064087	119	1	-23537	5S_rRNA
5	26042754	26043317	564	*	ENSDARG00000080569	0.000134567	0.0073194	819.34	420.73	386.19	130.29	245.64	139	Distal Intergenic	5	26063969	26064087	119	1	-20652	5S_rRNA
5	26046641	26047153	513	*	ENSDARG00000080569	0.000369138	0.0155096	306.5	169.45	149.12	50.05	97.77	67	Distal Intergenic	5	26063969	26064087	119	1	-16816	5S_rRNA
5	26060545	26060845	301	*	ENSDARG00000080569	1.54514e-05	0.00141184	115.61	33.31	79.34	19.85	17.78	12	Promoter (3-4kb)	5	26063969	26064087	119	1	-3124	5S_rRNA
5	26065324	26065750	427	*	ENSDARG00000080569	6.13821e-05	0.0041267	209.04	81.1	92.72	23.3	42.83	38	Promoter (1-2kb)	5	26063969	26064087	119	1	1355	5S_rRNA
5	26071574	26071758	185	*	ENSDARG00000080569	0.0017111	0.0459502	27.56	23.9	27.72	8.63	10.5	4	Promoter (7-8kb)	5	26063969	26064087	119	1	7605	5S_rRNA
5	26142950	26143311	362	*	ENSDARG00000085740	0.000235514	0.0112371	226.51	129.62	130.96	59.54	67.07	49	Distal Intergenic	5	26158810	26158909	100	2	15598	5S_rRNA
5	26374874	26375312	439	*	ENSDARG00000022772	1.2517e-05	0.00120356	316.58	182.48	123.31	61.26	62.22	27	Promoter (6-7kb)	5	26240685	26381340	140656	2	6028	OSBP2 (1 of 2)
5	27464170	27464453	284	*	ENSDARG00000061600	0.00159919	0.0439065	107.54	47.07	21.99	14.67	21.01	18	Distal Intergenic	5	27410071	27458164	48094	1	54099	tmem2
5	28669335	28669937	603	*	ENSDARG00000094173	2.41095e-05	0.00200369	489.99	383.07	318.32	87.15	177.77	71	Distal Intergenic	5	28683573	28692413	8841	2	22476	si:dkey-49o11.1
5	28697908	28698082	175	*	ENSDARG00000094173	0.000940397	0.0302509	31.59	21	20.07	11.22	0	2	Promoter (5-6kb)	5	28683573	28692413	8841	2	-5495	si:dkey-49o11.1
5	29362054	29362296	243	*	ENSDARG00000092987	3.45289e-07	7.84956e-05	47.72	41.28	36.32	8.63	5.66	5	Intron (ENSDART00000136488/ENSDARG00000092987, intron 5 of 5)	5	29227994	29363862	135869	1	134060	zmat4a
5	30369630	30370017	388	*	ENSDARG00000030173	0.000494575	0.0191558	389.84	210.73	143.39	87.15	91.31	85	Distal Intergenic	5	30393533	30405631	12099	2	35614	BX901915.1
5	30371728	30372046	319	*	ENSDARG00000030173	0.000315784	0.0138439	177.45	77.48	44.93	17.26	42.83	17	Distal Intergenic	5	30393533	30405631	12099	2	33585	BX901915.1
5	30385936	30386090	155	*	ENSDARG00000030173	5.84602e-05	0.00398904	57.13	24.62	24.85	12.08	3.23	0	Distal Intergenic	5	30393533	30405631	12099	2	19541	BX901915.1
5	31368184	31368327	144	*	ENSDARG00000035507	0.0016021	0.0439498	45.03	43.45	31.55	7.77	18.58	15	Exon (ENSDART00000148314/ENSDARG00000035507, exon 18 of 20)	5	31353276	31384056	30781	1	14908	ddx31
5	31565824	31566151	328	*	ENSDARG00000081453	0.000777846	0.0263009	254.74	130.35	159.64	56.95	70.3	85	Distal Intergenic	5	31628637	31628711	75	1	-62486	mir100-2
5	31979291	31979611	321	*	ENSDARG00000061101	0.000120132	0.00675211	65.87	37.66	65.96	17.26	20.2	12	Distal Intergenic	5	31990250	32019610	29361	2	39999	snx19a
5	32358518	32358857	340	*	ENSDARG00000093921	1.20124e-07	3.45662e-05	258.77	187.55	248.54	41.42	68.68	59	Promoter (3-4kb)	5	32362146	32366665	4520	1	-3289	si:dkey-7b17.1
5	32455837	32456019	183	*	ENSDARG00000093741	0.00190336	0.0497097	30.25	31.14	43.97	12.08	14.54	10	Exon (ENSDART00000086564/ENSDARG00000061017, exon 11 of 13)	5	32419617	32465909	46293	1	36220	si:dkey-7b17.5
5	33212178	33212579	402	*	ENSDARG00000094368	0.00026306	0.0121823	271.54	127.45	183.54	64.71	61.41	82	Intron (ENSDART00000098197/ENSDARG00000035471, intron 4 of 5)	5	33185927	33186402	476	1	26251	si:dkey-220k22.2
5	33430661	33431161	501	*	ENSDARG00000035468	3.17962e-10	2.9626e-07	330.69	213.62	191.18	39.69	50.91	39	Exon (ENSDART00000098163/ENSDARG00000035468, exon 2 of 10)	5	33417526	33444228	26703	1	13135	slc25a25b
5	34543942	34544177	236	*	ENSDARG00000013853	0.000170466	0.00878349	78.64	74.59	80.3	12.94	28.28	34	Promoter (1-2kb)	5	34542567	34564153	21587	1	1375	lmo4a
5	35333686	35333864	179	*	ENSDARG00000075110	0.00149464	0.0418933	18.15	21.72	54.49	4.31	7.27	13	Intron (ENSDART00000110645/ENSDARG00000075110, intron 3 of 12)	5	35298043	35387109	89067	2	53245	dab2ipb
5	35374632	35374871	240	*	ENSDARG00000075110	5.84461e-05	0.00398904	41	38.38	62.13	17.26	10.5	8	Intron (ENSDART00000133504/ENSDARG00000075110, intron 1 of 13)	5	35298043	35387109	89067	2	12238	dab2ipb
5	35939834	35939974	141	*	ENSDARG00000085477	0.000523199	0.0199689	33.61	16.66	38.24	7.77	5.66	9	Distal Intergenic	5	35855805	35855921	117	2	-83913	5S_rRNA
5	36015869	36016187	319	*	ENSDARG00000093572	9.74169e-05	0.00579543	53.1	37.66	23.9	5.18	9.7	12	Promoter (9-10kb)	5	36025661	36160378	134718	1	-9474	lamc3
5	36072613	36072946	334	*	ENSDARG00000093572	8.68137e-05	0.00535734	84.69	49.24	65	21.57	9.7	25	Intron (ENSDART00000145127/ENSDARG00000093572, intron 4 of 27)	5	36025661	36160378	134718	1	46952	lamc3
5	36249432	36249639	208	*	ENSDARG00000035398	0.00117299	0.0354904	68.56	66.62	60.22	15.53	33.94	25	Promoter (9-10kb)	5	36240218	36256522	16305	1	9214	enc1
5	36254478	36254738	261	*	ENSDARG00000035398	5.04962e-06	0.000605716	187.53	48.52	75.52	19.85	25.05	15	3' UTR	5	36240218	36256522	16305	1	14260	enc1
5	36272206	36272479	274	*	ENSDARG00000035398	0.00066196	0.0235121	56.46	70.97	85.08	24.16	23.43	33	Distal Intergenic	5	36240218	36256522	16305	1	31988	enc1
5	36513192	36513624	433	*	ENSDARG00000091914	0.000882793	0.0288468	263.48	118.04	175.89	50.05	93.73	62	Intron (ENSDART00000133170/ENSDARG00000060415, intron 9 of 33)	5	36538293	36539809	1517	1	-24669	si:ch211-1o14.4
5	36941428	36941714	287	*	ENSDARG00000060434	1.17321e-06	0.000196487	47.72	55.03	40.15	11.22	2.42	10	Distal Intergenic	5	36892216	36919698	27483	2	-21730	MAP1B
5	37038650	37038870	221	*	ENSDARG00000035415	8.79397e-05	0.00540415	61.84	44.9	50.66	15.53	18.58	13	Downstream (<1kb)	5	37016643	37019466	2824	1	22007	ptger4b
5	37499978	37500338	361	*	ENSDARG00000083770	0.000624546	0.0225835	94.1	139.76	44.93	38.83	30.7	20	Intron (ENSDART00000143448/ENSDARG00000068731, intron 15 of 17)	5	37441316	37441446	131	2	-58532	5S_rRNA
5	37734856	37735097	242	*	ENSDARG00000067981	9.10152e-07	0.000162511	108.89	96.31	157.73	33.65	25.05	33	Distal Intergenic	5	37573341	37585342	12002	1	161515	C5HXorf56
5	37744885	37745043	159	*	ENSDARG00000067981	0.000209576	0.0102813	15.46	23.17	30.59	1.73	5.66	5	Distal Intergenic	5	37573341	37585342	12002	1	171544	C5HXorf56
5	37804534	37804917	384	*	ENSDARG00000007723	1.96404e-06	0.000291647	84.69	91.24	155.81	13.81	23.43	36	Distal Intergenic	5	37871179	37928851	57673	2	123934	efnb1
5	37966659	37966920	262	*	ENSDARG00000007723	1.49678e-05	0.00137812	107.54	74.59	48.75	15.53	25.86	4	Distal Intergenic	5	37871179	37928851	57673	2	-37808	efnb1
5	37972230	37972633	404	*	ENSDARG00000007723	6.25564e-06	0.000711058	209.71	168.73	195.01	75.93	49.29	50	Distal Intergenic	5	37871179	37928851	57673	2	-43379	efnb1
5	38116845	38117074	230	*	ENSDARG00000004256	4.89021e-05	0.00346552	282.97	81.1	47.8	9.49	33.94	31	Promoter (3-4kb)	5	38113768	38120280	6513	1	3077	wnt11
5	38453313	38453535	223	*	ENSDARG00000035326	0.000145194	0.00777748	95.44	43.45	22.94	10.35	16.97	10	Promoter (2-3kb)	5	38450813	38454718	3906	1	2500	nccrp1
5	38473845	38474144	300	*	ENSDARG00000008912	5.03609e-09	2.80299e-06	68.56	49.24	51.62	6.9	5.66	10	Promoter (2-3kb)	5	38470900	38492886	21987	1	2945	slc8a2a
5	39805930	39806150	221	*	ENSDARG00000031336	6.19564e-06	0.00070545	110.23	42.72	36.32	9.49	16.97	7	Promoter (4-5kb)	5	39801264	39815264	14001	1	4666	hsd20b2
5	40220568	40220736	169	*	ENSDARG00000092222	1.83013e-07	4.80439e-05	87.38	49.97	52.58	14.67	4.85	11	Promoter (<=1kb)	5	40220270	40225640	5371	1	298	wu:fb64b08
5	40495760	40496061	302	*	ENSDARG00000085297	1.13845e-07	3.30106e-05	254.07	122.38	144.34	32.79	46.06	21	Promoter (2-3kb)	5	40493079	40493216	138	2	-2544	5S_rRNA
5	40517358	40517623	266	*	ENSDARG00000085297	2.65959e-05	0.00216146	63.85	70.97	29.63	18.12	11.31	4	Intron (ENSDART00000076845/ENSDARG00000054619, intron 4 of 71)	5	40493079	40493216	138	2	-24142	5S_rRNA
5	40800718	40800865	148	*	ENSDARG00000085995	7.91538e-05	0.00499174	27.56	30.41	30.59	5.18	9.7	0	Distal Intergenic	5	40775057	40775173	117	1	25661	5S_rRNA
5	41140447	41140839	393	*	ENSDARG00000035377	9.06718e-07	0.000162116	228.53	55.76	50.66	12.08	14.54	21	Promoter (2-3kb)	5	41143150	41162839	19690	1	-2311	fgf5
5	41285318	41285802	485	*	ENSDARG00000060526	0.0014892	0.0418166	101.49	70.97	73.61	26.75	31.51	43	Exon (ENSDART00000076929/ENSDARG00000054741, exon 18 of 18)	5	41273227	41279432	6206	1	12091	bmp3
5	41388918	41389215	298	*	ENSDARG00000033614	0.000168867	0.00873094	71.25	50.69	56.4	24.16	18.58	15	Intron (ENSDART00000137801/ENSDARG00000033614, intron 2 of 14)	5	41313283	41411575	98293	2	22360	rasgef1ba
5	41640272	41640590	319	*	ENSDARG00000019549	1.0993e-07	3.22496e-05	170.05	114.41	155.81	30.2	29.9	43	Promoter (9-10kb)	5	41635088	41650032	14945	2	9442	cds1
5	41640725	41640961	237	*	ENSDARG00000019549	5.06293e-06	0.000606213	32.26	36.21	70.74	7.77	5.66	12	Promoter (9-10kb)	5	41635088	41650032	14945	2	9071	cds1
5	42040061	42040378	318	*	ENSDARG00000052840	5.94996e-08	2.05007e-05	174.76	94.86	109.93	25.89	21.01	31	Intron (ENSDART00000145679/ENSDARG00000076040, intron 4 of 4)	5	42110633	42126862	16230	1	-70255	ndufs4
5	42044700	42044917	218	*	ENSDARG00000052840	0.000301723	0.0134186	47.05	23.9	29.63	6.9	7.27	12	Intron (ENSDART00000145679/ENSDARG00000076040, intron 4 of 4)	5	42110633	42126862	16230	1	-65716	ndufs4
5	42215360	42215683	324	*	ENSDARG00000052846	2.52239e-05	0.00207288	97.46	55.03	48.75	15.53	16.97	21	Intron (ENSDART00000154891/ENSDARG00000097618, intron 2 of 2)	5	42130049	42135527	5479	2	-79833	fsta
5	42866268	42866613	346	*	ENSDARG00000093616	1.88272e-05	0.00164313	88.72	68.07	93.68	22.43	32.32	13	Intron (ENSDART00000137545/ENSDARG00000093616, intron 3 of 4)	5	42818040	42871448	53409	1	48228	si:dkey-199l1.1
5	43618701	43619031	331	*	ENSDARG00000067752	0.000167404	0.00867901	342.12	180.31	144.34	58.67	93.73	61	Promoter (3-4kb)	5	43615471	43672652	57182	1	3230	pigl
5	43623024	43624258	1235	*	ENSDARG00000067752	5.42448e-06	0.000636826	732.63	477.93	589.8	122.52	203.62	212	Promoter (7-8kb)	5	43615471	43672652	57182	1	7553	pigl
5	43638668	43639151	484	*	ENSDARG00000067752	0.000937382	0.0302201	421.43	223.04	178.76	37.97	130.9	97	Intron (ENSDART00000097580/ENSDARG00000067752, intron 2 of 6)	5	43615471	43672652	57182	1	23197	pigl
5	43705443	43705674	232	*	ENSDARG00000092423	0.00135351	0.0391862	47.05	26.07	32.5	9.49	15.35	9	Promoter (4-5kb)	5	43700834	43701312	479	2	-4131	si:ch211-202a12.7
5	43939765	43940210	446	*	ENSDARG00000093054	0.000938975	0.0302346	133.08	144.1	151.04	47.46	74.34	60	Promoter (1-2kb)	5	43941429	43963023	21595	1	-1219	si:ch211-207c6.5
5	44211569	44211974	406	*	ENSDARG00000088892	4.24895e-06	0.000532358	57.13	36.21	55.44	13.81	8.89	9	Distal Intergenic	5	44278358	44278455	98	1	-66384	BX510309.2
5	45117495	45117865	371	*	ENSDARG00000085471	1.25972e-10	1.43682e-07	97.46	91.24	102.28	18.98	12.12	13	Exon (ENSDART00000051114/ENSDARG00000016868, exon 9 of 11)	5	45099438	45099554	117	2	-17941	5S_rRNA
5	45355554	45355862	309	*	ENSDARG00000085610	0.000229302	0.0110201	65.87	67.35	81.25	18.98	34.75	17	Promoter (8-9kb)	5	45346719	45346851	133	2	-8703	5S_rRNA
5	45512155	45512438	284	*	ENSDARG00000095369	0.000145025	0.00777291	85.36	47.07	46.84	23.3	4.04	16	Exon (ENSDART00000142271/ENSDARG00000053091, exon 4 of 12)	5	45488971	45491781	2811	1	23184	zgc:112966
5	45571456	45571651	196	*	ENSDARG00000053091	5.245e-07	0.000107423	32.93	31.14	26.77	0	0.81	6	Distal Intergenic	5	45443116	45553701	110586	2	-17755	BDP1 (1 of 2)
5	46342672	46342873	202	*	ENSDARG00000060093	1.03899e-05	0.00104538	43.69	28.97	36.32	2.59	8.08	9	Exon (ENSDART00000124059/ENSDARG00000060093, exon 6 of 26)	5	46273721	46414488	140768	1	68951	dapk1
5	46381654	46381915	262	*	ENSDARG00000007836	8.89349e-06	0.000921441	79.98	32.59	32.5	5.18	8.08	13	Intron (ENSDART00000124059/ENSDARG00000060093, intron 18 of 25)	5	46423373	46429502	6130	1	-41458	ctsla
5	46523799	46524304	506	*	ENSDARG00000007349	1.17672e-09	8.79514e-07	91.41	99.93	138.61	13.81	24.24	15	Intron (ENSDART00000145299/ENSDARG00000060102, intron 2 of 2)	5	46563399	46609926	46528	1	-39095	dmrt1
5	46530255	46530588	334	*	ENSDARG00000007349	1.10991e-08	5.22596e-06	90.07	78.21	43.02	13.81	5.66	9	Intron (ENSDART00000145299/ENSDARG00000060102, intron 2 of 2)	5	46563399	46609926	46528	1	-32811	dmrt1
5	47012348	47012696	349	*	ENSDARG00000060127	0.00011506	0.00653646	86.71	80.38	95.59	30.2	37.98	20	Intron (ENSDART00000084411/ENSDARG00000060127, intron 5 of 22)	5	46941599	47157384	215786	1	70749	adamts3
5	47061708	47062292	585	*	ENSDARG00000060127	2.01478e-09	1.32623e-06	216.43	165.83	178.76	34.51	43.63	40	Exon (ENSDART00000084411/ENSDARG00000060127, exon 10 of 23)	5	46941599	47157384	215786	1	120109	adamts3
5	47401791	47401974	184	*	ENSDARG00000013730	0.000266576	0.0123107	41.67	34.03	22.94	11.22	4.85	9	Intron (ENSDART00000041503/ENSDARG00000013730, intron 12 of 25)	5	47358520	47487956	129437	2	85982	slc4a4a
5	47532107	47532369	263	*	ENSDARG00000025866	5.72535e-05	0.00392899	85.36	48.52	65	25.89	9.7	18	Promoter (4-5kb)	5	47527262	47549432	22171	1	4845	ankdd1b
5	47666318	47666817	500	*	ENSDARG00000060010	0.000722401	0.0250208	105.53	75.31	94.64	37.97	36.36	38	Intron (ENSDART00000084024/ENSDARG00000059997, intron 3 of 11)	5	47688954	47803936	114983	1	-22137	iqgap2
5	47689990	47690617	628	*	ENSDARG00000060010	1.60196e-08	6.9467e-06	208.36	117.31	109.93	31.06	27.47	25	Promoter (1-2kb)	5	47688954	47803936	114983	1	1036	iqgap2
5	47735810	47736179	370	*	ENSDARG00000090524	4.9533e-06	0.00059723	67.21	52.86	87.94	18.98	14.54	19	Intron (ENSDART00000138055/ENSDARG00000060010, intron 5 of 37)	5	47758616	47763071	4456	2	26892	f2rl2
5	47965759	47966087	329	*	ENSDARG00000098013	6.06576e-05	0.00409672	246	96.31	122.36	34.51	57.37	40	Distal Intergenic	5	47938312	47938836	525	2	-26923	si:ch211-130m23.5
5	49396927	49397089	163	*	ENSDARG00000035535	0.00118016	0.035613	21.51	13.03	25.81	6.04	2.42	5	Distal Intergenic	5	49645427	49751679	106253	1	-248338	rasa1a
5	49849722	49849970	249	*	ENSDARG00000055989	0.000121543	0.0068112	90.74	56.48	61.18	12.08	25.86	25	Promoter (3-4kb)	5	49810772	49853570	42799	2	3600	tmem161b
5	50550764	50551054	291	*	ENSDARG00000021137	0.000456126	0.0181283	59.82	51.41	36.32	13.81	21.82	12	Intron (ENSDART00000008043/ENSDARG00000021137, intron 21 of 89)	5	50466238	50722918	256681	1	84526	gpr98
5	51114463	51114952	490	*	ENSDARG00000052693	0.00138073	0.0397392	152.58	78.93	118.53	31.06	61.41	43	Distal Intergenic	5	50802441	50811753	9313	2	-302710	si:dkey-172m14.1
5	51199061	51199480	420	*	ENSDARG00000094128	1.73454e-07	4.6262e-05	271.54	163.66	199.79	35.38	43.63	66	Distal Intergenic	5	51517029	51525886	8858	2	326406	si:dkeyp-10a3.2
5	51217216	51217468	253	*	ENSDARG00000094128	2.0861e-07	5.29766e-05	131.74	36.21	55.44	9.49	12.12	10	Distal Intergenic	5	51517029	51525886	8858	2	308418	si:dkeyp-10a3.2
5	51234530	51234826	297	*	ENSDARG00000094128	0.00136153	0.0393494	50.41	23.17	34.41	16.39	6.46	10	Distal Intergenic	5	51517029	51525886	8858	2	291060	si:dkeyp-10a3.2
5	51238093	51238392	300	*	ENSDARG00000094128	5.25858e-11	7.28408e-08	78.64	60.1	57.36	4.31	4.04	10	Distal Intergenic	5	51517029	51525886	8858	2	287494	si:dkeyp-10a3.2
5	51241586	51241685	100	*	ENSDARG00000094128	3.13943e-06	0.000422763	42.34	31.86	33.46	6.9	4.85	7	Distal Intergenic	5	51517029	51525886	8858	2	284201	si:dkeyp-10a3.2
5	51272870	51273488	619	*	ENSDARG00000094128	7.82078e-05	0.0049486	115.61	74.59	99.42	32.79	33.13	33	Distal Intergenic	5	51517029	51525886	8858	2	252398	si:dkeyp-10a3.2
5	51304057	51304243	187	*	ENSDARG00000094128	4.72045e-07	9.93015e-05	60.49	20.28	33.46	2.59	0	7	Distal Intergenic	5	51517029	51525886	8858	2	221643	si:dkeyp-10a3.2
5	51322917	51323142	226	*	ENSDARG00000094128	0.00122414	0.0364784	47.05	41.28	39.19	16.39	13.74	17	Distal Intergenic	5	51517029	51525886	8858	2	202744	si:dkeyp-10a3.2
5	51359474	51359915	442	*	ENSDARG00000094128	0.000138182	0.00745758	534.35	253.45	167.29	73.34	126.05	73	Distal Intergenic	5	51517029	51525886	8858	2	165971	si:dkeyp-10a3.2
5	51379774	51380098	325	*	ENSDARG00000094128	3.10189e-05	0.0024413	365.64	170.9	155.81	31.93	94.54	28	Distal Intergenic	5	51517029	51525886	8858	2	145788	si:dkeyp-10a3.2
5	51415087	51415398	312	*	ENSDARG00000094128	2.30879e-06	0.000331313	33.61	24.62	59.27	8.63	4.04	4	Distal Intergenic	5	51517029	51525886	8858	2	110488	si:dkeyp-10a3.2
5	51416357	51416689	333	*	ENSDARG00000094128	0.000850648	0.0281223	67.21	28.24	39.19	7.77	15.35	18	Distal Intergenic	5	51517029	51525886	8858	2	109197	si:dkeyp-10a3.2
5	51510264	51510504	241	*	ENSDARG00000094128	1.83925e-06	0.000278429	53.1	42.72	42.06	2.59	13.74	5	Distal Intergenic	5	51517029	51525886	8858	2	15382	si:dkeyp-10a3.2
5	51521539	51521859	321	*	ENSDARG00000094128	0.000358381	0.0151588	118.3	73.86	96.55	40.55	39.59	24	Promoter (4-5kb)	5	51517029	51525886	8858	2	4027	si:dkeyp-10a3.2
5	51556155	51556600	446	*	ENSDARG00000098045	0.000421895	0.0171207	591.48	329.48	195.96	50.05	178.57	87	Exon (ENSDART00000155405/ENSDARG00000098045, exon 2 of 2)	5	51538048	51556721	18674	1	18107	si:dkey-172f14.2
5	51564653	51564952	300	*	ENSDARG00000098045	3.23327e-06	0.000430803	129.72	75.31	82.21	23.3	28.28	23	Intron (ENSDART00000135954/ENSDARG00000052697, intron 4 of 4)	5	51538048	51556721	18674	1	26605	si:dkey-172f14.2
5	51575380	51575650	271	*	ENSDARG00000098045	0.00130638	0.0382231	100.82	60.1	89.86	34.51	39.59	26	Intron (ENSDART00000135954/ENSDARG00000052697, intron 4 of 4)	5	51538048	51556721	18674	1	37332	si:dkey-172f14.2
5	51596911	51597254	344	*	ENSDARG00000098045	1.4833e-06	0.000233634	141.15	165.1	161.55	54.36	42.83	35	Intron (ENSDART00000135954/ENSDARG00000052697, intron 4 of 4)	5	51538048	51556721	18674	1	58863	si:dkey-172f14.2
5	51600766	51601464	699	*	ENSDARG00000098045	4.84714e-07	0.000100677	492.01	249.83	308.76	76.79	87.27	99	Intron (ENSDART00000135954/ENSDARG00000052697, intron 4 of 4)	5	51538048	51556721	18674	1	62718	si:dkey-172f14.2
5	51622674	51623197	524	*	ENSDARG00000098045	8.07339e-16	8.21672e-12	317.92	190.45	182.58	16.39	15.35	28	Intron (ENSDART00000135954/ENSDARG00000052697, intron 4 of 4)	5	51538048	51556721	18674	1	84626	si:dkey-172f14.2
5	51644460	51644923	464	*	ENSDARG00000098045	9.34759e-07	0.000164902	268.86	133.97	128.09	30.2	53.33	34	Intron (ENSDART00000135954/ENSDARG00000052697, intron 3 of 4)	5	51538048	51556721	18674	1	106412	si:dkey-172f14.2
5	51653965	51654309	345	*	ENSDARG00000098045	0.000121696	0.0068112	114.26	42.72	39.19	12.94	20.2	17	Intron (ENSDART00000135954/ENSDARG00000052697, intron 2 of 4)	5	51538048	51556721	18674	1	115917	si:dkey-172f14.2
5	51689935	51690190	256	*	ENSDARG00000052697	4.0847e-05	0.00301883	73.94	44.9	34.41	14.67	0.81	12	Intron (ENSDART00000135954/ENSDARG00000052697, intron 2 of 4)	5	51551014	51821548	270535	2	131358	fam172a
5	51711069	51711452	384	*	ENSDARG00000052697	9.26774e-05	0.00560488	305.82	142.66	201.7	66.44	68.68	82	Intron (ENSDART00000135954/ENSDARG00000052697, intron 1 of 4)	5	51551014	51821548	270535	2	110096	fam172a
5	54112444	54112979	536	*	ENSDARG00000075920	0.000523636	0.0199711	85.36	49.97	59.27	16.39	25.05	27	Exon (ENSDART00000135515/ENSDARG00000075920, exon 8 of 11)	5	54085088	54129632	44545	1	27356	si:dkey-151g22.1
5	54940552	54940923	372	*	ENSDARG00000051914	0.000184281	0.00933264	106.2	36.21	27.72	11.22	9.7	19	Exon (ENSDART00000143276/ENSDARG00000093799, exon 3 of 4)	5	54986975	54990608	3634	1	-46052	slc14a2
5	55188835	55189013	179	*	ENSDARG00000051921	1.41405e-06	0.000225682	29.57	26.07	44.93	3.45	4.04	6	Distal Intergenic	5	55155127	55168035	12909	2	-20800	slc30a5
5	55212829	55213181	353	*	ENSDARG00000038524	0.00166083	0.0450203	186.86	120.93	176.84	80.25	75.15	53	Intron (ENSDART00000056213/ENSDARG00000038524, intron 7 of 15)	5	55205596	55230696	25101	2	17515	pik3r1
5	55559950	55560173	224	*	ENSDARG00000078270	2.62986e-05	0.0021452	52.43	22.45	51.62	11.22	8.08	7	Promoter (6-7kb)	5	55521773	55566876	45104	2	6703	mast4
5	56495478	56495779	302	*	ENSDARG00000067695	2.62123e-06	0.00036622	137.12	36.93	36.32	14.67	8.89	8	Intron (ENSDART00000050983/ENSDARG00000067695, intron 6 of 6)	5	56473987	56499091	25105	1	21491	ptar1
5	57638816	57639105	290	*	ENSDARG00000094314	1.02162e-05	0.00103477	38.31	35.48	30.59	0.86	4.04	11	Distal Intergenic	5	57655920	57657919	2000	1	-16815	si:dkey-234k7.2
5	57648228	57648574	347	*	ENSDARG00000094314	3.13163e-14	1.80148e-10	219.79	155.69	150.08	24.16	19.39	17	Promoter (7-8kb)	5	57655920	57657919	2000	1	-7346	si:dkey-234k7.2
5	58040304	58040504	201	*	ENSDARG00000018025	8.30907e-05	0.00518564	45.71	31.86	19.12	8.63	5.66	6	Distal Intergenic	5	57913901	57923009	9109	2	-117295	tbx2a
5	59949381	59949709	329	*	ENSDARG00000074439	4.88281e-05	0.00346236	151.23	59.38	66.91	34.51	13.74	20	Promoter (4-5kb)	5	59954362	59971924	17563	1	-4653	CABZ01044346.1
5	60599137	60599495	359	*	ENSDARG00000089643	0.00102464	0.0322858	16.13	0.72	23.9	0.86	0	0	Distal Intergenic	5	60551819	60576816	24998	2	-22321	MCAM (3 of 3)
5	60819828	60820224	397	*	ENSDARG00000097055	0.000558732	0.0209555	86.03	35.48	54.49	23.3	9.7	21	Promoter (5-6kb)	5	60814232	60900428	86197	1	5596	VPS37D
5	60849275	60849517	243	*	ENSDARG00000097055	4.60515e-07	9.78006e-05	55.12	27.52	34.41	3.45	4.85	7	Intron (ENSDART00000154978/ENSDARG00000097055, intron 2 of 3)	5	60814232	60900428	86197	1	35043	VPS37D
5	60857928	60858626	699	*	ENSDARG00000097055	0.000197453	0.00982865	845.55	354.83	480.83	172.57	197.97	215	Intron (ENSDART00000154978/ENSDARG00000097055, intron 2 of 3)	5	60814232	60900428	86197	1	43696	VPS37D
5	61050617	61050958	342	*	ENSDARG00000059596	0.000609062	0.0221994	37.64	37.66	35.37	1.73	12.12	15	Intron (ENSDART00000097374/ENSDARG00000029372, intron 8 of 20)	5	61095903	61178325	82423	1	-44945	clip2
5	62252938	62253223	286	*	ENSDARG00000086890	3.79533e-06	0.000487526	58.48	65.17	82.21	12.08	22.62	15	Distal Intergenic	5	62298026	62298142	117	2	44919	5S_rRNA
5	62819434	62819850	417	*	ENSDARG00000011390	0.0018308	0.0482624	327.33	137.59	201.7	74.21	116.36	72	Intron (ENSDART00000019439/ENSDARG00000011390, intron 10 of 22)	5	62785069	62862175	77107	2	42325	NPR2
5	62820377	62820596	220	*	ENSDARG00000011390	3.89626e-09	2.26099e-06	84.02	82.55	62.13	7.77	10.5	17	Intron (ENSDART00000019439/ENSDARG00000011390, intron 10 of 22)	5	62785069	62862175	77107	2	41579	NPR2
5	65091491	65091845	355	*	ENSDARG00000059549	3.53134e-09	2.07655e-06	134.43	66.62	118.53	12.94	16.97	21	Exon (ENSDART00000134335/ENSDARG00000059549, exon 5 of 14)	5	65071538	65104262	32725	1	19953	akap10
5	65684656	65684891	236	*	ENSDARG00000095180	8.29888e-06	0.000873289	42.34	32.59	46.84	10.35	7.27	8	Intron (ENSDART00000132054/ENSDARG00000095180, intron 1 of 7)	5	65671766	65703084	31319	1	12890
5	66657503	66657691	189	*	ENSDARG00000007430	0.000577485	0.0213962	56.46	26.07	44.93	11.22	6.46	19	Promoter (1-2kb)	5	66656224	66660563	4340	1	1279	prdm12b
5	66659385	66660040	656	*	ENSDARG00000021004	0.000261189	0.0121084	282.3	125.28	162.51	76.79	57.37	64	Promoter (1-2kb)	5	66661489	66712799	51311	1	-1449	c5
5	66661362	66661546	185	*	ENSDARG00000021004	7.62812e-05	0.00486259	100.82	47.07	58.31	28.47	4.85	12	Promoter (<=1kb)	5	66661489	66712799	51311	1	0	c5
5	66805166	66805313	148	*	ENSDARG00000045261	9.89937e-06	0.00100751	36.3	26.07	36.32	7.77	4.85	5	Distal Intergenic	5	66775250	66785638	10389	2	-19528	rab14
5	66806655	66807066	412	*	ENSDARG00000045261	0.00151151	0.0421973	74.61	41.28	108.97	26.75	21.01	34	Distal Intergenic	5	66775250	66785638	10389	2	-21017	rab14
5	67412449	67412702	254	*	ENSDARG00000032976	0.00122668	0.0365294	51.75	43.45	83.16	14.67	20.2	29	Distal Intergenic	5	67435814	67436609	796	2	23907	cmlc1
5	68749667	68749991	325	*	ENSDARG00000052094	0.00159274	0.0437657	90.07	75.31	86.03	27.61	30.7	47	Intron (ENSDART00000130888/ENSDARG00000052094, intron 2 of 33)	5	68668258	68771448	103191	2	21457	notch1b
5	68794823	68795052	230	*	ENSDARG00000052094	8.25471e-08	2.59421e-05	88.72	99.93	65.96	12.94	12.12	24	Distal Intergenic	5	68668258	68771448	103191	2	-23375	notch1b
5	68796450	68797168	719	*	ENSDARG00000052094	0.000273414	0.0125564	115.61	136.14	203.61	50.91	55.75	63	Distal Intergenic	5	68668258	68771448	103191	2	-25002	notch1b
5	68799068	68799289	222	*	ENSDARG00000052094	0.000437754	0.0175883	28.23	49.97	68.83	6.04	19.39	15	Distal Intergenic	5	68668258	68771448	103191	2	-27620	notch1b
5	69534879	69535231	353	*	ENSDARG00000080999	0.000568288	0.021192	119.64	80.38	119.49	30.2	53.33	37	Promoter (1-2kb)	5	69532929	69533046	118	2	-1833	5S_rRNA
5	69652590	69653021	432	*	ENSDARG00000079248	3.14285e-05	0.00245759	275.58	160.04	190.23	69.89	75.95	60	Distal Intergenic	5	69672068	69698191	26124	2	45170	mn1b
5	70496660	70496931	272	*	ENSDARG00000042520	0.000246558	0.0116298	145.85	81.1	105.15	46.59	42.02	21	Promoter (<=1kb)	5	70470606	70495766	25161	2	-894	UTP14A
5	70919126	70919348	223	*	ENSDARG00000011555	0.000136536	0.00738962	63.85	26.79	31.55	13.81	8.89	6	Promoter (2-3kb)	5	70902009	70916676	14668	2	-2450	spag7
5	73316504	73316738	235	*	ENSDARG00000071469	0.000294505	0.0131818	29.57	42.72	49.71	6.9	17.78	8	Distal Intergenic	5	73353436	73384498	31063	1	-36698	ZNF618
5	73632834	73633077	244	*	ENSDARG00000086640	2.01413e-07	5.19889e-05	57.8	52.14	87.94	18.12	7.27	6	Intron (ENSDART00000126901/ENSDARG00000086640, intron 3 of 5)	5	73600238	73686112	85875	2	53035	ASTN2 (1 of 3)
5	74194629	74194932	304	*	ENSDARG00000078302	4.6443e-06	0.000564778	93.43	141.21	235.16	50.91	29.9	31	Distal Intergenic	5	74367593	74517334	149742	2	322402	BRINP1
5	74216273	74216614	342	*	ENSDARG00000078302	0.0015253	0.0424463	20.84	37.66	54.49	9.49	16.16	9	Distal Intergenic	5	74367593	74517334	149742	2	300720	BRINP1
5	74906079	74906464	386	*	ENSDARG00000003803	1.04308e-06	0.000178998	175.43	99.93	115.67	15.53	36.36	35	Promoter (8-9kb)	5	74915009	74932802	17794	1	-8545	CABZ01029738.1
5	75546843	75547057	215	*	ENSDARG00000015879	0.000689725	0.024193	67.89	29.69	43.02	10.35	16.97	17	Promoter (4-5kb)	5	75545967	75551160	5194	2	4103	pax8
5	75592599	75592908	310	*	ENSDARG00000032111	0.00117361	0.035492	326.66	162.21	183.54	43.14	113.12	86	Promoter (7-8kb)	5	75585484	75586934	1451	1	7115	MTFP1
6	155784	156140	357	*	ENSDARG00000036619	0.00010947	0.00630274	240.63	166.55	219.86	62.13	60.6	99	Promoter (5-6kb)	6	150736	153630	2895	1	5048	CABZ01084569.1
6	209239	209595	357	*	ENSDARG00000091124	3.46975e-05	0.00263879	238.61	68.79	52.58	29.34	29.09	13	Promoter (3-4kb)	6	213585	216407	2823	1	-3990	rps19bp1
6	403380	404107	728	*	ENSDARG00000096307	1.63298e-07	4.38248e-05	150.56	116.59	195.01	40.55	37.17	33	Distal Intergenic	6	372676	397390	24715	1	30704	si:ch73-379f7.5
6	431842	432206	365	*	ENSDARG00000038151	1.60662e-08	6.9467e-06	82.67	55.03	87.94	17.26	10.5	8	Promoter (6-7kb)	6	438329	451862	13534	1	-6123	zgc:92360
6	462784	463009	226	*	ENSDARG00000038153	3.41137e-08	1.2859e-05	57.13	47.07	43.97	9.49	3.23	7	Promoter (<=1kb)	6	456975	463584	6610	2	575	lgals2b
6	463538	463757	220	*	ENSDARG00000038153	1.8546e-05	0.00162503	60.49	35.48	68.83	16.39	12.93	11	Promoter (<=1kb)	6	456975	463584	6610	2	0	lgals2b
6	468495	468718	224	*	ENSDARG00000096343	9.63389e-05	0.00574162	50.41	42.72	63.09	16.39	18.58	10	Promoter (2-3kb)	6	466291	468082	1792	1	2204	KYNU (2 of 2)
6	478611	478895	285	*	ENSDARG00000028345	0.000667624	0.0236371	71.25	56.48	62.13	31.93	2.42	14	Promoter (5-6kb)	6	473086	475825	2740	1	5525	KYNU (1 of 2)
6	1260926	1261172	247	*	ENSDARG00000088666	0.000754833	0.0257001	47.72	29.69	59.27	12.08	4.04	22	Intron (ENSDART00000086317/ENSDARG00000061275, intron 9 of 13)	6	1284309	1284423	115	1	-23137	5S_rRNA
6	1374329	1374640	312	*	ENSDARG00000017864	3.22154e-05	0.00249991	114.94	152.79	198.83	43.14	63.03	39	Promoter (6-7kb)	6	1367461	1393833	26373	1	6868	txnrd1
6	1879990	1880235	246	*	ENSDARG00000073684	0.0017382	0.0465636	52.43	27.52	32.5	10.35	12.12	16	Intron (ENSDART00000109679/ENSDARG00000073684, intron 1 of 22)	6	1865205	1928617	63413	1	14785	quo
6	1977154	1977511	358	*	ENSDARG00000003818	4.23021e-06	0.000531016	106.87	49.97	55.44	10.35	20.2	15	3' UTR	6	1975299	1991511	16213	2	14000	prkag1
6	2075054	2075397	344	*	ENSDARG00000089550	1.56872e-05	0.00142747	32.93	45.62	82.21	6.9	16.16	10	Intron (ENSDART00000122028/ENSDARG00000089550, intron 2 of 8)	6	2064421	2193122	128702	1	10633	pbx1b
6	2075649	2076105	457	*	ENSDARG00000089550	0.000405535	0.0166489	109.56	111.52	145.3	42.28	55.75	47	Intron (ENSDART00000122028/ENSDARG00000089550, intron 2 of 8)	6	2064421	2193122	128702	1	11228	pbx1b
6	2781437	2781847	411	*	ENSDARG00000076810	2.10507e-08	8.65078e-06	137.79	125.28	132.87	27.61	21.01	37	Distal Intergenic	6	2810030	3081396	271367	1	-28183	ptprfa
6	2784768	2785164	397	*	ENSDARG00000076810	1.681e-05	0.00150582	170.05	152.07	167.29	62.99	35.55	57	Distal Intergenic	6	2810030	3081396	271367	1	-24866	ptprfa
6	2896064	2896320	257	*	ENSDARG00000084618	0.000923063	0.029851	49.07	60.83	68.83	20.71	17.78	29	Intron (ENSDART00000026738/ENSDARG00000076810, intron 3 of 30)	6	2972545	2972659	115	1	-76225	5S_rRNA
6	2942006	2942357	352	*	ENSDARG00000084618	9.50796e-08	2.88527e-05	171.4	110.07	142.43	30.2	39.59	27	Intron (ENSDART00000026738/ENSDARG00000076810, intron 6 of 30)	6	2972545	2972659	115	1	-30188	5S_rRNA
6	2994226	2994511	286	*	ENSDARG00000084618	1.45487e-06	0.000230253	63.18	45.62	62.13	12.94	12.12	13	Intron (ENSDART00000026738/ENSDARG00000076810, intron 11 of 30)	6	2972545	2972659	115	1	21681	5S_rRNA
6	3260474	3260885	412	*	ENSDARG00000096252	0.000133064	0.00725999	170.05	125.28	192.14	68.17	50.1	60	Promoter (5-6kb)	6	3266343	3266657	315	1	-5458	artna
6	3337191	3337412	222	*	ENSDARG00000077764	4.33077e-05	0.00316048	51.75	51.41	32.5	5.18	16.16	10	Intron (ENSDART00000109576/ENSDARG00000077764, intron 4 of 14)	6	3324243	3352911	28669	1	12948	FAAH
6	4022053	4022346	294	*	ENSDARG00000020863	0.000137085	0.00740302	135.1	111.52	128.09	32.79	59.79	39	Promoter (8-9kb)	6	4030846	4047667	16822	1	-8500	trim25l
6	4087000	4087240	241	*	ENSDARG00000078872	0.00163802	0.0445841	75.95	30.41	14.34	12.94	8.08	12	Promoter (2-3kb)	6	4048461	4090070	41610	2	2830	trak2
6	4155702	4156014	313	*	ENSDARG00000012524	7.82016e-05	0.0049486	46.38	44.9	65.96	12.08	7.27	22	Intron (ENSDART00000006221/ENSDARG00000012524, intron 5 of 52)	6	4127303	4241535	114233	1	28399	NBEAL1
6	5202736	5203037	302	*	ENSDARG00000096414	3.33366e-06	0.000441373	96.79	66.62	84.12	16.39	26.66	21	Distal Intergenic	6	5552866	5620075	67210	1	-349829	si:dkey-172o7.1
6	5919455	5919626	172	*	ENSDARG00000085448	0.00185175	0.0486501	14.11	26.07	39.19	11.22	0	6	Distal Intergenic	6	5988769	5988885	117	2	69259	5S_rRNA
6	6606223	6606492	270	*	ENSDARG00000096411	6.05629e-05	0.00409371	65.2	34.76	37.28	14.67	8.89	11	Distal Intergenic	6	6586184	6590628	4445	2	-15595	wu:fc32g12
6	6944251	6944469	219	*	ENSDARG00000058820	0.00149741	0.0419213	39.66	26.07	39.19	10.35	15.35	9	Intron (ENSDART00000081761/ENSDARG00000058820, intron 3 of 13)	6	6916302	6969410	53109	2	24941	bin1
6	8661918	8662171	254	*	ENSDARG00000032200	0.000810893	0.0270634	69.23	55.03	57.36	11.22	25.05	28	Promoter (2-3kb)	6	8655840	8664836	8997	2	2665	rgn
6	8979760	8980171	412	*	ENSDARG00000083564	0.00148935	0.0418166	136.44	47.79	76.47	23.3	36.36	34	Intron (ENSDART00000151443/ENSDARG00000058699, intron 2 of 8)	6	9024603	9024723	121	2	44552	5S_rRNA
6	9019970	9020272	303	*	ENSDARG00000083564	0.000738627	0.0254025	101.49	56.48	57.36	12.94	37.98	18	Promoter (4-5kb)	6	9024603	9024723	121	2	4451	5S_rRNA
6	9577784	9578013	230	*	ENSDARG00000071213	0.000108043	0.00624779	14.79	27.52	42.06	5.18	7.27	1	Intron (ENSDART00000151358/ENSDARG00000071213, intron 10 of 18)	6	9551727	9586086	34360	1	26057	rgl3a
6	11643356	11643747	392	*	ENSDARG00000096384	0.00062373	0.0225723	47.05	38.38	41.1	4.31	9.7	22	Intron (ENSDART00000151296/ENSDARG00000096384, intron 2 of 2)	6	11636398	11670807	34410	2	27060	si:ch211-162i14.1
6	12925592	12925776	185	*	ENSDARG00000058323	1.3893e-06	0.000222	30.25	38.38	37.28	3.45	5.66	7	Promoter (8-9kb)	6	12907958	12934086	26129	2	8310	tmbim1
6	13437990	13438252	263	*	ENSDARG00000023498	5.37821e-05	0.00373533	69.9	23.17	37.28	5.18	8.89	13	Distal Intergenic	6	13416027	13423416	7390	1	21963	gmppab
6	13693589	13693904	316	*	ENSDARG00000030349	0.00166966	0.0451885	96.79	111.52	134.78	31.06	63.83	46	Promoter (<=1kb)	6	13690806	13694235	3430	2	331	cryba2a
6	14465964	14466217	254	*	ENSDARG00000087285	0.00037652	0.0157491	79.31	54.31	64.05	25.02	16.97	28	Distal Intergenic	6	14211815	14223212	11398	1	254149	TMEM182 (2 of 2)
6	14476549	14476971	423	*	ENSDARG00000087285	0.000165946	0.00862032	366.32	226.66	281.04	125.98	109.08	93	Distal Intergenic	6	14211815	14223212	11398	1	264734	TMEM182 (2 of 2)
6	14591418	14591591	174	*	ENSDARG00000095896	0.000494344	0.0191525	32.93	29.69	26.77	6.04	11.31	7	Distal Intergenic	6	14850010	14853188	3179	1	-258419	pou3f3b
6	14869970	14870339	370	*	ENSDARG00000097482	0.000709444	0.0247144	118.3	57.93	69.78	37.97	25.05	25	Promoter (1-2kb)	6	14856589	14868157	11569	2	-1813	si:ch73-30b17.2
6	15725361	15725642	282	*	ENSDARG00000057276	0.000409704	0.0167824	105.53	55.76	40.15	5.18	29.9	16	Intron (ENSDART00000127133/ENSDARG00000057276, intron 11 of 17)	6	15662475	15810851	148377	1	62886	iqca1
6	17741930	17742138	209	*	ENSDARG00000097199	4.5635e-06	0.000557	30.92	12.31	42.06	4.31	2.42	1	Distal Intergenic	6	17793575	17794733	1159	2	52595	si:dkey-261m5.1
6	18073664	18073993	330	*	ENSDARG00000033733	0.000464979	0.0183723	200.3	139.04	85.08	37.97	65.45	44	Intron (ENSDART00000149651/ENSDARG00000033733, intron 1 of 1)	6	17998946	18121555	122610	1	74718	ntn1a
6	19308032	19308456	425	*	ENSDARG00000070315	0.00135782	0.0392679	80.66	99.21	92.72	10.35	10.5	58	Promoter (<=1kb)	6	19309088	19315415	6328	1	-632	si:dkey-10p5.7
6	19407391	19407640	250	*	ENSDARG00000082347	0.00115439	0.0351196	63.18	21	17.21	12.08	3.23	9	Distal Intergenic	6	19393983	19394081	99	1	13408	dre-mir-365-3
6	19445227	19445867	641	*	ENSDARG00000097898	0.000168265	0.00871111	26.89	8.69	21.99	0	3.23	3	Distal Intergenic	6	19467687	19469061	1375	2	23194	si:dkey-31g6.4
6	19706567	19706859	293	*	ENSDARG00000052591	0.00137528	0.0396429	88.72	60.83	69.78	16.39	44.44	12	Promoter (4-5kb)	6	19711330	19713431	2102	1	-4471	ppp1r27
6	20106013	20106433	421	*	ENSDARG00000089819	0.00119821	0.035973	200.97	211.45	184.49	76.79	85.65	105	Intron (ENSDART00000151010/ENSDARG00000096302, intron 1 of 1)	6	20094980	20095228	249	2	-10785	CR391961.2
6	20142493	20142701	209	*	ENSDARG00000089819	0.00131776	0.0384454	23.52	21.72	65	13.81	6.46	10	Intron (ENSDART00000151010/ENSDARG00000096302, intron 1 of 1)	6	20094980	20095228	249	2	-47265	CR391961.2
6	20707465	20707797	333	*	ENSDARG00000078670	4.42727e-06	0.000546421	77.3	106.45	134.78	31.93	15.35	32	Intron (ENSDART00000151274/ENSDARG00000078670, intron 3 of 15)	6	20611204	20811049	199846	1	96261	tgfbr3
6	20839299	20839602	304	*	ENSDARG00000052254	0.000380248	0.0158556	38.31	68.07	91.77	11.22	19.39	29	Distal Intergenic	6	20874033	20910437	36405	1	-34431	znf644b
6	22637091	22637294	204	*	ENSDARG00000052470	8.31061e-07	0.000151455	53.1	49.24	49.71	8.63	10.5	12	Promoter (<=1kb)	6	22605873	22636510	30638	2	-581	igfbp2a
6	25486583	25486841	259	*	ENSDARG00000096974	0.000875149	0.0286678	141.15	52.14	66.91	28.47	37.98	20	Distal Intergenic	6	25526811	25551593	24783	1	-39970	si:ch211-132f21.1
6	25505331	25505682	352	*	ENSDARG00000096974	6.391e-08	2.15709e-05	86.71	50.69	60.22	8.63	8.08	16	Distal Intergenic	6	25526811	25551593	24783	1	-21129	si:ch211-132f21.1
6	25510735	25511223	489	*	ENSDARG00000096974	3.0985e-06	0.000419641	298.43	166.55	257.14	37.1	67.07	80	Distal Intergenic	6	25526811	25551593	24783	1	-15588	si:ch211-132f21.1
6	25602182	25602658	477	*	ENSDARG00000096974	0.00144345	0.0409741	155.26	103.55	105.15	51.77	49.29	56	Distal Intergenic	6	25526811	25551593	24783	1	75371	si:ch211-132f21.1
6	25609955	25610483	529	*	ENSDARG00000054749	1.40534e-08	6.26054e-06	454.37	221.59	171.11	59.54	41.21	44	Distal Intergenic	6	25668492	25687626	19135	2	77143	lmo4b
6	25638948	25639292	345	*	ENSDARG00000054749	0.000310722	0.0136945	11.43	26.07	4.78	0	0	1	Distal Intergenic	6	25668492	25687626	19135	2	48334	lmo4b
6	25655654	25655822	169	*	ENSDARG00000054749	0.000184647	0.00934596	82.67	41.28	32.5	12.94	17.78	12	Distal Intergenic	6	25668492	25687626	19135	2	31804	lmo4b
6	25782155	25782517	363	*	ENSDARG00000062008	0.000363488	0.0153356	225.17	102.1	101.33	47.46	56.56	42	Distal Intergenic	6	25798718	25815149	16432	2	32632	hs2st1b
6	25789046	25789271	226	*	ENSDARG00000062008	0.000949924	0.0304537	41.67	39.83	22.94	10.35	6.46	15	Distal Intergenic	6	25798718	25815149	16432	2	25878	hs2st1b
6	26051806	26052122	317	*	ENSDARG00000074265	0.00185524	0.0487127	22.18	24.62	40.15	4.31	11.31	10	Intron (ENSDART00000115392/ENSDARG00000074265, intron 11 of 15)	6	26018196	26061407	43212	1	33610	dzip1l
6	26058491	26058828	338	*	ENSDARG00000074265	8.08033e-06	0.000857331	85.36	47.79	73.61	7.77	10.5	26	Intron (ENSDART00000115392/ENSDARG00000074265, intron 14 of 15)	6	26018196	26061407	43212	1	40295	dzip1l
6	27656838	27657198	361	*	ENSDARG00000061923	5.10594e-06	0.000609708	233.23	152.79	195.01	45.73	74.34	46	Distal Intergenic	6	27700171	27709318	9148	1	-42973	amotl2a
6	28494666	28494885	220	*	ENSDARG00000044356	8.92555e-05	0.00545622	38.31	30.41	35.37	6.04	11.31	8	Intron (ENSDART00000078447/ENSDARG00000056026, intron 4 of 5)	6	28509576	28628021	118446	1	-14691	tp63
6	28596799	28596903	105	*	ENSDARG00000044357	0.000861211	0.0283445	53.1	21.72	33.46	2.59	16.16	8	Intron (ENSDART00000127965/ENSDARG00000044356, intron 4 of 14)	6	28628029	28656852	28824	2	59949	tbc1d23
6	28672177	28672507	331	*	ENSDARG00000029639	5.70511e-05	0.00391713	129.72	45.62	43.97	22.43	16.97	12	Promoter (2-3kb)	6	28659837	28675456	15620	2	2949	tomm70a
6	28928391	28928635	245	*	ENSDARG00000013144	1.30672e-06	0.000211875	89.39	65.9	57.36	20.71	10.5	16	Promoter (2-3kb)	6	28931188	28941283	10096	1	-2553	atp1b1a
6	28977217	28977458	242	*	ENSDARG00000034430	0.00058519	0.0216272	73.26	51.41	60.22	12.08	33.94	10	Intron (ENSDART00000078630/ENSDARG00000056193, intron 7 of 11)	6	29001802	29006683	4882	1	-24344	zgc:172121
6	30392603	30392862	260	*	ENSDARG00000070966	0.000493034	0.0191241	162.66	55.03	86.03	11.22	45.25	28	Promoter (3-4kb)	6	30395998	30400293	4296	1	-3136	insl5a
6	31455604	31455842	239	*	ENSDARG00000061590	5.46685e-06	0.000640095	65.87	52.86	23.9	2.59	12.12	8	Distal Intergenic	6	31282921	31431879	148959	2	-23725	cachd1
6	31490421	31490742	322	*	ENSDARG00000095914	2.98716e-07	7.01999e-05	238.61	98.48	102.28	23.3	29.9	33	Promoter (7-8kb)	6	31496835	31498515	1681	2	7773	si:dkey-209n16.2
6	31550843	31551127	285	*	ENSDARG00000095914	0.00176342	0.046973	141.82	76.76	72.65	25.02	51.71	34	Intron (ENSDART00000132280/ENSDARG00000015176, intron 1 of 8)	6	31496835	31498515	1681	2	-52328	si:dkey-209n16.2
6	31553375	31553664	290	*	ENSDARG00000095914	1.04949e-05	0.00105434	69.9	49.24	36.32	13.81	10.5	12	Intron (ENSDART00000132280/ENSDARG00000015176, intron 1 of 8)	6	31496835	31498515	1681	2	-54860	si:dkey-209n16.2
6	31559004	31559352	349	*	ENSDARG00000095914	1.45314e-05	0.00134732	155.94	97.76	118.53	22.43	51.71	24	Intron (ENSDART00000132280/ENSDARG00000015176, intron 1 of 8)	6	31496835	31498515	1681	2	-60489	si:dkey-209n16.2
6	31563342	31563451	110	*	ENSDARG00000095914	4.76662e-05	0.00341083	56.46	34.03	19.12	4.31	8.08	9	Intron (ENSDART00000132280/ENSDARG00000015176, intron 1 of 8)	6	31496835	31498515	1681	2	-64827	si:dkey-209n16.2
6	31576533	31576842	310	*	ENSDARG00000095914	0.000225214	0.0108843	90.74	64.45	32.5	14.67	18.58	22	Intron (ENSDART00000132280/ENSDARG00000015176, intron 1 of 8)	6	31496835	31498515	1681	2	-78018	si:dkey-209n16.2
6	31588132	31588392	261	*	ENSDARG00000095914	0.000870419	0.0285553	113.59	30.41	33.46	6.9	15.35	24	Intron (ENSDART00000132280/ENSDARG00000015176, intron 1 of 8)	6	31496835	31498515	1681	2	-89617	si:dkey-209n16.2
6	31591407	31591871	465	*	ENSDARG00000015176	2.07189e-07	5.28275e-05	131.74	80.38	74.56	23.3	21.01	16	Intron (ENSDART00000132280/ENSDARG00000015176, intron 1 of 8)	6	31464352	31680110	215759	2	88239	ror1
6	31594187	31594535	349	*	ENSDARG00000015176	0.000154413	0.00815897	145.18	96.31	53.53	34.51	33.94	17	Intron (ENSDART00000132280/ENSDARG00000015176, intron 1 of 8)	6	31464352	31680110	215759	2	85575	ror1
6	31599002	31599682	681	*	ENSDARG00000015176	2.12419e-07	5.38404e-05	571.32	280.24	185.45	15.53	84.84	37	Intron (ENSDART00000132280/ENSDARG00000015176, intron 1 of 8)	6	31464352	31680110	215759	2	80428	ror1
6	31608934	31609266	333	*	ENSDARG00000015176	3.88118e-11	5.85466e-08	295.07	130.35	88.9	18.98	17.78	16	Intron (ENSDART00000132280/ENSDARG00000015176, intron 1 of 8)	6	31464352	31680110	215759	2	70844	ror1
6	31615056	31615562	507	*	ENSDARG00000015176	3.33361e-10	3.08436e-07	555.86	250.55	174.93	31.06	43.63	49	Intron (ENSDART00000132280/ENSDARG00000015176, intron 1 of 8)	6	31464352	31680110	215759	2	64548	ror1
6	32039746	32039875	130	*	ENSDARG00000044365	0.000791297	0.0265993	58.48	46.35	24.85	17.26	12.93	1	Promoter (1-2kb)	6	32036367	32041323	4957	2	1448	angptl3
6	32041235	32041580	346	*	ENSDARG00000044365	2.01195e-06	0.00029776	171.4	99.21	89.86	38.83	25.86	17	Promoter (<=1kb)	6	32036367	32041323	4957	2	0	angptl3
6	32156974	32157363	390	*	ENSDARG00000097183	1.47672e-09	1.02294e-06	139.81	80.38	106.11	16.39	9.7	23	Intron (ENSDART00000155790/ENSDARG00000059473, intron 1 of 10)	6	32107919	32108609	691	2	-48365	si:ch211-90h23.2
6	32477207	32477705	499	*	ENSDARG00000090153	1.21978e-05	0.00117801	231.22	108.62	174.93	48.32	42.83	57	Intron (ENSDART00000129803/ENSDARG00000090751, intron 3 of 11)	6	32531652	32545165	13514	1	-53947	si:dkey-46i24.1
6	33211812	33212254	443	*	ENSDARG00000034409	3.93281e-06	0.000500464	357.58	201.31	233.24	54.36	88.88	76	Distal Intergenic	6	33234912	33256622	21711	1	-22658	pik3r3b
6	33323248	33323801	554	*	ENSDARG00000085938	1.07908e-07	3.17975e-05	186.86	92.69	131.92	39.69	13.74	16	Distal Intergenic	6	33380095	33380210	116	2	56409	5S_rRNA
6	33432315	33432510	196	*	ENSDARG00000082109	1.45626e-07	4.0393e-05	42.34	29.69	56.4	3.45	4.85	8	Promoter (8-9kb)	6	33423692	33423793	102	2	-8522	5S_rRNA
6	33535540	33535795	256	*	ENSDARG00000074311	0.000583164	0.0215643	61.16	44.17	70.74	23.3	19.39	21	Intron (ENSDART00000115409/ENSDARG00000074311, intron 1 of 29)	6	33361311	33568700	207390	2	32905	mast2
6	33600389	33600728	340	*	ENSDARG00000090480	0.0013695	0.0395194	141.15	52.86	65.96	20.71	35.55	35	Promoter (4-5kb)	6	33596046	33609470	13425	1	4343	CR854855.2
6	34735238	34735604	367	*	ENSDARG00000051913	1.00238e-05	0.00101783	356.91	118.04	179.71	35.38	68.68	50	Intron (ENSDART00000149902/ENSDARG00000051913, intron 1 of 16)	6	34714078	34786845	72768	1	21160	ddr2a
6	34785748	34786043	296	*	ENSDARG00000091751	0.000798758	0.0268025	54.44	37.66	20.07	1.73	16.97	7	3' UTR	6	34798452	34812659	14208	1	-12409	hsd17b7
6	35669221	35669441	221	*	ENSDARG00000097957	2.95451e-05	0.00235183	61.16	31.86	15.29	9.49	4.04	3	Distal Intergenic	6	35689070	35693285	4216	2	23844	si:ch73-239g21.2
6	35826923	35827138	216	*	ENSDARG00000097518	0.00131224	0.0383183	19.49	3.62	20.07	0	1.62	3	Distal Intergenic	6	35895276	35898420	3145	1	-68138	si:ch211-205j18.1
6	35859320	35859806	487	*	ENSDARG00000097518	4.68157e-09	2.64705e-06	193.58	157.14	219.86	33.65	39.59	48	Distal Intergenic	6	35895276	35898420	3145	1	-35470	si:ch211-205j18.1
6	36243783	36243980	198	*	ENSDARG00000044326	0.000293626	0.0131513	34.28	28.24	29.63	12.94	4.04	5	Promoter (<=1kb)	6	36243919	36248287	4369	1	0	BX950188.1
6	36334919	36335114	196	*	ENSDARG00000006514	0.000698738	0.0244508	227.18	94.86	153.9	60.4	66.26	50	Promoter (3-4kb)	6	36329655	36331416	1762	2	-3503	her6
6	37521686	37521824	139	*	ENSDARG00000083941	0.00182621	0.0481896	18.82	15.21	36.32	3.45	4.04	10	Intron (ENSDART00000039934/ENSDARG00000076754, intron 13 of 16)	6	37563714	37563831	118	2	42007	5S_rRNA
6	37691400	37691678	279	*	ENSDARG00000055912	0.000140416	0.00756439	173.41	81.1	118.53	15.53	37.98	52	Promoter (2-3kb)	6	37681956	37693856	11901	2	2178	nipa2
6	37998569	37998978	410	*	ENSDARG00000084976	0.00151349	0.0422342	112.92	88.35	126.18	62.13	39.59	31	Distal Intergenic	6	38018359	38018475	117	1	-19381	5S_rRNA
6	38130455	38130708	254	*	ENSDARG00000084976	2.48495e-05	0.00205213	37.64	47.07	50.66	11.22	4.04	15	Intron (ENSDART00000022579/ENSDARG00000017545, intron 3 of 8)	6	38018359	38018475	117	1	112096	5S_rRNA
6	38325187	38325381	195	*	ENSDARG00000023771	0.000607744	0.0221878	45.03	25.34	38.24	11.22	7.27	14	Intron (ENSDART00000087300/ENSDARG00000023771, intron 1 of 10)	6	38312821	38444389	131569	1	12366	gabrb3
6	38847896	38848120	225	*	ENSDARG00000073850	0.000842481	0.0279296	111.58	43.45	19.12	11.22	23.43	8	Intron (ENSDART00000154151/ENSDARG00000073850, intron 8 of 19)	6	38835911	38861590	25680	2	13470	HDAC7
6	38850160	38850334	175	*	ENSDARG00000073850	0.00100598	0.0318418	49.74	28.97	22.94	5.18	13.74	10	Intron (ENSDART00000154151/ENSDARG00000073850, intron 8 of 19)	6	38835911	38861590	25680	2	11256	HDAC7
6	38869911	38870149	239	*	ENSDARG00000073850	0.000306749	0.0135782	102.84	47.79	71.69	22.43	14.54	33	Promoter (8-9kb)	6	38835911	38861590	25680	2	-8321	HDAC7
6	38919715	38920077	363	*	ENSDARG00000070721	2.25196e-05	0.00189537	76.62	52.14	96.55	17.26	11.31	29	Intron (ENSDART00000150885/ENSDARG00000070721, intron 1 of 8)	6	38885597	38937313	51717	2	17236	vdrb
6	39189358	39189664	307	*	ENSDARG00000014465	0.000108662	0.00626716	51.75	49.97	40.15	12.08	14.54	16	3' UTR	6	39187034	39206779	19746	2	17115	arhgef25b
6	39219574	39219813	240	*	ENSDARG00000097909	1.53561e-05	0.00140604	32.93	34.76	43.02	4.31	5.66	12	Promoter (1-2kb)	6	39221641	39237585	15945	1	-1828	si:dkey-195m11.11
6	39226178	39226505	328	*	ENSDARG00000097909	1.92234e-06	0.000287716	94.1	55.76	53.53	17.26	6.46	17	Promoter (4-5kb)	6	39221641	39237585	15945	1	4537	si:dkey-195m11.11
6	39315826	39316158	333	*	ENSDARG00000097445	0.000117063	0.0066133	107.54	86.9	75.52	12.94	23.43	43	Distal Intergenic	6	39301451	39309597	8147	1	14375	si:dkey-195m11.8
6	39740961	39741238	278	*	ENSDARG00000055317	0.000276582	0.0126361	53.77	39.1	56.4	10.35	17.78	19	Promoter (2-3kb)	6	39743339	39761953	18615	1	-2101	C1QL4 (2 of 2)
6	39861484	39861945	462	*	ENSDARG00000014655	3.11172e-07	7.25283e-05	57.8	101.38	117.58	18.12	19.39	21	Promoter (7-8kb)	6	39853916	39922418	68503	1	7568	itpr1a
6	40435450	40435837	388	*	ENSDARG00000009208	0.00119652	0.0359385	41.67	13.76	35.37	7.77	11.31	4	Distal Intergenic	6	40454234	40475071	20838	1	-18397	prkcda
6	41074823	41075021	199	*	ENSDARG00000001354	3.17094e-05	0.00247438	61.84	41.28	45.88	16.39	12.93	9	Promoter (<=1kb)	6	41075067	41091883	16817	1	-46	slc6a13l
6	41648235	41648518	284	*	ENSDARG00000090291	0.000501554	0.0193412	77.97	41.28	72.65	6.04	33.94	6	Exon (ENSDART00000084834/ENSDARG00000060309, exon 13 of 22)	6	41613066	41613180	115	2	-35055	5S_rRNA
6	41664823	41665142	320	*	ENSDARG00000090291	8.22868e-05	0.00515249	120.31	77.48	130.96	43.14	18.58	38	Intron (ENSDART00000084834/ENSDARG00000060309, intron 18 of 21)	6	41613066	41613180	115	2	-51643	5S_rRNA
6	41668467	41668961	495	*	ENSDARG00000090291	4.06825e-05	0.00300873	161.31	71.69	99.42	23.3	25.05	44	Intron (ENSDART00000084834/ENSDARG00000060309, intron 18 of 21)	6	41613066	41613180	115	2	-55287	5S_rRNA
6	41671411	41671626	216	*	ENSDARG00000090291	0.00143408	0.0407604	46.38	28.97	33.46	12.08	15.35	9	Exon (ENSDART00000084834/ENSDARG00000060309, exon 19 of 22)	6	41613066	41613180	115	2	-58231	5S_rRNA
6	42762711	42763012	302	*	ENSDARG00000011163	2.92784e-05	0.002335	145.85	69.52	71.69	20.71	36.36	14	Intron (ENSDART00000046498/ENSDARG00000011163, intron 2 of 18)	6	42750747	42847184	96438	1	11964	sema3fa
6	42978824	42979308	485	*	ENSDARG00000060120	0.000240508	0.0114341	455.71	199.86	170.15	53.5	126.86	55	Distal Intergenic	6	42951169	42960306	9138	2	-18518	glyctk
6	43115858	43116260	403	*	ENSDARG00000076797	0.00179585	0.0476832	258.77	126	139.56	40.55	102.62	48	Distal Intergenic	6	43150151	43152881	2731	2	36621
6	43205170	43205373	204	*	ENSDARG00000077044	0.000130283	0.00714358	221.81	109.35	118.53	38.83	67.07	26	Intron (ENSDART00000154434/ENSDARG00000074599, intron 11 of 23)	6	43165513	43172931	7419	1	39657	arl6ip5a
6	43321770	43321913	144	*	ENSDARG00000003732	0.000666871	0.0236281	63.85	47.79	18.16	16.39	9.7	10	Promoter (<=1kb)	6	43321687	43364577	42891	1	83	mitfa
6	43460394	43460756	363	*	ENSDARG00000097710	1.12486e-05	0.00111065	95.44	70.24	90.81	23.3	20.2	31	Distal Intergenic	6	43430371	43433579	3209	1	30023	si:dkey-58f6.3
6	43652064	43652345	282	*	ENSDARG00000014181	1.52125e-06	0.000238476	126.36	73.86	83.16	12.08	27.47	24	Intron (ENSDART00000128174/ENSDARG00000014181, intron 1 of 15)	6	43529979	43821762	291784	2	169417	foxp1b
6	43662125	43662439	315	*	ENSDARG00000014181	8.57013e-07	0.000155328	131.74	63	81.25	12.94	15.35	28	Intron (ENSDART00000128174/ENSDARG00000014181, intron 1 of 15)	6	43529979	43821762	291784	2	159323	foxp1b
6	43676891	43677399	509	*	ENSDARG00000014181	2.80459e-06	0.000386934	197.61	78.93	102.28	28.47	34.75	24	Intron (ENSDART00000128174/ENSDARG00000014181, intron 1 of 15)	6	43529979	43821762	291784	2	144363	foxp1b
6	43695281	43696098	818	*	ENSDARG00000014181	7.02955e-08	2.30214e-05	885.21	467.8	465.53	126.84	158.37	129	Intron (ENSDART00000064938/ENSDARG00000014181, intron 4 of 19)	6	43529979	43821762	291784	2	125664	foxp1b
6	43711241	43711864	624	*	ENSDARG00000014181	1.03984e-09	8.09751e-07	260.79	162.21	256.19	41.42	47.67	43	Intron (ENSDART00000064938/ENSDARG00000014181, intron 4 of 19)	6	43529979	43821762	291784	2	109898	foxp1b
6	43723359	43723586	228	*	ENSDARG00000014181	0.00117701	0.0355482	46.38	22.45	50.66	6.9	2.42	21	5' UTR	6	43529979	43821762	291784	2	98176	foxp1b
6	43804457	43805036	580	*	ENSDARG00000014181	0.000466127	0.0183932	325.99	186.1	217.95	56.09	87.27	121	Intron (ENSDART00000064938/ENSDARG00000014181, intron 1 of 19)	6	43529979	43821762	291784	2	16726	foxp1b
6	43951651	43951878	228	*	ENSDARG00000097174	0.00176294	0.0469695	23.52	23.9	41.1	12.08	5.66	9	Intron (ENSDART00000075497/ENSDARG00000053459, intron 2 of 4)	6	43911011	43933830	22820	2	-17821	si:rp71-15i6.2
6	43969392	43969690	299	*	ENSDARG00000053459	0.00140798	0.0403634	151.23	70.97	81.25	25.89	29.9	55	Promoter (5-6kb)	6	43938009	43975685	37677	2	5995	rybpb
6	44002982	44003359	378	*	ENSDARG00000053459	8.26354e-06	0.000871773	125.69	123.1	177.8	47.46	42.83	41	Distal Intergenic	6	43938009	43975685	37677	2	-27297	rybpb
6	44098411	44098893	483	*	ENSDARG00000044191	0.00159166	0.0437599	434.2	231	182.58	84.56	148.68	90	Promoter (3-4kb)	6	44095027	44125040	30014	1	3384	gxylt2
6	44172471	44172926	456	*	ENSDARG00000053447	4.05956e-06	0.000512511	317.92	141.21	68.83	33.65	36.36	34	Downstream (2-3kb)	6	44128648	44138971	10324	1	43823	ppp4r2b
6	44175515	44175848	334	*	ENSDARG00000053447	0.00150919	0.0421528	356.23	264.31	208.39	89.74	152.72	104	3' UTR	6	44128648	44138971	10324	1	46867	ppp4r2b
6	44289156	44289542	387	*	ENSDARG00000097338	0.000233295	0.0111594	75.28	99.93	100.37	30.2	43.63	20	Intron (ENSDART00000114330/ENSDARG00000073869, intron 3 of 9)	6	44332047	44344383	12337	1	-42505	si:ch211-2e18.1
6	44316166	44316707	542	*	ENSDARG00000097338	8.56542e-05	0.00531134	254.74	158.59	182.58	60.4	81.61	69	Intron (ENSDART00000114330/ENSDARG00000073869, intron 3 of 9)	6	44332047	44344383	12337	1	-15340	si:ch211-2e18.1
6	46639049	46639266	218	*	ENSDARG00000053311	0.00151751	0.042296	69.9	42	41.1	22.43	21.01	11	Promoter (4-5kb)	6	46634894	46661430	26537	1	4155	tespa1
6	46904152	46904326	175	*	ENSDARG00000005526	4.80583e-07	0.000100134	34.28	42.72	34.41	8.63	0.81	2	Distal Intergenic	6	46780941	46878428	97488	2	-25724	igfn1.1
6	46920782	46921155	374	*	ENSDARG00000005526	4.26943e-07	9.18503e-05	123	78.21	85.08	25.89	6.46	20	3' UTR	6	46780941	46878428	97488	2	-42354	igfn1.1
6	47017836	47017975	140	*	ENSDARG00000083768	1.25398e-06	0.000205845	43.02	15.21	28.68	2.59	3.23	0	Intron (ENSDART00000058736/ENSDARG00000040156, intron 5 of 9)	6	47096030	47096144	115	2	78169	5S_rRNA
6	47133079	47133436	358	*	ENSDARG00000083768	0.000282367	0.0128207	77.97	46.35	99.42	28.47	16.97	27	Intron (ENSDART00000058736/ENSDARG00000040156, intron 1 of 9)	6	47096030	47096144	115	2	-36935	5S_rRNA
6	48191014	48191174	161	*	ENSDARG00000005050	0.000112332	0.00642283	29.57	39.83	46.84	8.63	4.85	15	Promoter (2-3kb)	6	48194038	48212276	18239	1	-2864	wnt2ba
6	49105791	49106212	422	*	ENSDARG00000003754	0.00047059	0.0185196	111.58	101.38	151.04	49.18	37.98	55	Promoter (5-6kb)	6	49047648	49099807	52160	2	-5984	tspan2
6	49422040	49422408	369	*	ENSDARG00000059935	0.00056918	0.0212013	169.38	112.24	127.14	58.67	60.6	44	Distal Intergenic	6	49408463	49410169	1707	1	13577	KCNA10 (1 of 2)
6	49655784	49656047	264	*	ENSDARG00000003307	7.42244e-05	0.0047765	59.82	76.03	71.69	24.16	25.86	15	Distal Intergenic	6	49674636	49692416	17781	1	-18589	stx16
6	50009472	50009884	413	*	ENSDARG00000084827	0.000306105	0.0135588	59.82	34.03	43.97	17.26	9.7	15	Promoter (5-6kb)	6	50015846	50015962	117	1	-5962	5S_rRNA
6	50484564	50484796	233	*	ENSDARG00000077473	1.47259e-05	0.00136154	125.69	60.83	43.97	12.08	22.62	17	Distal Intergenic	6	50402640	50406136	3497	1	81924	mych
6	50488307	50488561	255	*	ENSDARG00000077473	0.000480201	0.0187639	92.76	55.03	36.32	21.57	13.74	23	Distal Intergenic	6	50402640	50406136	3497	1	85667	mych
6	50551799	50552295	497	*	ENSDARG00000059604	0.000909479	0.0295509	151.23	117.31	149.12	25.02	50.1	77	Intron (ENSDART00000083007/ENSDARG00000059604, intron 6 of 13)	6	50532243	50637165	104923	2	84870
6	50555089	50555357	269	*	ENSDARG00000059604	5.34006e-09	2.91955e-06	92.76	128.9	114.71	26.75	20.2	17	Intron (ENSDART00000083007/ENSDARG00000059604, intron 6 of 13)	6	50532243	50637165	104923	2	81808
6	50773340	50773710	371	*	ENSDARG00000097300	0.000104337	0.00608044	90.07	70.97	63.09	21.57	29.9	23	Distal Intergenic	6	50705804	50707751	1948	2	-65589	si:ch211-242h13.4
6	52452772	52452959	188	*	ENSDARG00000075296	0.00166153	0.0450203	67.89	55.03	66.91	26.75	32.32	12	Distal Intergenic	6	52415240	52435263	20024	2	-17509	CR388068.1
6	52612532	52612913	382	*	ENSDARG00000002760	0.00010531	0.00612727	116.95	96.31	74.56	21.57	41.21	31	Promoter (1-2kb)	6	52589974	52614490	24517	2	1577	gdf5
6	53276976	53277213	238	*	ENSDARG00000023880	0.00132732	0.0386306	51.75	38.38	53.53	19.85	20.2	13	Exon (ENSDART00000111704/ENSDARG00000079540, exon 17 of 24)	6	53302059	53308542	6484	2	31329	abhd14b
6	53883109	53883470	362	*	ENSDARG00000059931	0.000869728	0.0285484	47.72	27.52	15.29	5.18	5.66	12	Distal Intergenic	6	53920999	53939870	18872	1	-37529	HYAL2 (1 of 3)
6	54017214	54017567	354	*	ENSDARG00000086723	0.00141414	0.0404196	291.04	181.04	197.88	76.79	116.36	92	Distal Intergenic	6	54026529	54035047	8519	2	17480	CU694224.2
6	54146937	54147249	313	*	ENSDARG00000042128	1.64923e-05	0.00148138	84.69	90.52	97.5	32.79	25.86	27	Promoter (4-5kb)	6	54142801	54226707	83907	1	4136	pacsin1b
6	54847224	54847552	329	*	ENSDARG00000089438	0.000132636	0.00724557	53.1	64.45	77.43	16.39	27.47	18	Distal Intergenic	6	54862193	54944559	82367	1	-14641	FP236162.1
6	55218599	55218761	163	*	ENSDARG00000079972	3.74343e-05	0.00280615	69.23	26.79	26.77	12.08	6.46	4	Promoter (9-10kb)	6	55196565	55228494	31930	2	9733	CABZ01041608.1
6	55779440	55779841	402	*	ENSDARG00000085645	0.000705965	0.0246126	71.25	57.21	164.42	39.69	31.51	24	Distal Intergenic	6	55812510	55812625	116	2	32784	5S_rRNA
6	56295592	56295991	400	*	ENSDARG00000040606	1.13349e-09	8.61897e-07	149.22	188.28	283.91	41.42	18.58	37	Distal Intergenic	6	56113382	56151237	37856	1	182210	tfap2c
6	58144848	58145032	185	*	ENSDARG00000088899	6.26433e-05	0.00419232	22.85	13.76	31.55	3.45	4.04	2	Distal Intergenic	6	58190726	58307828	117103	1	-45694	ralgapb
6	58588997	58589508	512	*	ENSDARG00000087149	0.000132635	0.00724557	109.56	86.9	146.26	27.61	26.66	55	Promoter (1-2kb)	6	58590477	58591229	753	2	1721	CU694385.1
6	59146479	59146639	161	*	ENSDARG00000087907	0.000764635	0.0259394	39.66	26.79	27.72	11.22	4.85	11	Exon (ENSDART00000111064/ENSDARG00000068724, exon 11 of 12)	6	59172912	59189026	16115	2	42387	NDUFA4L2 (1 of 2)
6	59499125	59499546	422	*	ENSDARG00000035103	0.000262368	0.0121545	264.15	116.59	133.83	33.65	67.87	63	Distal Intergenic	6	59516590	59551292	34703	1	-17044	caskb
6	59628324	59628918	595	*	ENSDARG00000081342	1.57023e-05	0.00142787	530.99	341.8	409.13	123.39	145.44	160	Promoter (<=1kb)	6	59628376	59628462	87	2	0	CU550700.1
6	59718793	59719198	406	*	ENSDARG00000013522	4.59894e-06	0.000560808	418.07	177.41	229.42	67.3	62.22	85	Promoter (<=1kb)	6	59719127	59726056	6930	1	0	pck1
6	59731446	59731723	278	*	ENSDARG00000013522	4.18075e-05	0.00306622	53.77	52.14	36.32	12.08	4.85	17	Distal Intergenic	6	59719127	59726056	6930	1	12319	pck1
6	59746917	59747171	255	*	ENSDARG00000039325	4.64338e-05	0.00334071	168.04	79.66	36.32	19.85	13.74	29	Intron (ENSDART00000057463/ENSDARG00000039325, intron 1 of 3)	6	59740415	59768355	27941	2	21184	pmepa1
6	59757414	59757821	408	*	ENSDARG00000039325	0.00024461	0.0115668	256.09	150.62	185.45	43.14	75.95	88	Intron (ENSDART00000057463/ENSDARG00000039325, intron 1 of 3)	6	59740415	59768355	27941	2	10534	pmepa1
6	59848373	59848689	317	*	ENSDARG00000074625	7.33252e-06	0.000799795	49.07	55.76	72.65	15.53	17.78	6	Promoter (8-9kb)	6	59823389	59840041	16653	2	-8332	ARHGAP40
7	556229	556559	331	*	ENSDARG00000063150	1.55562e-09	1.06643e-06	69.9	63	76.47	9.49	10.5	12	Intron (ENSDART00000091955/ENSDARG00000063150, intron 1 of 6)	7	540432	635997	95566	1	15797	nrxn2b
7	706060	706492	433	*	ENSDARG00000019406	3.30535e-05	0.00254554	41.67	18.1	37.28	7.77	6.46	0	Intron (ENSDART00000126388/ENSDARG00000021907, intron 11 of 12)	7	719060	725509	6450	2	19017	C7H11orf68
7	866532	866918	387	*	ENSDARG00000087215	0.00102815	0.0323495	116.28	91.97	129.05	44.01	59.79	28	Distal Intergenic	7	887557	891254	3698	1	-20639	CABZ01085394.1
7	2725494	2725859	366	*	ENSDARG00000068030	7.60169e-11	9.48834e-08	113.59	109.35	173.98	12.08	16.16	26	Promoter (<=1kb)	7	2701786	2725553	23768	2	0	APOLD1 (3 of 4)
7	4597087	4597325	239	*	ENSDARG00000055313	0.000130208	0.00714358	14.11	15.21	13.38	0.86	0.81	0	Exon (ENSDART00000023090/ENSDARG00000055313, exon 10 of 10)	7	4597009	4632765	35757	2	35440	slc12a10.1
7	7519913	7520233	321	*	ENSDARG00000084145	6.02481e-07	0.000119207	83.35	77.48	74.56	14.67	21.82	20	Intron (ENSDART00000002949/ENSDARG00000045199, intron 4 of 20)	7	7502937	7503055	119	1	16976	5S_rRNA
7	7531032	7531217	186	*	ENSDARG00000045199	3.71468e-06	0.000480241	35.62	26.79	32.5	3.45	0.81	8	Exon (ENSDART00000002949/ENSDARG00000045199, exon 4 of 21)	7	7489102	7559198	70097	2	27981	CAPN1 (1 of 2)
7	9449459	9449743	285	*	ENSDARG00000056166	0.000486687	0.0189501	119.64	76.76	57.36	18.98	38.79	28	Distal Intergenic	7	9405672	9406619	948	2	-42840	CR759816.1
7	9659933	9660168	236	*	ENSDARG00000058702	0.000108645	0.00626716	74.61	52.86	68.83	26.75	4.85	18	Intron (ENSDART00000081620/ENSDARG00000058702, intron 2 of 2)	7	9650962	9688191	37230	2	28023	vax2
7	9664219	9664392	174	*	ENSDARG00000058702	3.3576e-06	0.000443351	58.48	52.14	27.72	6.04	12.93	3	Intron (ENSDART00000081620/ENSDARG00000058702, intron 2 of 2)	7	9650962	9688191	37230	2	23799	vax2
7	11456921	11457519	599	*	ENSDARG00000033811	0.00132027	0.0384932	436.89	342.52	410.09	186.38	201.2	158	Promoter (8-9kb)	7	11445340	11466356	21017	2	8837	zfand6
7	12947970	12948344	375	*	ENSDARG00000082308	2.64036e-05	0.00214979	168.71	107.17	149.12	29.34	32.32	62	Distal Intergenic	7	12991054	12991171	118	1	-42710	5S_rRNA
7	12952431	12952806	376	*	ENSDARG00000082308	1.47915e-05	0.00136619	429.5	314.28	298.25	142.37	100.2	91	Distal Intergenic	7	12991054	12991171	118	1	-38248	5S_rRNA
7	12956296	12956506	211	*	ENSDARG00000082308	8.77856e-08	2.72008e-05	77.97	65.9	30.59	10.35	8.08	6	Distal Intergenic	7	12991054	12991171	118	1	-34548	5S_rRNA
7	12991665	12991919	255	*	ENSDARG00000082308	0.00122604	0.0365185	36.97	41.28	46.84	12.08	16.16	17	Promoter (<=1kb)	7	12991054	12991171	118	1	611	5S_rRNA
7	13340407	13340637	231	*	ENSDARG00000006474	0.000416072	0.0169644	47.72	32.59	26.77	14.67	2.42	9	Intron (ENSDART00000052750/ENSDARG00000027903, intron 13 of 29)	7	13189986	13199130	9145	1	150421	fam154b
7	14238337	14238842	506	*	ENSDARG00000062956	2.36019e-07	5.78349e-05	168.71	105.72	238.98	18.12	31.51	48	Promoter (7-8kb)	7	14246039	14314442	68404	1	-7197	dagla
7	15295645	15296224	580	*	ENSDARG00000033099	0.0013259	0.0385978	205.68	182.48	164.42	62.99	109.89	52	Intron (ENSDART00000041577/ENSDARG00000033099, intron 10 of 17)	7	15272043	15319782	47740	2	23558	kif7
7	15352574	15352936	363	*	ENSDARG00000083129	5.82166e-06	0.000673298	26.89	44.9	107.06	8.63	8.89	13	Distal Intergenic	7	15327893	15327989	97	2	-24585	dre-mir-7a-2
7	16158852	16159001	150	*	ENSDARG00000036809	0.000108289	0.00625356	28.23	15.21	8.6	0.86	0	3	Intron (ENSDART00000053444/ENSDARG00000036809, intron 8 of 20)	7	16142256	16173961	31706	2	14960	BX005410.1
7	16277240	16277488	249	*	ENSDARG00000034434	0.00119541	0.0359215	41	33.31	27.72	11.22	6.46	15	Intron (ENSDART00000046542/ENSDARG00000034434, intron 2 of 20)	7	16215786	16373369	157584	1	61454	igf1rb
7	16478312	16478587	276	*	ENSDARG00000073970	5.03946e-05	0.00354283	121.66	60.1	92.72	32.79	28.28	20	Intron (ENSDART00000080190/ENSDARG00000057527, intron 5 of 7)	7	16505607	16557211	51605	1	-27020	mctp2b
7	16499485	16499867	383	*	ENSDARG00000073970	0.000113074	0.0064597	294.4	118.76	129.05	72.48	37.98	47	Promoter (5-6kb)	7	16505607	16557211	51605	1	-5740	mctp2b
7	16718612	16718818	207	*	ENSDARG00000008852	6.81718e-05	0.00446739	61.16	42	52.58	9.49	10.5	22	Intron (ENSDART00000145993/ENSDARG00000008852, intron 4 of 4)	7	16671551	16799176	127626	2	80358	elp4
7	16814381	16814709	329	*	ENSDARG00000045935	0.00061037	0.0222409	40.33	30.41	66.91	14.67	12.93	16	Intron (ENSDART00000114062/ENSDARG00000045935, intron 1 of 5)	7	16799293	16830013	30721	1	15088	immp1l
7	16954913	16955243	331	*	ENSDARG00000060962	0.000790371	0.026575	63.85	57.93	48.75	13.81	28.28	19	Promoter (5-6kb)	7	16950705	16960473	9769	2	5230	btr04
7	17190012	17190254	243	*	ENSDARG00000081153	7.61538e-05	0.00486259	167.36	63.72	44.93	19.85	22.62	26	Intron (ENSDART00000002449/ENSDARG00000006889, intron 4 of 6)	7	17136635	17136727	93	2	-53285	CR293523.1
7	17514692	17515031	340	*	ENSDARG00000085920	9.87942e-05	0.0058563	166.02	110.07	101.33	55.22	26.66	39	Promoter (6-7kb)	7	17507912	17508028	117	1	6780	5S_rRNA
7	19718126	19718475	350	*	ENSDARG00000086318	1.19817e-06	0.000199406	323.97	186.1	178.76	60.4	68.68	47	Exon (ENSDART00000040534/ENSDARG00000009610, exon 6 of 17)	7	19676949	19685583	8635	2	-32543	BX324198.2
7	20101230	20101492	263	*	ENSDARG00000022020	1.07924e-05	0.00107517	53.77	73.86	84.12	24.16	16.97	15	Promoter (2-3kb)	7	20098272	20194243	95972	1	2958	FOCAD
7	20103188	20103418	231	*	ENSDARG00000022020	7.06976e-09	3.65385e-06	101.49	53.59	41.1	7.77	7.27	9	Promoter (4-5kb)	7	20098272	20194243	95972	1	4916	FOCAD
7	20104642	20104912	271	*	ENSDARG00000022020	2.77273e-05	0.00223555	77.97	38.38	24.85	9.49	5.66	13	Promoter (6-7kb)	7	20098272	20194243	95972	1	6370	FOCAD
7	20118138	20118585	448	*	ENSDARG00000022020	9.09771e-08	2.78634e-05	489.99	296.9	194.05	54.36	85.65	50	Intron (ENSDART00000037846/ENSDARG00000022020, intron 6 of 48)	7	20098272	20194243	95972	1	19866	FOCAD
7	20123112	20123384	273	*	ENSDARG00000022020	0.000562607	0.0210589	106.2	50.69	49.71	23.3	15.35	29	Exon (ENSDART00000037846/ENSDARG00000022020, exon 8 of 49)	7	20098272	20194243	95972	1	24840	FOCAD
7	21560215	21560576	362	*	ENSDARG00000036420	0.000690638	0.0242187	116.28	63.72	52.58	25.02	30.7	27	Promoter (9-10kb)	7	21551024	21580127	29104	1	9191	CR376787.1
7	21996678	21997064	387	*	ENSDARG00000095579	1.19713e-12	3.37e-09	143.17	95.59	104.2	10.35	13.74	16	Promoter (6-7kb)	7	21997467	22003543	6077	2	6479	FIS1
7	22169879	22170053	175	*	ENSDARG00000042277	8.48003e-05	0.0052688	56.46	37.66	30.59	8.63	4.04	16	Intron (ENSDART00000062003/ENSDARG00000042277, intron 1 of 4)	7	22134347	22257954	123608	1	35532	efnb3b
7	22270806	22271052	247	*	ENSDARG00000042277	6.28328e-05	0.00419863	75.28	58.66	69.78	18.12	19.39	27	Distal Intergenic	7	22134347	22257954	123608	1	136459	efnb3b
7	22283129	22283853	725	*	ENSDARG00000042277	0.000178349	0.00910432	335.4	167.28	178.76	62.99	84.03	87	Distal Intergenic	7	22134347	22257954	123608	1	148782	efnb3b
7	22287199	22287437	239	*	ENSDARG00000042277	1.57021e-07	4.29123e-05	68.56	33.31	59.27	11.22	0.81	6	Distal Intergenic	7	22134347	22257954	123608	1	152852	efnb3b
7	22896964	22897184	221	*	ENSDARG00000088087	0.000192927	0.00966521	184.84	70.24	79.34	30.2	38.79	33	Distal Intergenic	7	22933203	22946812	13610	1	-36019	KDM6B
7	23423183	23423740	558	*	ENSDARG00000038901	7.81154e-06	0.000836809	110.9	89.79	79.34	28.47	29.09	25	Distal Intergenic	7	23378964	23380585	1622	2	-42598	tmem256
7	24495145	24495474	330	*	ENSDARG00000018228	4.31249e-06	0.000537111	116.28	49.97	33.46	11.22	5.66	17	Distal Intergenic	7	24524988	24661401	136414	1	-29514	htr2cl1
7	24978008	24978344	337	*	ENSDARG00000088109	4.04451e-09	2.33677e-06	55.12	64.45	89.86	9.49	0	11	Promoter (9-10kb)	7	24988057	24988171	115	2	9827	5S_rRNA
7	26344820	26344933	114	*	ENSDARG00000069489	0.00110919	0.0341993	28.9	26.79	21.03	1.73	3.23	13	Intron (ENSDART00000101188/ENSDARG00000069489, intron 6 of 21)	7	26302898	26460825	157928	1	41922	exoc6b
7	26351306	26351556	251	*	ENSDARG00000069489	2.78191e-05	0.00224023	103.51	34.76	41.1	6.9	12.12	18	Intron (ENSDART00000101188/ENSDARG00000069489, intron 7 of 21)	7	26302898	26460825	157928	1	48408	exoc6b
7	26391692	26391995	304	*	ENSDARG00000069489	4.54548e-10	4.01435e-07	135.1	82.55	68.83	13.81	15.35	8	Intron (ENSDART00000101188/ENSDARG00000069489, intron 15 of 21)	7	26302898	26460825	157928	1	88794	exoc6b
7	26400116	26400517	402	*	ENSDARG00000077121	5.7842e-05	0.00396116	91.41	61.55	123.31	20.71	19.39	39	Intron (ENSDART00000101188/ENSDARG00000069489, intron 16 of 21)	7	26490839	26515694	24856	1	-90322	cyp26b1
7	26401672	26401885	214	*	ENSDARG00000077121	1.22248e-08	5.5582e-06	31.59	44.9	45.88	4.31	1.62	5	Intron (ENSDART00000101188/ENSDARG00000069489, intron 16 of 21)	7	26490839	26515694	24856	1	-88954	cyp26b1
7	26405084	26405469	386	*	ENSDARG00000077121	0.00141927	0.040505	153.25	99.93	83.16	24.16	51.71	52	Intron (ENSDART00000101188/ENSDARG00000069489, intron 18 of 21)	7	26490839	26515694	24856	1	-85370	cyp26b1
7	26412505	26412767	263	*	ENSDARG00000077121	0.00115736	0.0351938	58.48	20.28	15.29	11.22	6.46	5	Intron (ENSDART00000101188/ENSDARG00000069489, intron 18 of 21)	7	26490839	26515694	24856	1	-78072	cyp26b1
7	26429602	26429884	283	*	ENSDARG00000077121	3.55754e-10	3.26869e-07	225.17	76.03	89.86	9.49	14.54	18	Intron (ENSDART00000101188/ENSDARG00000069489, intron 20 of 21)	7	26490839	26515694	24856	1	-60955	cyp26b1
7	26435016	26435488	473	*	ENSDARG00000077121	9.85734e-09	4.72538e-06	885.21	327.31	318.32	56.95	109.08	50	Intron (ENSDART00000101188/ENSDARG00000069489, intron 20 of 21)	7	26490839	26515694	24856	1	-55351	cyp26b1
7	26435622	26436126	505	*	ENSDARG00000077121	8.85322e-13	2.603e-09	378.42	151.35	134.78	24.16	18.58	9	Intron (ENSDART00000101188/ENSDARG00000069489, intron 20 of 21)	7	26490839	26515694	24856	1	-54713	cyp26b1
7	26439471	26439785	315	*	ENSDARG00000077121	1.15735e-09	8.75012e-07	469.15	165.1	130.96	38.83	26.66	13	Intron (ENSDART00000101188/ENSDARG00000069489, intron 20 of 21)	7	26490839	26515694	24856	1	-51054	cyp26b1
7	26443015	26443325	311	*	ENSDARG00000077121	1.73195e-13	6.94395e-10	142.49	136.86	114.71	16.39	18.58	12	Intron (ENSDART00000101188/ENSDARG00000069489, intron 20 of 21)	7	26490839	26515694	24856	1	-47514	cyp26b1
7	26446050	26446248	199	*	ENSDARG00000077121	1.93295e-05	0.00167812	100.82	47.07	47.8	12.08	21.01	13	Intron (ENSDART00000101188/ENSDARG00000069489, intron 20 of 21)	7	26490839	26515694	24856	1	-44591	cyp26b1
7	26451000	26451483	484	*	ENSDARG00000077121	6.71041e-09	3.48911e-06	151.23	131.07	107.06	27.61	25.86	28	Exon (ENSDART00000101188/ENSDARG00000069489, exon 21 of 22)	7	26490839	26515694	24856	1	-39356	cyp26b1
7	26463542	26463785	244	*	ENSDARG00000077121	2.84854e-08	1.10848e-05	90.74	55.76	37.28	7.77	5.66	11	Distal Intergenic	7	26490839	26515694	24856	1	-27054	cyp26b1
7	26473259	26473839	581	*	ENSDARG00000077121	5.40323e-10	4.67249e-07	436.22	217.24	174.93	34.51	48.48	40	Distal Intergenic	7	26490839	26515694	24856	1	-17000	cyp26b1
7	26490598	26490992	395	*	ENSDARG00000077121	0.000632537	0.0227789	443.61	294.73	215.08	84.56	172.11	62	Promoter (<=1kb)	7	26490839	26515694	24856	1	0	cyp26b1
7	26520120	26520443	324	*	ENSDARG00000077121	0.000545854	0.0206051	102.84	81.1	56.4	32.79	33.94	18	Distal Intergenic	7	26490839	26515694	24856	1	29281	cyp26b1
7	26533840	26533942	103	*	ENSDARG00000077121	5.58837e-09	3.02744e-06	38.31	33.31	41.1	1.73	0.81	0	Distal Intergenic	7	26490839	26515694	24856	1	43001	cyp26b1
7	26534696	26535078	383	*	ENSDARG00000077121	1.8899e-11	3.42533e-08	209.04	134.69	130	13.81	29.9	13	Distal Intergenic	7	26490839	26515694	24856	1	43857	cyp26b1
7	26546811	26547286	476	*	ENSDARG00000077121	0.000326422	0.014174	196.94	128.9	144.34	45.73	70.3	63	Distal Intergenic	7	26490839	26515694	24856	1	55972	cyp26b1
7	26552511	26552834	324	*	ENSDARG00000077121	5.46617e-05	0.0037845	122.33	77.48	93.68	35.38	17.78	36	Distal Intergenic	7	26490839	26515694	24856	1	61672	cyp26b1
7	26563759	26564088	330	*	ENSDARG00000077121	9.65135e-06	0.000986062	79.98	60.1	74.56	26.75	12.93	16	Distal Intergenic	7	26490839	26515694	24856	1	72920	cyp26b1
7	26572135	26572287	153	*	ENSDARG00000077121	0.000775772	0.0262509	40.33	25.34	40.15	17.26	4.04	7	Distal Intergenic	7	26490839	26515694	24856	1	81296	cyp26b1
7	26574660	26574942	283	*	ENSDARG00000077121	2.44203e-08	9.76133e-06	93.43	37.66	72.65	13.81	6.46	3	Distal Intergenic	7	26490839	26515694	24856	1	83821	cyp26b1
7	26589033	26589360	328	*	ENSDARG00000077121	0.000915729	0.0296724	186.86	109.35	126.18	53.5	70.3	44	Distal Intergenic	7	26490839	26515694	24856	1	98194	cyp26b1
7	26619156	26619615	460	*	ENSDARG00000077121	2.50765e-07	6.07526e-05	189.54	131.07	155.81	44.01	43.63	33	Distal Intergenic	7	26490839	26515694	24856	1	128317	cyp26b1
7	26619660	26619875	216	*	ENSDARG00000077121	8.48214e-05	0.0052688	58.48	35.48	54.49	6.04	21.01	8	Distal Intergenic	7	26490839	26515694	24856	1	128821	cyp26b1
7	26635049	26635379	331	*	ENSDARG00000077121	2.86877e-10	2.75044e-07	267.51	175.97	196.92	17.26	48.48	18	Distal Intergenic	7	26490839	26515694	24856	1	144210	cyp26b1
7	26638600	26638844	245	*	ENSDARG00000077121	2.79333e-11	4.50707e-08	131.74	93.41	70.74	6.04	16.16	8	Distal Intergenic	7	26490839	26515694	24856	1	147761	cyp26b1
7	26836096	26836565	470	*	ENSDARG00000007370	8.17067e-07	0.000149729	380.43	241.86	184.49	30.2	89.69	33	Exon (ENSDART00000135415/ENSDARG00000007370, exon 11 of 54)	7	26728112	26864332	136221	2	27767	dysf
7	27154547	27154741	195	*	ENSDARG00000084921	0.00169446	0.0456414	76.62	22.45	21.99	8.63	17.78	5	Promoter (<=1kb)	7	27154527	27154641	115	1	20	5S_rRNA
7	27672985	27673146	162	*	ENSDARG00000069433	0.00140011	0.0401748	36.3	25.34	63.09	11.22	16.16	13	Promoter (1-2kb)	7	27671370	27690652	19283	1	1615	tnk1
7	27675753	27675916	164	*	ENSDARG00000069433	3.69917e-05	0.00278243	50.41	31.86	20.07	4.31	4.85	10	Promoter (4-5kb)	7	27671370	27690652	19283	1	4383	tnk1
7	27919004	27919616	613	*	ENSDARG00000056656	0.00117708	0.0355482	132.41	37.66	36.32	6.04	22.62	26	Intron (ENSDART00000134717/ENSDARG00000056656, intron 1 of 8)	7	27888876	27963050	74175	1	30128	tspan18a
7	28206150	28206469	320	*	ENSDARG00000062220	1.93663e-05	0.00168021	125.69	51.41	60.22	17.26	17.78	24	Intron (ENSDART00000110605/ENSDARG00000062220, intron 3 of 26)	7	28185198	28357460	172263	1	20952	plekha7b
7	29873885	29874356	472	*	ENSDARG00000037363	3.67762e-05	0.00276779	233.23	183.21	153.9	28.47	77.57	59	Intron (ENSDART00000054368/ENSDARG00000037363, intron 1 of 20)	7	29801268	29885677	84410	2	11321	st5
7	29981831	29981999	169	*	ENSDARG00000054423	5.92529e-06	0.00068349	31.59	41.28	32.5	4.31	9.7	3	Promoter (2-3kb)	7	29962009	29984243	22235	2	2244	slc7a6
7	31697356	31697719	364	*	ENSDARG00000053493	8.23489e-07	0.000150282	408.66	205.66	200.74	62.99	77.57	53	Promoter (6-7kb)	7	31663564	31704037	40474	2	6318	aldh1a2
7	31767897	31768138	242	*	ENSDARG00000085970	0.000608339	0.0221927	18.82	38.38	41.1	10.35	10.5	5	Promoter (7-8kb)	7	31775413	31775529	117	1	-7275	5S_rRNA
7	32258946	32259231	286	*	ENSDARG00000053405	3.08212e-06	0.000418246	51.75	67.35	60.22	18.12	4.04	13	Promoter (1-2kb)	7	32257793	32260540	2748	2	1309	sord
7	33035196	33035601	406	*	ENSDARG00000076919	8.80401e-08	2.72159e-05	209.71	161.48	166.33	37.1	26.66	56	Intron (ENSDART00000113467/ENSDARG00000076919, intron 2 of 19)	7	32960173	33093904	133732	2	58303	igdcc4
7	33636343	33636754	412	*	ENSDARG00000060542	0.00117058	0.0354652	57.13	57.21	50.66	15.53	24.24	24	Distal Intergenic	7	33704064	33794730	90667	1	-67310	LGR4
7	34264873	34265116	244	*	ENSDARG00000079324	9.57359e-05	0.005716	59.15	26.79	37.28	8.63	13.74	7	Distal Intergenic	7	34236330	34258507	22178	1	28543	ANO9 (2 of 2)
7	34675115	34675442	328	*	ENSDARG00000006487	0.00061473	0.0223567	100.15	42.72	80.3	18.98	33.13	23	3' UTR	7	34680134	34686042	5909	2	10600	anp32a
7	35747045	35747248	204	*	ENSDARG00000003495	0.000766099	0.0259767	54.44	43.45	43.97	13.81	12.93	23	Distal Intergenic	7	35660425	35724091	63667	2	-22954	madd
7	36198782	36199169	388	*	ENSDARG00000075964	0.0010528	0.0329222	122.33	105	85.08	23.3	58.18	36	Intron (ENSDART00000108473/ENSDARG00000075964, intron 8 of 21)	7	36176914	36231492	54579	1	21868	plekhg4
7	36984090	36984421	332	*	ENSDARG00000034420	1.73746e-05	0.00154698	48.39	57.93	32.5	7.77	10.5	14	Distal Intergenic	7	36966412	36970931	4520	2	-13159	irx6a
7	37062866	37063456	591	*	ENSDARG00000034420	0.000598585	0.0219749	147.2	117.31	79.34	40.55	53.33	37	Distal Intergenic	7	36966412	36970931	4520	2	-91935	irx6a
7	37819258	37819614	357	*	ENSDARG00000074498	0.00148999	0.0418197	81.33	67.35	110.89	25.89	46.06	31	Promoter (6-7kb)	7	37825859	37948130	122272	1	-6245	chd9
7	38347992	38348226	235	*	ENSDARG00000073957	0.000591236	0.0217655	112.92	69.52	89.86	31.06	44.44	26	Intron (ENSDART00000113342/ENSDARG00000073957, intron 3 of 6)	7	38290952	38361357	70406	1	57040	tox3
7	38486578	38486731	154	*	ENSDARG00000073957	1.1174e-06	0.000188814	75.95	44.17	54.49	13.81	10.5	12	Distal Intergenic	7	38290952	38361357	70406	1	195626	tox3
7	38499152	38499525	374	*	ENSDARG00000073957	1.0369e-07	3.08291e-05	153.92	93.41	116.62	25.02	33.13	14	Distal Intergenic	7	38290952	38361357	70406	1	208200	tox3
7	38511691	38511996	306	*	ENSDARG00000073957	9.63837e-05	0.00574171	70.57	37.66	35.37	12.94	10.5	15	Distal Intergenic	7	38290952	38361357	70406	1	220739	tox3
7	39238621	39238963	343	*	ENSDARG00000060070	0.00060186	0.0220625	39.66	57.21	71.69	24.16	14.54	19	Distal Intergenic	7	39153628	39204278	50651	2	-34343	adcy7
7	39242493	39242787	295	*	ENSDARG00000060070	7.724e-07	0.000143331	94.1	31.14	52.58	8.63	10.5	10	Distal Intergenic	7	39153628	39204278	50651	2	-38215	adcy7
7	39366299	39366748	450	*	ENSDARG00000036076	0.000234135	0.0111834	459.74	279.52	368.98	123.39	168.07	135	Distal Intergenic	7	39290723	39311577	20855	2	-54722	heatr3
7	39375235	39375620	386	*	ENSDARG00000036076	0.000123807	0.00690293	150.56	121.66	206.48	35.38	77.57	36	Distal Intergenic	7	39290723	39311577	20855	2	-63658	heatr3
7	39424321	39424647	327	*	ENSDARG00000036074	0.000178465	0.00910432	49.07	55.03	96.55	16.39	29.09	11	Distal Intergenic	7	39477088	39479967	2880	2	55320	cebpa
7	39435447	39435783	337	*	ENSDARG00000036074	0.00110987	0.0341993	67.89	54.31	73.61	14.67	33.13	25	Distal Intergenic	7	39477088	39479967	2880	2	44184	cebpa
7	39494391	39494658	268	*	ENSDARG00000036073	0.00021353	0.0104404	79.31	67.35	53.53	18.12	29.09	20	Distal Intergenic	7	39481773	39487287	5515	1	12618	cebpg
7	39511243	39511590	348	*	ENSDARG00000036073	1.72568e-05	0.00153752	135.77	97.04	94.64	33.65	39.59	27	Distal Intergenic	7	39481773	39487287	5515	1	29470	cebpg
7	39899053	39899257	205	*	ENSDARG00000005894	1.29795e-05	0.00123814	129.72	75.31	33.46	21.57	15.35	13	Promoter (4-5kb)	7	39903266	39919621	16356	1	-4009	slc7a9
7	39903337	39903594	258	*	ENSDARG00000005894	1.24769e-08	5.65342e-06	94.1	70.97	54.49	11.22	11.31	14	Promoter (<=1kb)	7	39903266	39919621	16356	1	71	slc7a9
7	39912423	39912780	358	*	ENSDARG00000077537	0.00163561	0.0445324	88.72	72.41	81.25	37.1	37.98	29	Promoter (8-9kb)	7	39921376	39924665	3290	1	-8596	nudt19
7	39976313	39976523	211	*	ENSDARG00000015385	6.63139e-10	5.66055e-07	69.9	55.03	51.62	6.9	7.27	7	Promoter (4-5kb)	7	39980968	39986698	5731	1	-4445	ndufs3
7	40208976	40209236	261	*	ENSDARG00000017474	0.0016646	0.0450941	59.82	23.9	23.9	7.77	9.7	15	Promoter (5-6kb)	7	40203902	40214489	10588	1	5074	zgc:110699
7	41282062	41282207	146	*	ENSDARG00000077465	0.000897677	0.0292681	36.97	35.48	36.32	7.77	17.78	8	Intron (ENSDART00000111278/ENSDARG00000077465, intron 2 of 26)	7	41151473	41450497	299025	1	130589	SORCS2
7	41285322	41285932	611	*	ENSDARG00000077465	5.93267e-06	0.000683745	651.98	424.35	364.2	115.62	183.42	82	Intron (ENSDART00000111278/ENSDARG00000077465, intron 2 of 26)	7	41151473	41450497	299025	1	133849	SORCS2
7	41293605	41293948	344	*	ENSDARG00000077465	2.13614e-05	0.00182223	173.41	133.24	181.62	54.36	48.48	61	Intron (ENSDART00000111278/ENSDARG00000077465, intron 2 of 26)	7	41151473	41450497	299025	1	142132	SORCS2
7	41984564	41984799	236	*	ENSDARG00000020953	0.000105693	0.00613872	132.41	58.66	36.32	24.16	20.2	10	Intron (ENSDART00000125313/ENSDARG00000035978, intron 22 of 22)	7	41931263	41971406	40144	2	-13158	dnajb6b
7	41987535	41987795	261	*	ENSDARG00000020953	5.603e-05	0.00385502	67.89	55.76	53.53	18.12	21.82	12	Exon (ENSDART00000125313/ENSDARG00000035978, exon 20 of 23)	7	41931263	41971406	40144	2	-16129	dnajb6b
7	41989157	41989530	374	*	ENSDARG00000020953	5.5087e-09	2.99936e-06	155.94	91.97	94.64	25.89	13.74	18	Exon (ENSDART00000125313/ENSDARG00000035978, exon 19 of 23)	7	41931263	41971406	40144	2	-17751	dnajb6b
7	42027917	42028174	258	*	ENSDARG00000035984	0.00102709	0.0323246	166.02	127.45	129.05	36.24	84.03	38	Promoter (2-3kb)	7	42031015	42033352	2338	1	-2841	mnx1
7	42042215	42042621	407	*	ENSDARG00000060027	0.000946297	0.030389	114.94	71.69	69.78	27.61	45.25	20	Promoter (7-8kb)	7	42037543	42050504	12962	2	7883	nom1
7	42118272	42118459	188	*	ENSDARG00000084086	9.64734e-06	0.000986062	52.43	29.69	16.25	4.31	5.66	4	Promoter (1-2kb)	7	42116911	42117042	132	1	1361	5S_rRNA
7	42702212	42702391	180	*	ENSDARG00000088005	7.73426e-06	0.000831279	26.21	24.62	35.37	1.73	3.23	7	Promoter (6-7kb)	7	42708713	42708827	115	1	-6322	5S_rRNA
7	43064300	43064859	560	*	ENSDARG00000001999	0.000764803	0.0259394	471.17	303.42	307.81	133.74	185.85	123	Promoter (3-4kb)	7	42976333	43060393	84061	2	-3907	adamts18
7	43982674	43982934	261	*	ENSDARG00000031693	0.000872614	0.0285989	62.51	39.1	49.71	12.08	4.04	27	Intron (ENSDART00000074212/ENSDARG00000000861, intron 28 of 39)	7	44004972	44025138	20167	2	42204	KIF9
7	44607492	44607627	136	*	ENSDARG00000002506	0.000341914	0.0146592	77.3	57.93	37.28	14.67	23.43	17	Promoter (3-4kb)	7	44602709	44610814	8106	2	3187	C7H16orf87
7	44777760	44778177	418	*	ENSDARG00000021442	0.000379906	0.0158463	135.1	118.76	128.09	44.87	60.6	48	Distal Intergenic	7	44733496	44760755	27260	2	-17005	cdh11
7	44783182	44783579	398	*	ENSDARG00000021442	0.00127153	0.0374852	182.15	151.35	189.27	69.89	90.5	72	Distal Intergenic	7	44733496	44760755	27260	2	-22427	cdh11
7	45315998	45316337	340	*	ENSDARG00000084831	2.96866e-06	0.000405762	129.72	77.48	70.74	13.81	27.47	24	Distal Intergenic	7	45342913	45343029	117	1	-26576	5S_rRNA
7	46010542	46010663	122	*	ENSDARG00000052010	2.23309e-06	0.000322198	53.77	22.45	30.59	3.45	4.04	7	Distal Intergenic	7	45954390	45958941	4552	2	-51601	fam96b
7	46631738	46632043	306	*	ENSDARG00000077402	0.000663761	0.0235445	30.92	21.72	26.77	4.31	6.46	10	Distal Intergenic	7	46580356	46583100	2745	1	51382	uqcrfs1
7	46706760	46706936	177	*	ENSDARG00000077402	0.000930147	0.030038	30.25	9.41	13.38	4.31	3.23	1	Distal Intergenic	7	46580356	46583100	2745	1	126404	uqcrfs1
7	47416547	47416999	453	*	ENSDARG00000086413	3.9386e-05	0.00292758	161.31	76.76	123.31	34.51	33.94	42	Distal Intergenic	7	47322222	47322336	115	1	94325	5S_rRNA
7	47537156	47537373	218	*	ENSDARG00000003263	2.2451e-06	0.000323578	89.39	54.31	43.97	3.45	14.54	15	Distal Intergenic	7	47573290	47581164	7875	1	-35917	pop4
7	48173362	48173708	347	*	ENSDARG00000015959	0.000495558	0.0191754	73.94	22.45	24.85	8.63	8.89	13	Distal Intergenic	7	48338942	48342349	3408	2	168641	TSHZ3
7	48277960	48278310	351	*	ENSDARG00000015959	7.63458e-07	0.000142394	227.18	146.28	99.42	21.57	50.1	21	Distal Intergenic	7	48338942	48342349	3408	2	64039	TSHZ3
7	48287507	48288029	523	*	ENSDARG00000015959	6.62251e-07	0.000127914	369.01	212.9	185.45	31.93	84.03	29	Distal Intergenic	7	48338942	48342349	3408	2	54320	TSHZ3
7	48293086	48293267	182	*	ENSDARG00000015959	0.000235775	0.0112455	117.62	62.28	53.53	22.43	33.13	12	Distal Intergenic	7	48338942	48342349	3408	2	49082	TSHZ3
7	48306398	48306605	208	*	ENSDARG00000015959	0.000913946	0.0296451	65.87	39.1	74.56	9.49	27.47	22	Distal Intergenic	7	48338942	48342349	3408	2	35744	TSHZ3
7	48371038	48371342	305	*	ENSDARG00000015959	1.04617e-07	3.10352e-05	104.18	86.17	76.47	17.26	21.82	20	Distal Intergenic	7	48338942	48342349	3408	2	-28689	TSHZ3
7	48767500	48767883	384	*	ENSDARG00000079013	3.40275e-06	0.000448417	123	86.9	118.53	34.51	29.9	29	Exon (ENSDART00000114669/ENSDARG00000079013, exon 5 of 18)	7	48747561	48870242	122682	1	19939	DPY19L3
7	49480565	49480893	329	*	ENSDARG00000087260	8.00839e-07	0.000147368	80.66	91.97	64.05	22.43	19.39	12	Distal Intergenic	7	49534216	49660504	126289	1	-53323	MTSS1L (2 of 2)
7	49713420	49713872	453	*	ENSDARG00000008454	1.30381e-06	0.000211875	110.9	78.21	118.53	17.26	23.43	34	Promoter (5-6kb)	7	49697695	49708223	10529	2	-5197	cpeb1b
7	49713944	49714269	326	*	ENSDARG00000008454	0.00102196	0.0322465	76.62	39.1	62.13	12.08	20.2	29	Promoter (5-6kb)	7	49697695	49708223	10529	2	-5721	cpeb1b
7	49718921	49719173	253	*	ENSDARG00000079578	0.000774732	0.0262224	97.46	45.62	51.62	25.02	20.2	23	Promoter (1-2kb)	7	49709626	49720621	10996	2	1448	rbpms2b
7	49733417	49733589	173	*	ENSDARG00000059815	6.04903e-07	0.000119453	13.44	39.1	33.46	0.86	0.81	1	Distal Intergenic	7	49745750	49753215	7466	1	-12161	oaz2b
7	49739150	49739595	446	*	ENSDARG00000059815	3.18722e-07	7.37229e-05	625.76	344.69	352.73	103.54	127.67	95	Promoter (6-7kb)	7	49745750	49753215	7466	1	-6155	oaz2b
7	49739824	49740085	262	*	ENSDARG00000059815	6.59522e-06	0.000735131	63.85	42.72	45.88	11.22	10.5	14	Promoter (5-6kb)	7	49745750	49753215	7466	1	-5665	oaz2b
7	50538639	50538973	335	*	ENSDARG00000076701	0.000667028	0.0236281	99.48	81.1	82.21	37.97	26.66	40	Promoter (1-2kb)	7	50536856	50727977	191122	1	1783	B4GALNT4 (2 of 2)
7	50578996	50579365	370	*	ENSDARG00000076701	9.25243e-05	0.00560005	54.44	39.1	70.74	20.71	12.93	13	Intron (ENSDART00000067857/ENSDARG00000076701, intron 1 of 19)	7	50536856	50727977	191122	1	42140	B4GALNT4 (2 of 2)
7	50987719	50988070	352	*	ENSDARG00000011897	1.57303e-07	4.29123e-05	135.1	89.07	134.78	23.3	32.32	27	Distal Intergenic	7	51076364	51094159	17796	2	106089	TSG101 (1 of 5)
7	51209004	51209457	454	*	ENSDARG00000035873	0.00184646	0.0485495	170.72	94.86	98.46	33.65	48.48	64	Distal Intergenic	7	51256066	51257494	1429	2	48037	FJX1
7	52019686	52020240	555	*	ENSDARG00000052118	0.000314705	0.0138103	164	105.72	81.25	35.38	51.71	36	Exon (ENSDART00000073903/ENSDARG00000052114, exon 10 of 15)	7	51934357	51973041	38685	2	-46645	CR382298.3
7	53874753	53875258	506	*	ENSDARG00000075017	0.000680572	0.0239673	354.89	137.59	160.59	43.14	87.27	87	Promoter (1-2kb)	7	53845600	53872857	27258	2	-1896	polr2m
7	54515693	54515850	158	*	ENSDARG00000035750	0.00112641	0.034586	61.16	36.93	65	5.18	28.28	15	Distal Intergenic	7	54575139	54584679	9541	1	-59289	ccnd1
7	54521923	54522107	185	*	ENSDARG00000035750	0.000255125	0.0119201	61.16	41.28	31.55	6.9	13.74	17	Distal Intergenic	7	54575139	54584679	9541	1	-53032	ccnd1
7	55045863	55046402	540	*	ENSDARG00000068099	2.23307e-11	3.93938e-08	125.69	86.9	94.64	6.9	17.78	11	Intron (ENSDART00000098296/ENSDARG00000024587, intron 7 of 10)	7	55004972	55010797	5826	1	40891	fadd
7	56849811	56850324	514	*	ENSDARG00000051853	9.50496e-06	0.000973361	120.31	105.72	127.14	28.47	43.63	36	Intron (ENSDART00000149478/ENSDARG00000051853, intron 11 of 13)	7	56806614	56896738	90125	2	46414	galns
7	57580489	57580744	256	*	ENSDARG00000051886	0.000341915	0.0146592	83.35	38.38	50.66	15.53	25.05	6	Distal Intergenic	7	57634256	57673273	39018	1	-53512	ankrd11
7	57854144	57854580	437	*	ENSDARG00000051890	4.72085e-07	9.93015e-05	182.15	118.76	194.05	36.24	27.47	53	Distal Intergenic	7	57840785	57847584	6800	1	13359	hp
7	57885737	57885921	185	*	ENSDARG00000068181	9.80133e-07	0.00016996	45.03	31.14	65	12.08	2.42	5	Promoter (6-7kb)	7	57878821	57900669	21849	1	6916	dpep1
7	57910530	57910635	106	*	ENSDARG00000051892	0.000156645	0.00825055	18.82	18.83	28.68	3.45	5.66	2	Promoter (4-5kb)	7	57915022	57919036	4015	1	-4387	KCNG4 (1 of 2)
7	57910738	57911108	371	*	ENSDARG00000051892	0.000669223	0.0236748	118.97	105.72	151.99	41.42	64.64	43	Promoter (3-4kb)	7	57915022	57919036	4015	1	-3914	KCNG4 (1 of 2)
7	58157647	58158010	364	*	ENSDARG00000076729	9.59855e-05	0.00572572	327.33	204.21	227.51	100.09	96.16	77	Promoter (4-5kb)	7	58153142	58351210	198069	1	4505	myo9aa
7	58183416	58183764	349	*	ENSDARG00000076729	0.000466116	0.0183932	88.72	83.28	90.81	12.94	42.83	32	Intron (ENSDART00000039810/ENSDARG00000076729, intron 1 of 41)	7	58153142	58351210	198069	1	30274	myo9aa
7	59344705	59344953	249	*	ENSDARG00000043313	0.000872186	0.028592	63.18	41.28	62.13	20.71	23.43	17	Promoter (<=1kb)	7	59131813	59343896	212084	2	-809	ank2b
7	61623938	61624522	585	*	ENSDARG00000079584	6.67154e-08	2.21783e-05	82	125.28	154.86	28.47	24.24	23	Intron (ENSDART00000115355/ENSDARG00000077162, intron 4 of 6)	7	61655761	61689447	33687	1	-31239	zgc:194930
7	61655181	61655502	322	*	ENSDARG00000079584	1.0634e-06	0.000181778	120.31	84	159.64	20.71	33.94	32	Promoter (<=1kb)	7	61655761	61689447	33687	1	-259	zgc:194930
7	62900766	62900907	142	*	ENSDARG00000013842	0.000389375	0.0161395	32.26	18.83	18.16	7.77	4.04	1	Promoter (9-10kb)	7	62891154	62955428	64275	1	9612	tbc1d19
7	62907554	62907930	377	*	ENSDARG00000013842	2.14014e-09	1.39487e-06	96.12	44.17	51.62	6.04	9.7	4	Intron (ENSDART00000025308/ENSDARG00000013842, intron 8 of 20)	7	62891154	62955428	64275	1	16400	tbc1d19
7	62918668	62918862	195	*	ENSDARG00000013842	0.000113587	0.00648058	53.1	21	36.32	12.08	6.46	6	Intron (ENSDART00000025308/ENSDARG00000013842, intron 11 of 20)	7	62891154	62955428	64275	1	27514	tbc1d19
7	65325853	65326152	300	*	ENSDARG00000041341	7.64483e-06	0.000823004	194.92	83.28	108.02	28.47	35.55	36	Distal Intergenic	7	65340359	65342023	1665	2	15871	sox32
7	66388942	66389184	243	*	ENSDARG00000068381	4.38697e-06	0.000542519	44.36	34.03	65	10.35	11.31	7	Distal Intergenic	7	66330682	66377145	46464	1	58260	tpcn2
7	66552450	66552866	417	*	ENSDARG00000013072	0.000748804	0.0255936	119.64	27.52	63.09	16.39	12.93	30	Distal Intergenic	7	66655028	66721760	66733	2	168894	MMP15 (1 of 2)
7	66875609	66875750	142	*	ENSDARG00000078118	1.96674e-05	0.00169854	61.84	22.45	21.03	6.9	6.46	2	Intron (ENSDART00000060545/ENSDARG00000017006, intron 10 of 22)	7	66820783	66830155	9373	2	-45454	fam60al
7	68609520	68609770	251	*	ENSDARG00000074602	2.45617e-07	5.96277e-05	36.3	34.03	65.96	6.9	6.46	6	Distal Intergenic	7	68637497	68705466	67970	1	-27727	mrvi1
7	69900066	69900207	142	*	ENSDARG00000087389	0.001485	0.0417554	18.82	26.79	19.12	8.63	4.85	2	Promoter (3-4kb)	7	69871235	69896976	25742	2	-3090	PMFBP1
7	70254268	70254829	562	*	ENSDARG00000088595	0.000455327	0.0181074	95.44	128.17	194.05	39.69	70.3	30	Intron (ENSDART00000130227/ENSDARG00000088595, intron 12 of 13)	7	70227989	70265310	37322	1	26279	CRISPLD2
7	70472235	70472777	543	*	ENSDARG00000073681	0.000224395	0.0108632	183.49	124.55	130.96	37.97	63.03	59	Downstream (2-3kb)	7	70493841	70652401	158561	1	-21064	zfhx3
7	72475096	72475577	482	*	ENSDARG00000078615	0.00133601	0.0388069	237.27	148.45	229.42	88.87	79.99	98	Distal Intergenic	7	72489000	72511552	22553	2	35975	USP53 (2 of 2)
7	72705465	72705971	507	*	ENSDARG00000088100	0.000371527	0.015586	82	23.9	117.58	18.98	15.35	25	Distal Intergenic	7	72665754	72689906	24153	2	-15559	KCNIP4
7	72777380	72777534	155	*	ENSDARG00000090305	4.62044e-06	0.000562911	36.97	35.48	52.58	10.35	7.27	7	Distal Intergenic	7	72827097	72827786	690	1	-49563	CABZ01086759.2
7	72845144	72845266	123	*	ENSDARG00000090305	0.0010214	0.0322376	19.49	18.83	21.99	4.31	4.04	6	Exon (ENSDART00000112969/ENSDARG00000073673, exon 6 of 27)	7	72827097	72827786	690	1	18047	CABZ01086759.2
7	72998509	72998718	210	*	ENSDARG00000081374	0.00154525	0.0427806	31.59	42	30.59	9.49	16.16	9	Distal Intergenic	7	72942929	72943046	118	1	55580	5S_rRNA
7	73071552	73071842	291	*	ENSDARG00000081374	1.67442e-06	0.000258205	41	49.97	75.52	14.67	8.08	10	Distal Intergenic	7	72942929	72943046	118	1	128623	5S_rRNA
7	73078572	73078887	316	*	ENSDARG00000081374	3.97405e-07	8.6909e-05	90.74	68.79	106.11	16.39	17.78	26	Distal Intergenic	7	72942929	72943046	118	1	135643	5S_rRNA
7	73190143	73190344	202	*	ENSDARG00000067829	0.000259749	0.0120628	46.38	18.83	36.32	8.63	10.5	5	Intron (ENSDART00000097710/ENSDARG00000067829, intron 2 of 12)	7	73134952	73225368	90417	2	35024	ppargc1a
7	73209629	73210070	442	*	ENSDARG00000067829	4.88312e-05	0.00346236	776.32	371.49	419.65	181.2	177.77	149	Intron (ENSDART00000097710/ENSDARG00000067829, intron 2 of 12)	7	73134952	73225368	90417	2	15298	ppargc1a
7	73247922	73248188	267	*	ENSDARG00000067829	1.26694e-06	0.000207459	98.13	46.35	61.18	12.94	17.78	11	Distal Intergenic	7	73134952	73225368	90417	2	-22554	ppargc1a
7	73453859	73454143	285	*	ENSDARG00000091392	0.00161881	0.044225	38.31	23.17	53.53	6.9	17.78	11	Distal Intergenic	7	73648397	73648514	118	1	-194254	5S_rRNA
7	73649599	73649911	313	*	ENSDARG00000091392	2.66278e-09	1.66182e-06	60.49	82.55	76.47	9.49	13.74	11	Promoter (1-2kb)	7	73648397	73648514	118	1	1202	5S_rRNA
7	74996851	74997154	304	*	ENSDARG00000044635	0.00118973	0.0358318	89.39	72.41	114.71	31.93	23.43	51	Promoter (9-10kb)	7	75006179	75013089	6911	1	-9025	ptprda
7	75001492	75001713	222	*	ENSDARG00000044635	0.000193484	0.00968577	112.25	68.07	75.52	18.12	29.09	37	Promoter (4-5kb)	7	75006179	75013089	6911	1	-4466	ptprda
7	75117338	75117687	350	*	ENSDARG00000089957	0.000165532	0.00860551	30.92	27.52	25.81	7.77	0	8	Promoter (4-5kb)	7	75111553	75121942	10390	2	4255	lgi2a
7	76169344	76169787	444	*	ENSDARG00000088545	0.00105883	0.0330818	35.62	73.14	93.68	27.61	16.97	25	Distal Intergenic	7	76185714	76186481	768	1	-15927
7	76959506	76959875	370	*	ENSDARG00000059452	0.00145372	0.0411947	272.89	112.24	175.89	84.56	64.64	73	Promoter (1-2kb)	7	76958289	77018993	60705	1	1217	CABZ01084323.1
7	77030478	77030966	489	*	ENSDARG00000089608	6.58963e-08	2.20078e-05	385.14	232.45	314.5	68.17	85.65	72	Promoter (8-9kb)	7	77022149	77025502	3354	1	8329	ppp1cbl
8	920833	921141	309	*	ENSDARG00000059227	0.000604929	0.022128	46.38	90.52	63.09	17.26	19.39	32	Promoter (<=1kb)	8	918379	920867	2489	2	0	fabp1b.1
8	1220013	1220451	439	*	ENSDARG00000058567	2.79378e-05	0.00224842	199.63	116.59	198.83	60.4	54.95	50	Promoter (2-3kb)	8	1217545	1226049	8505	1	2468	avp
8	1225803	1226080	278	*	ENSDARG00000058567	0.000161968	0.00847358	36.97	33.31	74.56	16.39	12.12	10	Promoter (8-9kb)	8	1217545	1226049	8505	1	8258	avp
8	1702975	1703370	396	*	ENSDARG00000087888	1.05697e-05	0.00106024	114.94	117.31	158.68	36.24	39.59	46	Distal Intergenic	8	1648192	1649718	1527	2	-53257	CABZ01114120.1
8	1712582	1713042	461	*	ENSDARG00000087888	0.000190427	0.00956771	34.28	60.83	106.11	28.47	10.5	11	Distal Intergenic	8	1648192	1649718	1527	2	-62864	CABZ01114120.1
8	2524844	2525111	268	*	ENSDARG00000079123	4.11068e-05	0.00303164	33.61	33.31	63.09	16.39	3.23	3	Intron (ENSDART00000140265/ENSDARG00000079123, intron 5 of 21)	8	2494159	2581767	87609	1	30685	ikbkb
8	3005346	3005688	343	*	ENSDARG00000060081	1.77604e-05	0.00157391	205.68	197.69	267.66	88.01	63.03	72	Intron (ENSDART00000084305/ENSDARG00000060081, intron 1 of 13)	8	2991887	3073643	81757	1	13459	crb2b
8	3113876	3114330	455	*	ENSDARG00000084446	3.10357e-05	0.0024413	177.45	102.83	117.58	44.01	36.36	46	Distal Intergenic	8	3035431	3035547	117	1	78445	5S_rRNA
8	3337382	3337608	227	*	ENSDARG00000031222	0.00115212	0.0350942	31.59	36.93	54.49	11.22	13.74	17	Distal Intergenic	8	3251922	3268194	16273	1	85460	lhx2b
8	3483643	3483931	289	*	ENSDARG00000086603	0.000241397	0.0114599	52.43	34.03	84.12	20.71	16.97	11	Promoter (7-8kb)	8	3476549	3580054	103506	1	7094	FUT9 (15 of 16)
8	4674056	4674265	210	*	ENSDARG00000097016	5.42066e-06	0.000636826	55.12	47.79	55.44	9.49	8.89	18	Exon (ENSDART00000141915/ENSDARG00000079745, exon 10 of 27)	8	4636062	4641256	5195	2	-32800	srrd
8	4777968	4778360	393	*	ENSDARG00000074441	0.00114557	0.034996	425.47	184.66	160.59	93.19	31.51	116	Promoter (8-9kb)	8	4776395	4786959	10565	2	8599	gp1bb
8	5054150	5054531	382	*	ENSDARG00000094516	6.80818e-05	0.00446371	106.2	67.35	100.37	29.34	31.51	30	Promoter (7-8kb)	8	5046655	5059357	12703	1	7495	es1
8	6379329	6379616	288	*	ENSDARG00000059535	5.87066e-06	0.000678371	76.62	42	65.96	16.39	12.93	15	Distal Intergenic	8	6432177	6433733	1557	2	54117	LRRTM4 (1 of 4)
8	8427324	8427725	402	*	ENSDARG00000088407	1.06789e-05	0.00106795	71.25	52.86	61.18	16.39	16.16	18	3' UTR	8	8415022	8430594	15573	1	12302	MBD1 (2 of 2)
8	8477335	8477602	268	*	ENSDARG00000012449	5.96821e-06	0.000686049	62.51	32.59	58.31	11.22	0.81	12	Distal Intergenic	8	8520578	8579811	59234	1	-42976	CCDC120 (1 of 2)
8	8511948	8512349	402	*	ENSDARG00000012449	0.00020062	0.00994891	232.56	73.14	83.16	38.83	31.51	41	Promoter (8-9kb)	8	8520578	8579811	59234	1	-8229	CCDC120 (1 of 2)
8	10632991	10633401	411	*	ENSDARG00000092277	0.000379039	0.0158282	167.36	124.55	155.81	56.09	66.26	59	Distal Intergenic	8	10646980	10651549	4570	2	18148	si:ch73-239k17.1
8	10810928	10811221	294	*	ENSDARG00000026988	0.00102657	0.0323158	49.07	49.97	34.41	9.49	22.62	12	Intron (ENSDART00000098009/ENSDARG00000026988, intron 8 of 9)	8	10803415	10879501	76087	2	68280	tbc1d22b
8	11554667	11554968	302	*	ENSDARG00000089833	0.000640902	0.0230113	93.43	51.41	70.74	21.57	26.66	31	Promoter (4-5kb)	8	11559905	11570445	10541	1	-4937	asb13b
8	12766033	12766662	630	*	ENSDARG00000069484	0.000694645	0.0243398	162.66	112.97	92.72	50.05	46.06	51	Intron (ENSDART00000091612/ENSDARG00000069484, intron 2 of 15)	8	12646651	12847586	200936	2	80924	dab2ipa
8	12814956	12815477	522	*	ENSDARG00000069484	2.86914e-05	0.00229927	164	97.76	125.23	32.79	49.29	39	Intron (ENSDART00000091612/ENSDARG00000069484, intron 1 of 15)	8	12646651	12847586	200936	2	32109	dab2ipa
8	14688582	14689299	718	*	ENSDARG00000026845	0.000285642	0.0128854	237.94	134.69	139.56	69.89	67.07	50	Promoter (7-8kb)	8	14687518	14696754	9237	2	7455	rhoaa
8	15080849	15080977	129	*	ENSDARG00000039459	3.11602e-06	0.000420688	33.61	28.97	42.06	9.49	2.42	0	Promoter (9-10kb)	8	15020561	15071736	51176	2	-9113	qsox1
8	15400408	15400724	317	*	ENSDARG00000062297	0.000483244	0.0188438	85.36	38.38	35.37	17.26	18.58	12	Promoter (2-3kb)	8	15403403	15430377	26975	1	-2679	soat1
8	15410407	15410929	523	*	ENSDARG00000062297	6.29174e-06	0.000712881	176.1	123.83	137.65	50.05	46.06	24	Promoter (7-8kb)	8	15403403	15430377	26975	1	7004	soat1
8	15419753	15419924	172	*	ENSDARG00000062297	1.94787e-05	0.00168475	67.21	30.41	28.68	8.63	10.5	5	Intron (ENSDART00000146589/ENSDARG00000062297, intron 11 of 15)	8	15403403	15430377	26975	1	16350	soat1
8	15806192	15806473	282	*	ENSDARG00000057648	0.00102837	0.0323495	168.04	73.86	68.83	28.47	52.52	12	Exon (ENSDART00000134794/ENSDARG00000021115, exon 12 of 13)	8	15794825	15803260	8436	1	11367	dnttip2
8	16209573	16209834	262	*	ENSDARG00000084939	5.30517e-05	0.00369236	26.21	45.62	56.4	6.9	12.12	11	Intron (ENSDART00000132908/ENSDARG00000068050, intron 4 of 12)	8	16149683	16149798	116	2	-59775	5S_rRNA
8	16367174	16367595	422	*	ENSDARG00000084501	2.73923e-07	6.53013e-05	120.31	114.41	122.36	23.3	34.75	32	Intron (ENSDART00000132908/ENSDARG00000068050, intron 3 of 12)	8	16435610	16435727	118	2	68132	5S_rRNA
8	17901958	17902161	204	*	ENSDARG00000084210	4.09627e-05	0.0030227	17.48	34.03	41.1	7.77	5.66	0	Distal Intergenic	8	17771639	17771754	116	2	-130204	5S_rRNA
8	17953797	17954010	214	*	ENSDARG00000042151	0.000910686	0.0295829	63.18	22.45	22.94	9.49	4.85	14	Intron (ENSDART00000100667/ENSDARG00000042151, intron 1 of 6)	8	17915329	18035848	120520	2	81838	skia
8	17968063	17968392	330	*	ENSDARG00000042151	6.76325e-12	1.37666e-08	361.61	191.17	185.45	26.75	39.59	30	Intron (ENSDART00000100667/ENSDARG00000042151, intron 1 of 6)	8	17915329	18035848	120520	2	67456	skia
8	17970199	17970448	250	*	ENSDARG00000042151	7.98527e-06	0.000850347	88.72	77.48	69.78	11.22	25.86	24	Intron (ENSDART00000100667/ENSDARG00000042151, intron 1 of 6)	8	17915329	18035848	120520	2	65400	skia
8	18006604	18007144	541	*	ENSDARG00000042151	0.00015751	0.00827963	146.53	111.52	163.46	28.47	46.87	66	Intron (ENSDART00000100667/ENSDARG00000042151, intron 1 of 6)	8	17915329	18035848	120520	2	28704	skia
8	19420510	19420773	264	*	ENSDARG00000057231	9.99677e-09	4.75774e-06	111.58	115.86	127.14	30.2	19.39	24	Promoter (3-4kb)	8	19410053	19424372	14320	2	3599	rorca
8	20354779	20354945	167	*	ENSDARG00000097027	1.84585e-07	4.83605e-05	57.13	28.24	43.02	4.31	7.27	5	Intron (ENSDART00000129193/ENSDARG00000088816, intron 4 of 6)	8	20277145	20341397	64253	1	77634	si:ch211-120j21.2
8	20366912	20367178	267	*	ENSDARG00000088816	5.95161e-07	0.000118163	92.08	79.66	75.52	20.71	13.74	24	Intron (ENSDART00000129193/ENSDARG00000088816, intron 3 of 6)	8	20339883	20442142	102260	2	74964
8	20411758	20412178	421	*	ENSDARG00000088816	8.62159e-06	0.00089961	342.12	173.79	173.02	44.01	86.46	40	Intron (ENSDART00000129193/ENSDARG00000088816, intron 2 of 6)	8	20339883	20442142	102260	2	29964
8	20420811	20421138	328	*	ENSDARG00000088816	0.000456322	0.0181307	110.23	60.83	43.97	26.75	18.58	25	Intron (ENSDART00000129193/ENSDARG00000088816, intron 2 of 6)	8	20339883	20442142	102260	2	21004
8	20672540	20672690	151	*	ENSDARG00000013575	0.000326534	0.0141742	43.02	42	27.72	8.63	10.5	14	Promoter (3-4kb)	8	20611005	20676269	65265	2	3579	rfx2
8	20702687	20702862	176	*	ENSDARG00000004094	0.000753245	0.0256667	43.69	23.9	43.02	4.31	18.58	4	Promoter (6-7kb)	8	20695816	20730169	34354	1	6871	acsbg2
8	20703305	20703419	115	*	ENSDARG00000004094	0.000111466	0.00638436	33.61	23.9	21.99	3.45	5.66	7	Promoter (7-8kb)	8	20695816	20730169	34354	1	7489	acsbg2
8	22037315	22037683	369	*	ENSDARG00000093080	9.62056e-05	0.00573626	129.72	81.83	78.39	30.2	40.4	18	Distal Intergenic	8	21975926	22023834	47909	1	61389	si:dkey-163f12.10
8	22379510	22379808	299	*	ENSDARG00000097697	0.00124915	0.0370316	115.61	69.52	79.34	38.83	32.32	37	Distal Intergenic	8	22417454	22523066	105613	2	143258	si:dkey-231p15.2
8	22838135	22838458	324	*	ENSDARG00000069014	2.37148e-05	0.0019771	151.23	85.45	110.89	27.61	44.44	31	Exon (ENSDART00000100063/ENSDARG00000069014, exon 3 of 29)	8	22587160	22881807	294648	2	43349	nphp4
8	24354980	24355501	522	*	ENSDARG00000013607	0.000825168	0.0274381	124.35	63.72	133.83	29.34	34.75	53	Distal Intergenic	8	24374917	24406802	31886	1	-19416	sema3gb
8	24891229	24891609	381	*	ENSDARG00000080214	0.000402484	0.016579	132.41	64.45	82.21	29.34	39.59	29	Intron (ENSDART00000143152/ENSDARG00000061466, intron 13 of 19)	8	24917153	24917238	86	1	-25544	AL928881.1
8	26084581	26084922	342	*	ENSDARG00000029952	0.000417075	0.0169949	111.58	70.97	92.72	29.34	30.7	43	Intron (ENSDART00000062363/ENSDARG00000042529, intron 3 of 8)	8	26100188	26144559	44372	1	-15266	ampd2
8	26090379	26090986	608	*	ENSDARG00000029952	5.35349e-08	1.86946e-05	274.23	118.04	194.05	38.83	22.62	47	Promoter (9-10kb)	8	26100188	26144559	44372	1	-9202	ampd2
8	27154736	27155151	416	*	ENSDARG00000036820	0.00152547	0.0424463	231.89	74.59	87.94	38.83	56.56	42	Promoter (9-10kb)	8	27145503	27179444	33942	1	9233	mgll
8	27377398	27377620	223	*	ENSDARG00000007560	0.000116203	0.00658157	63.18	57.21	84.12	19.85	26.66	20	Promoter (2-3kb)	8	27374956	27426906	51951	1	2442	sema3bl
8	27480823	27480996	174	*	ENSDARG00000011672	0.00133477	0.0387794	41	28.24	31.55	1.73	15.35	10	Distal Intergenic	8	27439427	27462202	22776	2	-18621	SEMA3B
8	28700012	28700338	327	*	ENSDARG00000056091	0.000299402	0.0133558	75.28	40.55	43.02	13.81	16.16	20	Intron (ENSDART00000132632/ENSDARG00000056091, intron 1 of 5)	8	28675955	28711408	35454	2	11070	cttnbp2nl
8	29191365	29191559	195	*	ENSDARG00000003098	6.94196e-07	0.000132882	61.84	67.35	73.61	16.39	12.12	18	Promoter (3-4kb)	8	29159482	29195509	36028	2	3950	kdm5bb
8	29830260	29830431	172	*	ENSDARG00000055302	0.00107025	0.033326	24.2	30.41	21.03	6.9	3.23	10	Intron (ENSDART00000141634/ENSDARG00000055302, intron 1 of 15)	8	29748731	30435745	687015	1	81529	grid2
8	30072334	30072511	178	*	ENSDARG00000055302	0.000104551	0.00608575	45.71	21.72	15.29	2.59	5.66	6	Intron (ENSDART00000141634/ENSDARG00000055302, intron 2 of 15)	8	29748731	30435745	687015	1	323603	grid2
8	30847958	30848662	705	*	ENSDARG00000095859	7.44348e-08	2.40203e-05	132.41	112.24	165.37	23.3	27.47	40	Exon (ENSDART00000007640/ENSDARG00000016404, exon 9 of 23)	8	30811066	30814327	3262	1	36892	ptch1
8	31815115	31815307	193	*	ENSDARG00000042409	0.000167743	0.00868979	61.84	17.38	5.74	0.86	1.62	7	Intron (ENSDART00000062181/ENSDARG00000042409, intron 1 of 16)	8	31794474	31835626	41153	2	20319
8	31821786	31822089	304	*	ENSDARG00000042409	0.000413426	0.0168723	205.68	81.1	132.87	32.79	59.79	48	Intron (ENSDART00000062181/ENSDARG00000042409, intron 1 of 16)	8	31794474	31835626	41153	2	13537
8	32271780	32272031	252	*	ENSDARG00000068400	0.000330812	0.0143177	49.74	50.69	9.56	12.08	4.85	5	Promoter (6-7kb)	8	32254506	32265181	10676	2	-6599	znf131
8	34081409	34081840	432	*	ENSDARG00000013492	5.05788e-06	0.000606158	47.05	82.55	109.93	16.39	19.39	21	Distal Intergenic	8	33980544	34002719	22176	2	-78690	zbtb34
8	34277042	34277445	404	*	ENSDARG00000094498	6.72463e-09	3.48911e-06	173.41	120.21	143.39	28.47	34.75	14	Intron (ENSDART00000138921/ENSDARG00000079478, intron 9 of 9)	8	34230829	34248136	17308	2	-28906	si:ch211-81g2.1
8	34416854	34417178	325	*	ENSDARG00000079478	2.97513e-07	7.00416e-05	110.23	86.17	117.58	29.34	25.05	22	Promoter (<=1kb)	8	34268719	34417006	148288	2	0	mvb12bb
8	34767463	34767792	330	*	ENSDARG00000089760	3.37807e-05	0.0025835	143.17	92.69	125.23	45.73	19.39	40	Exon (ENSDART00000140712/ENSDARG00000013615, exon 1 of 4)	8	34631480	34631596	117	2	-135867	5S_rRNA
8	35023418	35023737	320	*	ENSDARG00000013615	0.00147974	0.041691	190.89	100.66	98.46	34.51	74.34	32	Distal Intergenic	8	34751686	34906339	154654	2	-117079	pbx3b
8	35036933	35037298	366	*	ENSDARG00000013615	0.000146108	0.00780981	151.9	94.86	66.91	34.51	30.7	37	Distal Intergenic	8	34751686	34906339	154654	2	-130594	pbx3b
8	35074978	35075364	387	*	ENSDARG00000013615	0.0011587	0.0352101	57.13	42	36.32	16.39	12.12	20	Distal Intergenic	8	34751686	34906339	154654	2	-168639	pbx3b
8	36282598	36282769	172	*	ENSDARG00000055441	0.000301717	0.0134186	41.67	29.69	10.52	0.86	9.7	0	Promoter (4-5kb)	8	36283500	36286998	3499	2	4229	si:busm1-48c11.3
8	36304433	36304676	244	*	ENSDARG00000055447	6.47006e-07	0.000125519	62.51	18.1	19.12	0	4.04	1	Distal Intergenic	8	36288188	36289984	1797	1	16245	si:busm1-194e12.12
8	38803713	38803938	226	*	ENSDARG00000053646	4.33853e-06	0.000538212	37.64	39.1	53.53	5.18	2.42	14	Promoter (8-9kb)	8	38812340	38850902	38563	1	-8402	adrb3a
8	39287875	39288213	339	*	ENSDARG00000076994	9.36761e-05	0.00563482	97.46	94.14	79.34	36.24	6.46	27	Intron (ENSDART00000102233/ENSDARG00000069956, intron 7 of 10)	8	39115700	39247389	131690	2	-40486	gpr124
8	39298375	39298483	109	*	ENSDARG00000076994	0.000292082	0.0130955	26.89	9.41	17.21	0	0	5	Intron (ENSDART00000102233/ENSDARG00000069956, intron 6 of 10)	8	39115700	39247389	131690	2	-50986	gpr124
8	39705492	39705909	418	*	ENSDARG00000092574	0.00167777	0.0453397	47.05	39.83	59.27	13.81	25.05	15	Promoter (<=1kb)	8	39682162	39704970	22809	2	-522	si:ch211-198d23.1
8	40633217	40633634	418	*	ENSDARG00000093933	0.0016543	0.0449164	154.59	119.48	124.27	42.28	63.83	67	Distal Intergenic	8	40646851	40648021	1171	2	14387	si:ch211-215p11.4
8	41322020	41322447	428	*	ENSDARG00000074659	8.91808e-05	0.00545622	293.73	204.21	240.89	108.72	19.39	57	Promoter (5-6kb)	8	41316683	41327530	10848	1	5337	FP236851.1
8	41767025	41767260	236	*	ENSDARG00000085962	0.000661353	0.0235033	110.23	38.38	17.21	6.9	20.2	11	Promoter (8-9kb)	8	41758960	41759076	117	1	8065	5S_rRNA
8	42211153	42211673	521	*	ENSDARG00000019819	0.000222841	0.0108197	125.02	31.86	62.13	18.98	25.86	10	Distal Intergenic	8	42259029	42260609	1581	2	48936	adra2b
8	42460056	42460302	247	*	ENSDARG00000078356	0.000417921	0.0170188	35.62	12.31	2.87	0	2.42	0	Distal Intergenic	8	42525620	42527098	1479	2	66796	aplnra
8	43034032	43034361	330	*	ENSDARG00000053575	6.66004e-07	0.000128451	70.57	65.17	87.94	23.3	12.12	13	Intron (ENSDART00000075620/ENSDARG00000053575, intron 1 of 21)	8	42981607	43193410	211804	1	52425	gpat2
8	43544644	43544983	340	*	ENSDARG00000097083	1.15445e-05	0.0011331	79.31	52.14	66.91	15.53	21.01	17	Promoter (<=1kb)	8	43544385	43558076	13692	1	259	si:ch211-158d24.5
8	43578342	43578613	272	*	ENSDARG00000078536	0.000178761	0.00911075	71.92	57.93	76.47	6.04	32.32	16	Promoter (6-7kb)	8	43572063	43649000	76938	1	6279	MEGF9 (2 of 2)
8	43950118	43950216	99	*	ENSDARG00000096161	0.00109853	0.0340017	17.48	13.76	16.25	4.31	2.42	2	Distal Intergenic	8	44027781	44028544	764	1	-77565	si:dkeyp-89h8.1
8	44197922	44198163	242	*	ENSDARG00000084378	0.000116183	0.00658157	69.9	39.1	28.68	5.18	16.16	11	Intron (ENSDART00000062697/ENSDARG00000042723, intron 3 of 8)	8	44174434	44174550	117	2	-23372	5S_rRNA
8	45665511	45665898	388	*	ENSDARG00000041705	7.76561e-10	6.50286e-07	402.61	163.66	171.11	35.38	36.36	37	Distal Intergenic	8	45758566	45761489	2924	1	-92668	si:busm1-228j01.6
8	48725107	48725421	315	*	ENSDARG00000018361	1.74889e-05	0.001555	161.99	51.41	92.72	19.85	29.09	25	Promoter (9-10kb)	8	48713195	48735311	22117	2	9890	sult1st3
8	48725932	48726215	284	*	ENSDARG00000018361	0.000208958	0.0102585	134.43	35.48	72.65	15.53	24.24	26	Promoter (9-10kb)	8	48713195	48735311	22117	2	9096	sult1st3
8	50152280	50152585	306	*	ENSDARG00000079504	0.000133055	0.00725999	53.77	29.69	83.16	15.53	18.58	8	Distal Intergenic	8	50056765	50107934	51170	1	95515	mfn2
8	50250674	50250993	320	*	ENSDARG00000092738	1.10329e-05	0.00109426	207.02	99.93	100.37	47.46	31.51	23	Promoter (3-4kb)	8	50254942	50402028	147087	1	-3949	si:ch211-263k4.2
8	51713621	51713817	197	*	ENSDARG00000068125	0.000632953	0.0227826	24.87	28.97	37.28	4.31	7.27	13	Distal Intergenic	8	51694507	51708792	14286	1	19114	nfu1
8	51850376	51850886	511	*	ENSDARG00000076250	0.000105885	0.00614447	152.58	94.14	164.42	47.46	34.75	56	Exon (ENSDART00000108613/ENSDARG00000076250, exon 6 of 17)	8	51831869	51866965	35097	1	18507	rasef
8	52556693	52556981	289	*	ENSDARG00000078280	5.83746e-07	0.000116317	57.13	53.59	85.08	6.9	19.39	4	Distal Intergenic	8	52535762	52538280	2519	1	20931	nkx3-1
8	52800447	52800755	309	*	ENSDARG00000089900	0.000178578	0.00910495	164	43.45	64.05	18.12	30.7	22	Promoter (<=1kb)	8	52800565	52970942	170378	1	0	PEBP4
8	52851013	52851292	280	*	ENSDARG00000089900	0.000155084	0.00818138	57.13	27.52	47.8	7.77	15.35	12	Intron (ENSDART00000127728/ENSDARG00000089900, intron 1 of 4)	8	52800565	52970942	170378	1	50448	PEBP4
8	52946054	52946533	480	*	ENSDARG00000089156	0.000364281	0.0153592	118.97	86.17	142.43	31.93	56.56	37	Intron (ENSDART00000127728/ENSDARG00000089900, intron 4 of 4)	8	52992686	52998974	6289	1	-46153	egr3
8	52975344	52975937	594	*	ENSDARG00000089156	0.00011049	0.0063449	677.52	362.8	345.09	126.84	193.12	145	Distal Intergenic	8	52992686	52998974	6289	1	-16749	egr3
8	53247197	53247472	276	*	ENSDARG00000063159	0.000763465	0.0259191	86.71	65.9	72.65	33.65	28.28	28	Promoter (<=1kb)	8	53247471	53295994	48524	1	0	si:dkey-32e23.4
8	53774890	53775308	419	*	ENSDARG00000011027	2.77057e-05	0.00223518	183.49	139.76	165.37	44.01	70.3	44	Intron (ENSDART00000147742/ENSDARG00000011027, intron 2 of 17)	8	53708709	53802565	93857	2	27257	fgfr1a
8	53788416	53788809	394	*	ENSDARG00000011027	4.25351e-06	0.000532425	347.5	185.38	275.3	66.44	92.11	71	Intron (ENSDART00000147742/ENSDARG00000011027, intron 1 of 17)	8	53708709	53802565	93857	2	13756	fgfr1a
8	53793039	53793382	344	*	ENSDARG00000011027	0.000192597	0.00965233	98.8	42.72	55.44	14.67	16.16	27	Promoter (9-10kb)	8	53708709	53802565	93857	2	9183	fgfr1a
8	53879775	53880005	231	*	ENSDARG00000021209	0.000444049	0.0177872	96.12	57.21	75.52	31.93	22.62	29	Promoter (2-3kb)	8	53863137	53877281	14145	2	-2494	KCTD9 (2 of 2)
8	54463850	54464258	409	*	ENSDARG00000007369	0.00015064	0.00800439	133.76	125.28	106.11	48.32	42.02	48	Intron (ENSDART00000051825/ENSDARG00000007369, intron 3 of 11)	8	54385857	54508714	122858	2	44456	tcf7l1b
8	55435549	55435726	178	*	ENSDARG00000096224	3.93971e-06	0.000500726	72.59	52.14	38.24	7.77	10.5	16	Promoter (4-5kb)	8	55431188	55434726	3539	1	4361	nr6a1a
8	55437988	55438264	277	*	ENSDARG00000096224	1.06512e-05	0.00106679	180.13	63.72	56.4	15.53	29.09	17	Promoter (6-7kb)	8	55431188	55434726	3539	1	6800	nr6a1a
8	55524960	55525239	280	*	ENSDARG00000097165	0.000210112	0.0102999	59.82	65.17	52.58	21.57	23.43	14	Promoter (8-9kb)	8	55531432	55533533	2102	2	8294	si:ch1073-317d10.1
8	55541058	55541254	197	*	ENSDARG00000075162	4.17696e-05	0.00306515	68.56	29.69	71.69	13.81	11.31	17	Promoter (1-2kb)	8	55539358	55559479	20122	1	1700	chdh
8	55986825	55987283	459	*	ENSDARG00000045204	1.26423e-05	0.00121297	103.51	92.69	105.15	21.57	32.32	37	Exon (ENSDART00000066454/ENSDARG00000045204, exon 11 of 38)	8	55932338	56016475	84138	2	29192	CACNA2D3 (1 of 2)
9	1307821	1308198	378	*	ENSDARG00000091593	0.000290955	0.0130674	170.72	155.69	131.92	44.87	75.15	55	Promoter (1-2kb)	9	1306590	1306754	165	1	1231	U1
9	1609291	1609801	511	*	ENSDARG00000042821	8.77035e-05	0.0053951	147.2	85.45	115.67	45.73	37.17	35	Intron (ENSDART00000062850/ENSDARG00000042821, intron 7 of 19)	9	1578331	1629312	50982	2	19511	agps
9	1843256	1843493	238	*	ENSDARG00000095530	5.30426e-08	1.86648e-05	71.92	76.03	86.03	13.81	19.39	14	Distal Intergenic	9	1858185	1874208	16024	1	-14692	si:rp71-78h1.1
9	1851688	1851853	166	*	ENSDARG00000095530	0.000275253	0.0126108	27.56	18.1	37.28	6.04	8.89	2	Promoter (6-7kb)	9	1858185	1874208	16024	1	-6332	si:rp71-78h1.1
9	1860708	1861123	416	*	ENSDARG00000095530	6.99244e-05	0.00455111	169.38	110.07	145.3	40.55	58.99	46	Promoter (2-3kb)	9	1858185	1874208	16024	1	2523	si:rp71-78h1.1
9	1865423	1865827	405	*	ENSDARG00000095530	1.29876e-06	0.00021136	299.1	160.76	195.01	45.73	67.87	56	Promoter (7-8kb)	9	1858185	1874208	16024	1	7238	si:rp71-78h1.1
9	2594918	2595233	316	*	ENSDARG00000010462	2.0902e-06	0.000305259	61.16	55.76	47.8	7.77	12.12	16	Promoter (1-2kb)	9	2590375	2592972	2598	2	-1946	sp9
9	3900248	3900491	244	*	ENSDARG00000006892	7.61358e-06	0.000822167	38.98	26.07	51.62	4.31	11.31	2	Distal Intergenic	9	3746250	3878770	132521	2	-21478	myo3b
9	4236698	4237009	312	*	ENSDARG00000078117	0.000157113	0.00826536	57.13	43.45	72.65	9.49	26.66	4	Promoter (1-2kb)	9	4235364	4402553	167190	1	1334	kalrna
9	4254354	4254877	524	*	ENSDARG00000078117	1.93033e-19	1.27699e-14	303.81	285.31	296.33	15.53	32.32	17	Exon (ENSDART00000114042/ENSDARG00000078117, exon 5 of 30)	9	4235364	4402553	167190	1	18990	kalrna
9	4337638	4338184	547	*	ENSDARG00000078117	0.000693047	0.0242902	513.52	296.17	287.73	113.03	175.34	142	Intron (ENSDART00000136129/ENSDARG00000078117, intron 19 of 36)	9	4235364	4402553	167190	1	102274	kalrna
9	4357342	4357836	495	*	ENSDARG00000093749	0.000478425	0.0187277	354.89	275.9	222.73	81.97	154.33	77	Intron (ENSDART00000136129/ENSDARG00000078117, intron 20 of 36)	9	4448455	4451641	3187	2	93805	si:ch73-83c10.2
9	4364331	4364543	213	*	ENSDARG00000093749	0.000740626	0.0254323	46.38	30.41	50.66	18.12	8.89	14	Intron (ENSDART00000136129/ENSDARG00000078117, intron 20 of 36)	9	4448455	4451641	3187	2	87098	si:ch73-83c10.2
9	4444600	4444984	385	*	ENSDARG00000093749	0.00040455	0.0166229	125.69	83.28	86.99	46.59	30.7	33	Promoter (6-7kb)	9	4448455	4451641	3187	2	6657	si:ch73-83c10.2
9	5927371	5927652	282	*	ENSDARG00000022261	0.000126742	0.00700461	36.3	30.41	61.18	13.81	10.5	9	Intron (ENSDART00000129117/ENSDARG00000022261, intron 7 of 8)	9	5902759	5932794	30036	1	24612	pdzk1
9	6306171	6306411	241	*	ENSDARG00000056102	0.000115291	0.00654394	63.85	39.83	43.02	17.26	14.54	10	Promoter (9-10kb)	9	6296401	6411412	115012	1	9770	uxs1
9	6690551	6690777	227	*	ENSDARG00000042032	2.58222e-06	0.000363456	44.36	36.93	53.53	5.18	12.12	8	Distal Intergenic	9	6699653	6702725	3073	2	11948	pou3f3a
9	7063948	7064099	152	*	ENSDARG00000063352	0.000250854	0.0117892	10.08	15.21	20.07	0	0	3	Intron (ENSDART00000135576/ENSDARG00000063352, intron 1 of 6)	9	7039613	7109774	70162	1	24335	inpp4aa
9	7370863	7371026	164	*	ENSDARG00000084180	0.000120456	0.00676168	23.52	19.55	44.93	5.18	5.66	7	Distal Intergenic	9	7388188	7388302	115	1	-17162	5S_rRNA
9	7759663	7760453	791	*	ENSDARG00000042106	4.80031e-08	1.71191e-05	143.17	108.62	100.37	26.75	25.86	27	Promoter (5-6kb)	9	7765668	7769739	4072	1	-5215	mnx2a
9	7766745	7767065	321	*	ENSDARG00000042106	0.000594418	0.0218583	78.64	63.72	41.1	25.02	21.01	3	Promoter (1-2kb)	9	7765668	7769739	4072	1	1077	mnx2a
9	8162804	8163052	249	*	ENSDARG00000084530	0.000186643	0.00942093	96.79	76.03	57.36	17.26	22.62	35	Exon (ENSDART00000109288/ENSDARG00000078582, exon 31 of 36)	9	8120459	8120582	124	1	42345	5S_rRNA
9	8785605	8785818	214	*	ENSDARG00000020781	0.000151464	0.00802883	38.31	19.55	23.9	7.77	4.85	4	Intron (ENSDART00000081513/ENSDARG00000020781, intron 2 of 47)	9	8773012	8941992	168981	1	12593	col4a2
9	9865249	9865736	488	*	ENSDARG00000017803	0.000167017	0.00866435	65.87	53.59	80.3	12.94	31.51	15	Intron (ENSDART00000018228/ENSDARG00000017803, intron 1 of 10)	9	9799155	9892656	93502	2	26920	gsk3b
9	9872053	9872466	414	*	ENSDARG00000017803	2.80946e-05	0.00225555	121.66	57.21	67.87	16.39	30.7	16	Intron (ENSDART00000018228/ENSDARG00000017803, intron 1 of 10)	9	9799155	9892656	93502	2	20190	gsk3b
9	13470242	13470690	449	*	ENSDARG00000019950	0.000491443	0.019068	147.87	65.9	97.5	21.57	45.25	38	Intron (ENSDART00000141005/ENSDARG00000009839, intron 4 of 7)	9	13505817	13527559	21743	1	-35127	carf
9	13548722	13549113	392	*	ENSDARG00000019950	6.34189e-07	0.000124125	410.68	215.79	170.15	50.91	51.71	75	Intron (ENSDART00000114704/ENSDARG00000089998, intron 22 of 28)	9	13505817	13527559	21743	1	42905	carf
9	13550848	13551235	388	*	ENSDARG00000019950	2.51119e-10	2.47948e-07	228.53	138.31	89.86	12.08	25.05	20	Exon (ENSDART00000114704/ENSDARG00000089998, exon 22 of 29)	9	13505817	13527559	21743	1	45031	carf
9	14471517	14472120	604	*	ENSDARG00000095580	1.77374e-06	0.000270369	235.92	154.97	224.64	38.83	43.63	76	3' UTR	9	14428443	14473736	45294	1	43074	si:ch211-67e16.11
9	14473364	14473656	293	*	ENSDARG00000095580	1.24499e-05	0.00119798	102.84	59.38	63.09	21.57	23.43	13	3' UTR	9	14428443	14473736	45294	1	44921	si:ch211-67e16.11
9	14736136	14736279	144	*	ENSDARG00000038446	0.0011081	0.0341908	53.1	22.45	26.77	7.77	10.5	12	Intron (ENSDART00000056103/ENSDARG00000038446, intron 3 of 16)	9	14643802	14781066	137265	2	44787	nrp2b
9	14810204	14810452	249	*	ENSDARG00000038446	0.000970305	0.030987	118.97	39.83	43.97	18.12	29.9	13	Distal Intergenic	9	14643802	14781066	137265	2	-29138	nrp2b
9	14942499	14942893	395	*	ENSDARG00000081878	4.29396e-05	0.00313708	106.87	109.35	62.13	6.04	29.09	30	Intron (ENSDART00000061062/ENSDARG00000034555, intron 20 of 21)	9	14964462	14964561	100	1	-21569	AL627261.1
9	14956741	14956920	180	*	ENSDARG00000081878	0.000294605	0.0131818	47.72	18.83	32.5	4.31	12.12	6	Promoter (7-8kb)	9	14964462	14964561	100	1	-7542	AL627261.1
9	15594752	15595234	483	*	ENSDARG00000019815	1.24074e-06	0.000205019	151.23	66.62	50.66	24.16	4.04	10	Distal Intergenic	9	15638532	15700871	62340	2	105637	fn1a
9	17925123	17925378	256	*	ENSDARG00000041220	3.45198e-06	0.000452651	80.66	68.07	54.49	12.08	10.5	24	Promoter (8-9kb)	9	17927388	17933884	6497	2	8506	ftr53
9	17931702	17931998	297	*	ENSDARG00000041220	1.13013e-06	0.000190236	226.51	157.14	121.4	15.53	55.75	11	Promoter (1-2kb)	9	17927388	17933884	6497	2	1886	ftr53
9	17968907	17969171	265	*	ENSDARG00000035810	0.000215441	0.0105183	110.23	42	36.32	25.02	9.7	12	Distal Intergenic	9	17954983	17966090	11108	1	13924	rgcc
9	20011619	20011905	287	*	ENSDARG00000086103	5.31826e-07	0.000108588	57.13	36.21	82.21	8.63	12.93	9	Exon (ENSDART00000129423/ENSDARG00000086103, exon 11 of 18)	9	19986341	20021106	34766	1	25278	slc37a1
9	20012176	20012349	174	*	ENSDARG00000086103	0.00011605	0.00657855	44.36	19.55	28.68	4.31	4.85	10	Exon (ENSDART00000129423/ENSDARG00000086103, exon 12 of 18)	9	19986341	20021106	34766	1	25835	slc37a1
9	20264693	20264866	174	*	ENSDARG00000032640	0.000448701	0.0179043	22.18	24.62	35.37	4.31	8.08	8	Promoter (<=1kb)	9	20236678	20264130	27453	2	-563	PDXK (1 of 3)
9	21707921	21708406	486	*	ENSDARG00000094767	3.29461e-08	1.25621e-05	377.74	240.42	281.04	61.26	86.46	52	Intron (ENSDART00000144248/ENSDARG00000041728, intron 4 of 13)	9	21668082	21670355	2274	2	-37566	si:dkey-174k18.9
9	21748867	21749170	304	*	ENSDARG00000010437	0.000556707	0.0209159	61.84	53.59	65	19.85	27.47	19	Intron (ENSDART00000144248/ENSDARG00000041728, intron 6 of 13)	9	21814158	21819950	5793	1	-64988	fam46c
9	21907659	21908013	355	*	ENSDARG00000011079	4.74011e-05	0.00339737	97.46	62.28	58.31	19.85	21.01	25	Distal Intergenic	9	21887239	21905910	18672	1	20420	wdr3
9	22120775	22121062	288	*	ENSDARG00000011801	0.000168641	0.00872265	97.46	30.41	52.58	17.26	14.54	17	Intron (ENSDART00000018570/ENSDARG00000011801, intron 1 of 5)	9	22105704	22131758	26055	2	10696	wars2
9	23568421	23568885	465	*	ENSDARG00000062696	0.000732918	0.025266	159.3	125.28	95.59	41.42	54.14	57	Intron (ENSDART00000090907/ENSDARG00000062696, intron 18 of 23)	9	23480929	23651903	170975	1	87492	DGKG
9	23569501	23569716	216	*	ENSDARG00000062696	0.000701971	0.0245179	63.85	37.66	39.19	18.12	10.5	18	Intron (ENSDART00000090907/ENSDARG00000062696, intron 18 of 23)	9	23480929	23651903	170975	1	88572	DGKG
9	23737910	23738071	162	*	ENSDARG00000012942	1.47653e-07	4.07843e-05	51.75	19.55	35.37	1.73	4.85	1	Intron (ENSDART00000101756/ENSDARG00000012942, intron 9 of 14)	9	23710848	23781360	70513	1	27062	itgb5
9	23742368	23742802	435	*	ENSDARG00000012942	0.000376083	0.0157365	236.59	143.38	149.12	50.05	89.69	50	Intron (ENSDART00000101756/ENSDARG00000012942, intron 10 of 14)	9	23710848	23781360	70513	1	31520	itgb5
9	24257795	24257936	142	*	ENSDARG00000094272	0.000744356	0.0254861	44.36	18.83	25.81	3.45	2.42	14	Promoter (<=1kb)	9	24258106	24267409	9304	1	-170	map3k19
9	25321672	25321925	254	*	ENSDARG00000085305	9.13274e-05	0.00554791	47.72	31.86	27.72	0.86	6.46	13	Intron (ENSDART00000135897/ENSDARG00000051824, intron 4 of 9)	9	25304468	25304584	117	2	-17088	5S_rRNA
9	25377963	25378469	507	*	ENSDARG00000084634	0.00084203	0.0279216	47.05	55.03	94.64	23.3	27.47	19	Promoter (9-10kb)	9	25368508	25368624	117	2	-9339	5S_rRNA
9	26470712	26470814	103	*	ENSDARG00000011188	0.00127456	0.0375661	32.26	18.1	29.63	4.31	8.89	9	Promoter (5-6kb)	9	26414103	26476439	62337	2	5625	acvr2aa
9	26473124	26473386	263	*	ENSDARG00000011188	1.78958e-06	0.000272155	168.71	100.66	84.12	36.24	25.05	23	Promoter (3-4kb)	9	26414103	26476439	62337	2	3053	acvr2aa
9	26579593	26579828	236	*	ENSDARG00000093410	0.000622459	0.022551	56.46	34.03	21.99	11.22	10.5	11	Distal Intergenic	9	26600950	26675499	74550	1	-21122	si:ch211-231d19.1
9	26666011	26666356	346	*	ENSDARG00000093410	0.000196185	0.00978028	57.8	52.14	57.36	13.81	18.58	23	Intron (ENSDART00000141197/ENSDARG00000093410, intron 2 of 3)	9	26600950	26675499	74550	1	65061	si:ch211-231d19.1
9	27097351	27097774	424	*	ENSDARG00000019223	5.38783e-06	0.000634776	248.02	155.69	77.43	18.12	52.52	25	Distal Intergenic	9	27119480	27129971	10492	1	-21706	arglu1a
9	27605710	27606184	475	*	ENSDARG00000093428	8.71804e-10	7.07648e-07	74.61	102.1	104.2	7.77	20.2	11	Promoter (8-9kb)	9	27595229	27596989	1761	2	-8721	si:dkey-23f21.1
9	28171950	28172369	420	*	ENSDARG00000093542	8.4181e-06	0.000883253	66.54	63	42.06	12.08	4.04	19	Distal Intergenic	9	28334222	28335123	902	1	-161853	si:rp71-84d19.2
9	29203383	29204171	789	*	ENSDARG00000030633	4.01827e-06	0.000507784	352.87	260.69	196.92	57.81	72.72	96	Exon (ENSDART00000046880/ENSDARG00000030633, exon 3 of 7)	9	29184800	29237728	52929	1	18583	plekhm3
9	29216417	29216808	392	*	ENSDARG00000030633	0.000946529	0.0303891	306.5	195.52	195.01	82.83	119.59	84	Intron (ENSDART00000046880/ENSDARG00000030633, intron 4 of 6)	9	29184800	29237728	52929	1	31617	plekhm3
9	29255371	29255950	580	*	ENSDARG00000025420	0.00170261	0.0457889	133.76	118.76	181.62	27.61	67.07	73	Distal Intergenic	9	29266078	29268000	1923	1	-10128	fzd5
9	29265552	29265744	193	*	ENSDARG00000025420	0.00165717	0.0449665	121.66	41.28	50.66	29.34	25.05	19	Promoter (<=1kb)	9	29266078	29268000	1923	1	-334	fzd5
9	31027505	31028122	618	*	ENSDARG00000009430	0.00029861	0.0133339	306.5	194.79	182.58	95.78	75.95	90	Promoter (<=1kb)	9	31027747	31040785	13039	1	0	tmem30c
9	31093480	31093654	175	*	ENSDARG00000062177	1.10429e-06	0.000186837	35.62	44.9	21.99	3.45	4.85	5	Promoter (5-6kb)	9	31046975	31087487	40513	2	-5993	dcbld2
9	31757321	31757735	415	*	ENSDARG00000032197	1.8892e-08	8.03716e-06	276.92	174.52	148.17	27.61	35.55	52	Promoter (3-4kb)	9	31753356	31817200	63845	1	3965	klf12b
9	31977703	31978053	351	*	ENSDARG00000069440	0.00184623	0.0485495	45.71	44.9	109.93	14.67	34.75	17	Intron (ENSDART00000140370/ENSDARG00000069440, intron 3 of 5)	9	31853598	32096012	242415	1	124105	dachd
9	31989784	31990110	327	*	ENSDARG00000095476	0.000259147	0.0120476	54.44	73.86	115.67	23.3	35.55	18	Intron (ENSDART00000140370/ENSDARG00000069440, intron 3 of 5)	9	32109364	32199710	90347	1	-119254	si:ch211-277g23.4
9	31992118	31992335	218	*	ENSDARG00000095476	0.00115209	0.0350942	37.64	38.38	47.8	11.22	12.12	20	Intron (ENSDART00000140370/ENSDARG00000069440, intron 3 of 5)	9	32109364	32199710	90347	1	-117029	si:ch211-277g23.4
9	32420443	32420786	344	*	ENSDARG00000097995	0.000260202	0.0120711	140.48	76.03	93.68	30.2	38.79	41	Intron (ENSDART00000156758/ENSDARG00000097995, intron 2 of 3)	9	32380345	32461918	81574	1	40098	si:dkey-250a19.1
9	32487706	32488018	313	*	ENSDARG00000084535	0.000502036	0.0193456	97.46	70.97	68.83	28.47	37.98	19	Distal Intergenic	9	32528956	32529073	118	1	-40938	5S_rRNA
9	33111512	33111734	223	*	ENSDARG00000056112	2.47104e-16	3.26939e-12	137.12	75.31	89.86	4.31	4.04	5	Promoter (4-5kb)	9	33107031	33137721	30691	1	4481	pikfyve
9	33629343	33629677	335	*	ENSDARG00000061885	0.000603894	0.0220964	87.38	63.72	67.87	12.94	33.94	29	Promoter (8-9kb)	9	33593707	33637722	44016	2	8045	satb2
9	33805922	33806046	125	*	ENSDARG00000080682	0.00154496	0.0427806	50.41	18.83	21.03	2.59	12.12	8	Distal Intergenic	9	33818725	33818845	121	2	12799	5S_rRNA
9	33877465	33877607	143	*	ENSDARG00000014427	0.000283979	0.0128262	26.21	28.97	24.85	4.31	9.7	4	Promoter (4-5kb)	9	33857947	33873106	15160	2	-4359	mxe
9	34914578	34914914	337	*	ENSDARG00000090347	0.000908616	0.0295447	360.94	165.1	133.83	87.15	92.11	45	Distal Intergenic	9	34892661	34892768	108	2	-21810	dre-mir-222a
9	35013965	35014343	379	*	ENSDARG00000095368	0.000629172	0.022701	59.15	75.31	136.7	30.2	41.21	16	Distal Intergenic	9	35042300	35054471	12172	2	40128	si:rp71-20i5.5
9	37084794	37085077	284	*	ENSDARG00000082142	0.00130287	0.0381541	102.17	33.31	46.84	24.16	14.54	21	Distal Intergenic	9	37157223	37157311	89	2	72234	BX005438.1
9	37241320	37241817	498	*	ENSDARG00000093550	1.53848e-09	1.06017e-06	219.79	150.62	131.92	22.43	29.09	38	Distal Intergenic	9	37171886	37173452	1567	2	-67868	si:dkey-3e9.2
9	37373876	37374325	450	*	ENSDARG00000061517	2.32603e-11	3.99678e-08	233.91	217.24	263.83	47.46	45.25	33	Distal Intergenic	9	37409049	37747307	338259	1	-34724	lrp1bb
9	38172681	38172975	295	*	ENSDARG00000025641	0.00046769	0.0184329	18.15	23.17	34.41	1.73	0	11	Distal Intergenic	9	38194145	38349217	155073	1	-21170	gli2a
9	38995266	38995384	119	*	ENSDARG00000084001	0.000475199	0.0186337	47.05	10.86	34.41	6.04	8.08	6	Intron (ENSDART00000124333/ENSDARG00000091342, intron 1 of 20)	9	38929743	38929859	117	1	65523	5S_rRNA
9	39243084	39243558	475	*	ENSDARG00000084894	0.000154778	0.00817176	98.8	69.52	74.56	20.71	37.98	20	Intron (ENSDART00000137955/ENSDARG00000010280, intron 2 of 37)	9	39256716	39256837	122	2	13279	U4atac
9	39900873	39901030	158	*	ENSDARG00000055052	3.00061e-06	0.000409283	21.51	28.97	17.21	0	0	1	Distal Intergenic	9	39935697	40045681	109985	1	-34667	map2
9	40218796	40219075	280	*	ENSDARG00000095376	1.46698e-08	6.49143e-06	110.23	32.59	98.46	10.35	6.46	12	Distal Intergenic	9	40282835	40307519	24685	2	88444	si:ch73-269g14.1
9	40476420	40476737	318	*	ENSDARG00000061142	0.000259241	0.0120476	87.38	64.45	81.25	20.71	34.75	27	Intron (ENSDART00000147135/ENSDARG00000061142, intron 7 of 17)	9	40375891	40611010	235120	1	100529	erbb4b
9	40803549	40803774	226	*	ENSDARG00000078874	6.52429e-05	0.00433777	55.12	42.72	88.9	18.98	14.54	19	Distal Intergenic	9	40614783	40618608	3826	2	-184941	ERBB4 (3 of 3)
9	40941449	40941787	339	*	ENSDARG00000069111	4.38089e-05	0.00318827	135.77	162.93	179.71	73.34	21.01	35	Distal Intergenic	9	41029564	41038266	8703	1	-87777	IKZF2
9	41143060	41143258	199	*	ENSDARG00000089664	1.97472e-05	0.00170431	44.36	39.1	36.32	6.9	8.89	12	Distal Intergenic	9	41067778	41084716	16939	2	-58344	CU993820.1
9	41232235	41232544	310	*	ENSDARG00000085718	0.000938629	0.0302308	107.54	47.79	71.69	26.75	29.09	28	Intron (ENSDART00000141732/ENSDARG00000093605, intron 2 of 4)	9	41210540	41210655	116	1	21695	5S_rRNA
9	41246735	41246923	189	*	ENSDARG00000085718	0.000404554	0.0166229	65.87	43.45	51.62	25.02	16.16	8	Intron (ENSDART00000141732/ENSDARG00000093605, intron 2 of 4)	9	41210540	41210655	116	1	36195	5S_rRNA
9	41979760	41980140	381	*	ENSDARG00000092573	0.000725135	0.0250761	153.92	69.52	71.69	31.93	34.75	39	Exon (ENSDART00000141548/ENSDARG00000054867, exon 9 of 14)	9	41968692	41970226	1535	1	11068	si:ch211-3o3.8
9	41982851	41983241	391	*	ENSDARG00000092573	1.60302e-05	0.00144971	147.2	65.17	120.45	19.85	26.66	40	Intron (ENSDART00000141548/ENSDARG00000054867, intron 9 of 13)	9	41968692	41970226	1535	1	14159	si:ch211-3o3.8
9	42376741	42376958	218	*	ENSDARG00000040705	0.00117134	0.0354721	39.66	41.28	23.9	11.22	11.31	12	Intron (ENSDART00000140564/ENSDARG00000040705, intron 6 of 16)	9	42346274	42424366	78093	2	47408	glsb
9	42385825	42386261	437	*	ENSDARG00000040705	1.01897e-16	1.76446e-12	164.67	190.45	216.99	18.12	5.66	17	Intron (ENSDART00000140564/ENSDARG00000040705, intron 4 of 16)	9	42346274	42424366	78093	2	38105	glsb
9	42393332	42393826	495	*	ENSDARG00000040705	1.27135e-08	5.74097e-06	212.4	193.35	267.66	51.77	57.37	47	Exon (ENSDART00000140564/ENSDARG00000040705, exon 2 of 17)	9	42346274	42424366	78093	2	30540	glsb
9	43013980	43014296	317	*	ENSDARG00000095301	0.000132307	0.00723356	114.26	120.21	88.9	25.89	53.33	24	Intron (ENSDART00000097295/ENSDARG00000036558, intron 4 of 41)	9	43063129	43111362	48234	1	-48833	si:dkey-253a1.2
9	43427471	43427688	218	*	ENSDARG00000011473	0.000187048	0.00943175	42.34	26.79	21.99	3.45	5.66	11	Downstream (2-3kb)	9	43430107	43491513	61407	2	63825	calcrla
9	43534425	43534832	408	*	ENSDARG00000034718	7.89238e-08	2.50414e-05	65.2	107.9	157.73	25.89	10.5	19	Intron (ENSDART00000047653/ENSDARG00000034718, intron 1 of 6)	9	43493679	43557491	63813	2	22659	tfpia
9	43717843	43718116	274	*	ENSDARG00000001733	3.26797e-06	0.000434551	51.75	55.03	92.72	12.94	17.78	15	Exon (ENSDART00000138133/ENSDARG00000001733, exon 11 of 12)	9	43680181	43723222	43042	1	37662	gulp1a
9	43773989	43774598	610	*	ENSDARG00000031678	3.33595e-06	0.000441373	198.28	140.48	192.14	42.28	57.37	57	Promoter (4-5kb)	9	43726231	43769451	43221	2	-4538	COL5A2 (2 of 2)
9	44847626	44847926	301	*	ENSDARG00000083722	4.1682e-05	0.00306041	51.75	47.07	68.83	19.85	9.7	16	Promoter (<=1kb)	9	44848294	44848408	115	1	-368	5S_rRNA
9	45160490	45160878	389	*	ENSDARG00000085695	1.11039e-16	1.76446e-12	159.97	157.14	162.51	2.59	9.7	16	Exon (ENSDART00000110411/ENSDARG00000079397, exon 13 of 13)	9	45188906	45189030	125	2	28152	5S_rRNA
9	45161324	45161542	219	*	ENSDARG00000085695	0.000386587	0.0160592	44.36	39.83	36.32	12.94	13.74	12	Intron (ENSDART00000110411/ENSDARG00000079397, intron 12 of 12)	9	45188906	45189030	125	2	27488	5S_rRNA
9	45169244	45169669	426	*	ENSDARG00000085695	9.25831e-07	0.000163898	161.31	131.07	135.74	45.73	37.98	36	Exon (ENSDART00000110411/ENSDARG00000079397, exon 11 of 13)	9	45188906	45189030	125	2	19361	5S_rRNA
9	45361981	45362412	432	*	ENSDARG00000019566	0.000450377	0.0179512	282.3	259.97	209.35	90.6	122.01	98	Promoter (<=1kb)	9	45357658	45361008	3351	2	-973	neurod
9	46752561	46752921	361	*	ENSDARG00000026635	4.37465e-05	0.00318548	157.28	146.28	174.93	58.67	54.14	60	Promoter (3-4kb)	9	46749043	46765885	16843	1	3518	asb1
9	47425220	47425450	231	*	ENSDARG00000041204	0.00182841	0.048225	26.89	18.83	48.75	10.35	11.31	6	Distal Intergenic	9	46952272	47273523	321252	2	-151697	hdac4
9	47711652	47712026	375	*	ENSDARG00000031422	1.39272e-09	9.87883e-07	110.23	129.62	149.12	23.3	25.05	27	Distal Intergenic	9	47794282	47848554	54273	1	-82256	igfbp2b
9	47822015	47822236	222	*	ENSDARG00000031422	0.000133436	0.00727729	55.79	37.66	53.53	12.08	16.16	16	Intron (ENSDART00000025256/ENSDARG00000031422, intron 1 of 3)	9	47794282	47848554	54273	1	27733	igfbp2b
9	48614887	48615181	295	*	ENSDARG00000020845	0.000588535	0.0216963	164	121.66	148.17	68.17	63.03	30	Intron (ENSDART00000015159/ENSDARG00000020845, intron 16 of 30)	9	48509924	48823009	313086	2	207828	tns1
9	48648794	48649041	248	*	ENSDARG00000020845	8.27389e-05	0.0051759	52.43	49.24	44.93	13.81	15.35	15	Intron (ENSDART00000015159/ENSDARG00000020845, intron 5 of 30)	9	48509924	48823009	313086	2	173968	tns1
9	48709250	48709590	341	*	ENSDARG00000020845	0.0010775	0.0335047	196.94	105.72	115.67	51.77	65.45	50	Intron (ENSDART00000015159/ENSDARG00000020845, intron 2 of 30)	9	48509924	48823009	313086	2	113419	tns1
9	48753614	48753838	225	*	ENSDARG00000020845	7.12055e-07	0.000134972	67.89	63	105.15	13.81	16.16	22	Intron (ENSDART00000015159/ENSDARG00000020845, intron 2 of 30)	9	48509924	48823009	313086	2	69171	tns1
9	48758140	48758428	289	*	ENSDARG00000020845	8.99184e-06	0.000930174	141.82	123.1	133.83	45.73	38.79	44	Intron (ENSDART00000015159/ENSDARG00000020845, intron 2 of 30)	9	48509924	48823009	313086	2	64581	tns1
9	48822590	48823009	420	*	ENSDARG00000020845	0.00188429	0.0493384	276.25	145.55	136.7	77.66	94.54	40	Promoter (<=1kb)	9	48509924	48823009	313086	2	0	tns1
9	49772051	49772516	466	*	ENSDARG00000019260	0.000464184	0.0183567	73.26	66.62	48.75	11.22	29.09	22	Intron (ENSDART00000022074/ENSDARG00000019260, intron 1 of 4)	9	49753357	49783707	30351	2	11191	dhrs9
9	50732759	50733066	308	*	ENSDARG00000079741	1.11993e-06	0.000188965	69.23	31.86	80.3	15.53	7.27	8	Distal Intergenic	9	50810783	50825087	14305	1	-77717	CSRNP3
9	51239389	51240120	732	*	ENSDARG00000086819	0.000250965	0.0117892	375.73	320.8	456.93	149.27	147.06	172	Distal Intergenic	9	51192878	51202495	9618	1	46511	scn1a
9	51251964	51252260	297	*	ENSDARG00000086819	0.00108426	0.0336671	67.89	70.97	67.87	37.97	21.82	20	Distal Intergenic	9	51192878	51202495	9618	1	59086	scn1a
9	53292951	53293229	279	*	ENSDARG00000053572	0.000298196	0.0133236	30.25	13.76	57.36	5.18	2.42	12	Distal Intergenic	9	53240415	53272458	32044	1	52536
9	53525285	53525808	524	*	ENSDARG00000082979	0.000752412	0.0256667	73.26	3.62	48.75	0	0	4	Distal Intergenic	9	53468038	53483323	15286	1	57247	CABZ01028287.1
9	53570870	53571256	387	*	ENSDARG00000090198	0.00106552	0.0332337	128.38	114.41	154.86	64.71	59.79	43	Exon (ENSDART00000114222/ENSDARG00000089190, exon 15 of 24)	9	53596835	53596951	117	1	-25579	5S_rRNA
9	54627243	54627582	340	*	ENSDARG00000060567	0.000641702	0.023015	69.23	27.52	57.36	9.49	21.82	15	Intron (ENSDART00000085351/ENSDARG00000060567, intron 7 of 38)	9	54455663	54745644	289982	2	118062	trpm2
9	54707765	54708100	336	*	ENSDARG00000060567	5.41138e-06	0.000636417	74.61	68.79	80.3	26.75	12.12	18	Intron (ENSDART00000085351/ENSDARG00000060567, intron 7 of 38)	9	54455663	54745644	289982	2	37544	trpm2
9	55031597	55031983	387	*	ENSDARG00000008540	0.000174262	0.00893306	28.23	57.93	111.84	18.98	13.74	18	Distal Intergenic	9	55102198	55103564	1367	1	-70215	sox21b
9	58106351	58106539	189	*	ENSDARG00000076772	7.35507e-05	0.00473963	86.71	73.86	91.77	33.65	27.47	24	Promoter (3-4kb)	9	58107629	58109950	2322	2	3411
9	58191841	58192158	318	*	ENSDARG00000091138	4.05865e-05	0.00300331	59.15	68.79	63.09	12.94	23.43	20	Distal Intergenic	9	58175053	58179976	4924	2	-11865
10	168130	168684	555	*	ENSDARG00000038805	2.05555e-08	8.52559e-06	796.49	357	291.56	44.01	113.12	57	Promoter (4-5kb)	10	168561	173059	4499	2	4375	pigp
10	267027	267471	445	*	ENSDARG00000040620	5.52655e-07	0.000111126	309.86	202.04	219.86	38.83	62.22	78	Promoter (8-9kb)	10	272101	275808	3708	2	8337	psmg1
10	523974	524537	564	*	ENSDARG00000010712	0.000568917	0.0212013	360.27	152.79	226.55	88.01	102.62	85	Promoter (3-4kb)	10	520128	534210	14083	1	3846	npffr1l3
10	614224	614485	262	*	ENSDARG00000014550	6.31849e-06	0.000714518	58.48	63	59.27	19.85	13.74	4	Intron (ENSDART00000041236/ENSDARG00000014550, intron 1 of 16)	10	587499	628881	41383	2	14396	rfx3
10	762314	762435	122	*	ENSDARG00000069726	0.000906481	0.0295042	40.33	30.41	24.85	4.31	12.93	10	Distal Intergenic	10	631843	677490	45648	2	-84824	glis3
10	769615	770288	674	*	ENSDARG00000069726	9.28119e-09	4.48166e-06	599.55	425.07	503.77	104.4	117.16	142	Distal Intergenic	10	631843	677490	45648	2	-92125	glis3
10	812365	812494	130	*	ENSDARG00000086587	0.00152764	0.04248	30.92	48.52	57.36	23.3	11.31	12	Distal Intergenic	10	887844	887959	116	2	75465	5S_rRNA
10	812528	812688	161	*	ENSDARG00000086587	0.00157986	0.0435021	21.51	52.86	74.56	21.57	12.93	12	Distal Intergenic	10	887844	887959	116	2	75271	5S_rRNA
10	967471	967697	227	*	ENSDARG00000031219	0.00105941	0.0330818	61.16	64.45	42.06	23.3	23.43	16	Distal Intergenic	10	992505	1006540	14036	2	38843	bmpr1bb
10	1071267	1071486	220	*	ENSDARG00000087341	5.52064e-07	0.000111126	51.75	54.31	27.72	6.04	1.62	10	Distal Intergenic	10	1096089	1121264	25176	1	-24603	unc5c
10	1391268	1391675	408	*	ENSDARG00000075396	7.74664e-07	0.000143549	200.97	164.38	105.15	31.06	50.1	29	Distal Intergenic	10	1336536	1364217	27682	2	-27051	opn4xa
10	1393828	1394218	391	*	ENSDARG00000075396	5.44486e-07	0.00011049	91.41	73.14	71.69	13.81	22.62	18	Distal Intergenic	10	1336536	1364217	27682	2	-29611	opn4xa
10	1763570	1763744	175	*	ENSDARG00000078245	5.68146e-07	0.00011355	38.31	23.17	46.84	2.59	3.23	7	Promoter (2-3kb)	10	1748823	1760635	11813	2	-2935	GAL3ST1 (2 of 2)
10	1775026	1775359	334	*	ENSDARG00000078245	7.15933e-06	0.000784136	121.66	74.59	99.42	25.89	34.75	18	Intron (ENSDART00000123842/ENSDARG00000040087, intron 19 of 20)	10	1748823	1760635	11813	2	-14391	GAL3ST1 (2 of 2)
10	1778945	1779360	416	*	ENSDARG00000078245	5.07956e-05	0.00356156	161.31	110.07	119.49	15.53	50.91	42	Exon (ENSDART00000123842/ENSDARG00000040087, exon 15 of 21)	10	1748823	1760635	11813	2	-18310	GAL3ST1 (2 of 2)
10	1801908	1802137	230	*	ENSDARG00000078245	1.12769e-08	5.27216e-06	117.62	80.38	53.53	15.53	12.93	11	Exon (ENSDART00000123842/ENSDARG00000040087, exon 6 of 21)	10	1748823	1760635	11813	2	-41273	GAL3ST1 (2 of 2)
10	1804387	1804748	362	*	ENSDARG00000078245	5.48483e-05	0.00379544	243.31	95.59	104.2	38.83	53.33	25	Intron (ENSDART00000123842/ENSDARG00000040087, intron 4 of 20)	10	1748823	1760635	11813	2	-43752	GAL3ST1 (2 of 2)
10	1824389	1824617	229	*	ENSDARG00000040087	7.06652e-07	0.000134225	90.07	55.76	67.87	4.31	16.97	17	Intron (ENSDART00000058627/ENSDARG00000040087, intron 2 of 23)	10	1772173	1854334	82162	2	29717	epb41l4a
10	2655531	2656001	471	*	ENSDARG00000058946	0.00151102	0.0421949	66.54	73.14	45.88	16.39	31.51	23	Promoter (<=1kb)	10	2655622	2667196	11575	1	0	CU856539.2
10	3014546	3014643	98	*	ENSDARG00000092775	3.25122e-05	0.00251813	26.21	18.1	27.72	4.31	2.42	4	Promoter (9-10kb)	10	3004727	3006696	1970	1	9819	si:dkey-24n17.9
10	3603090	3603330	241	*	ENSDARG00000086084	0.000332404	0.0143631	46.38	26.07	31.55	4.31	9.7	13	Distal Intergenic	10	3542279	3557725	15447	1	60811	CU571170.2
10	4439670	4440047	378	*	ENSDARG00000010729	0.000114942	0.00653413	164.67	92.69	107.06	37.97	49.29	36	Distal Intergenic	10	4452092	4455744	3653	1	-12045	CABZ01073795.1
10	4675752	4676141	390	*	ENSDARG00000069608	0.000560195	0.0209936	295.74	138.31	149.12	72.48	86.46	45	Distal Intergenic	10	4703151	4914403	211253	1	-27010	palm2
10	4691596	4692046	451	*	ENSDARG00000069608	0.00182166	0.0481057	149.22	83.28	134.78	56.09	56.56	42	Distal Intergenic	10	4703151	4914403	211253	1	-11105	palm2
10	5885902	5886145	244	*	ENSDARG00000029601	0.000223491	0.0108314	84.69	46.35	43.02	17.26	12.12	23	Exon (ENSDART00000123161/ENSDARG00000068458, exon 7 of 8)	10	5853828	5862899	9072	1	32074	fut10
10	6016346	6016708	363	*	ENSDARG00000084674	0.000476898	0.0186845	116.28	34.76	62.13	17.26	29.09	16	Intron (ENSDART00000124209/ENSDARG00000068458, intron 1 of 9)	10	5981319	5981433	115	2	-34913	5S_rRNA
10	10169655	10170193	539	*	ENSDARG00000028099	4.20282e-05	0.00307884	153.25	115.86	106.11	37.1	50.91	36	Intron (ENSDART00000029457/ENSDARG00000028099, intron 3 of 11)	10	10144145	10244373	100229	1	25510	sh2d3ca
10	10195859	10196058	200	*	ENSDARG00000028099	0.00064162	0.023015	16.8	29.69	32.5	4.31	7.27	8	Intron (ENSDART00000029457/ENSDARG00000028099, intron 3 of 11)	10	10144145	10244373	100229	1	51714	sh2d3ca
10	10205274	10205781	508	*	ENSDARG00000028099	3.37654e-08	1.27641e-05	155.26	199.14	118.53	30.2	37.98	36	Intron (ENSDART00000029457/ENSDARG00000028099, intron 3 of 11)	10	10144145	10244373	100229	1	61129	sh2d3ca
10	10208423	10208700	278	*	ENSDARG00000028099	0.000360122	0.0152178	47.72	34.03	50.66	3.45	17.78	14	Intron (ENSDART00000029457/ENSDARG00000028099, intron 3 of 11)	10	10144145	10244373	100229	1	64278	sh2d3ca
10	12431651	12432025	375	*	ENSDARG00000058284	0.00120979	0.0362139	89.39	60.83	57.36	12.08	37.98	22	Promoter (6-7kb)	10	12438615	12656191	217577	1	-6590	CT990561.1
10	13563980	13564563	584	*	ENSDARG00000084679	0.000852135	0.0281254	143.84	73.86	116.62	44.87	51.71	18	Promoter (6-7kb)	10	13570817	13570933	117	2	6370	5S_rRNA
10	13731265	13731780	516	*	ENSDARG00000028661	1.58602e-06	0.000245718	374.38	343.24	275.3	83.7	112.32	101	Promoter (4-5kb)	10	13423920	13736637	312718	2	4857	cntfr
10	14259847	14260985	1139	*	ENSDARG00000095502	1.42448e-09	9.92097e-07	391.86	206.38	264.79	56.09	58.99	48	Intron (ENSDART00000138161/ENSDARG00000069543, intron 9 of 10)	10	14174457	14176591	2135	1	85390	si:dkey-286h21.1
10	15620168	15620446	279	*	ENSDARG00000002271	1.49398e-05	0.0013765	104.85	28.97	54.49	9.49	18.58	7	Intron (ENSDART00000123935/ENSDARG00000044281, intron 21 of 24)	10	15631656	15641876	10221	1	-11210	zfand5b
10	15784857	15785052	196	*	ENSDARG00000052935	0.000663465	0.0235403	49.74	43.45	43.02	14.67	7.27	22	Promoter (9-10kb)	10	15794750	15796966	2217	1	-9698	BX629350.2
10	15899916	15900227	312	*	ENSDARG00000063309	1.10729e-07	3.23954e-05	62.51	39.1	36.32	9.49	4.04	4	Promoter (7-8kb)	10	15844441	15908143	63703	2	7916	tjp2a
10	15927958	15928174	217	*	ENSDARG00000063309	0.000110675	0.00635006	38.31	23.17	44.93	5.18	12.93	5	Exon (ENSDART00000065032/ENSDARG00000044295, exon 3 of 14)	10	15844441	15908143	63703	2	-19815	tjp2a
10	15969334	15969808	475	*	ENSDARG00000081514	3.11158e-05	0.00244357	272.89	166.55	229.42	28.47	84.84	70	Intron (ENSDART00000144692/ENSDARG00000095385, intron 4 of 4)	10	15983153	15983233	81	1	-13345	dre-mir-23b
10	15973739	15973931	193	*	ENSDARG00000081514	0.00032323	0.0140585	93.43	56.48	22.94	12.94	17.78	16	Promoter (9-10kb)	10	15983153	15983233	81	1	-9222	dre-mir-23b
10	15982889	15983369	481	*	ENSDARG00000081514	3.58815e-05	0.00271126	455.71	252	234.2	74.21	99.39	117	Promoter (<=1kb)	10	15983153	15983233	81	1	0	dre-mir-23b
10	15989316	15989556	241	*	ENSDARG00000080923	3.16576e-06	0.000425262	51.75	36.21	61.18	7.77	11.31	12	Promoter (<=1kb)	10	15989409	15989488	80	1	0	dre-mir-24-1
10	16997798	16997998	201	*	ENSDARG00000013871	0.000255205	0.0119201	38.31	38.38	41.1	9.49	9.7	16	Promoter (6-7kb)	10	16991289	17015419	24131	1	6509	slc5a1
10	17003164	17003488	325	*	ENSDARG00000013871	1.20218e-09	8.83659e-07	199.63	126.72	175.89	12.94	37.17	26	Intron (ENSDART00000080449/ENSDARG00000013871, intron 8 of 14)	10	16991289	17015419	24131	1	11875	slc5a1
10	17120383	17120611	229	*	ENSDARG00000079235	0.00121312	0.0362781	58.48	27.52	26.77	6.04	14.54	13	Promoter (<=1kb)	10	17087656	17119607	31952	2	-776	atp8b5b
10	17721409	17721632	224	*	ENSDARG00000083269	0.00144336	0.0409741	90.74	60.1	32.5	13.81	29.09	19	Promoter (3-4kb)	10	17725485	17725560	76	1	-3853	dre-mir-218b
10	17809105	17809415	311	*	ENSDARG00000039351	2.03417e-06	0.000300041	75.28	44.17	36.32	6.04	6.46	15	Promoter (1-2kb)	10	17807201	17810322	3122	1	1904	ccl19
10	18607220	18607547	328	*	ENSDARG00000078839	1.32909e-08	5.94086e-06	55.12	61.55	65.96	6.04	7.27	14	Distal Intergenic	10	18322191	18497766	175576	2	-109454	LRRTM4 (3 of 4)
10	18680145	18680765	621	*	ENSDARG00000078839	0.00172264	0.0462123	154.59	91.24	110.89	41.42	62.22	46	Distal Intergenic	10	18322191	18497766	175576	2	-182379	LRRTM4 (3 of 4)
10	19304175	19304319	145	*	ENSDARG00000080015	0.00183139	0.0482683	24.87	21	26.77	5.18	9.7	6	Distal Intergenic	10	19340908	19424711	83804	1	-36589	lrrtm4l1
10	21128994	21129134	141	*	ENSDARG00000062720	7.45571e-05	0.00479092	48.39	27.52	40.15	13.81	8.08	3	Promoter (6-7kb)	10	20998371	21135264	136894	2	6130	pcdh1a
10	22184860	22185130	271	*	ENSDARG00000083391	0.00191641	0.049952	75.28	56.48	30.59	16.39	25.86	16	Promoter (4-5kb)	10	22180757	22180875	119	1	4103	5S_rRNA
10	22757280	22757572	293	*	ENSDARG00000044029	0.0017053	0.04584	53.77	66.62	26.77	12.94	4.04	26	Intron (ENSDART00000079514/ENSDARG00000044029, intron 1 of 4)	10	22736903	22808198	71296	1	20377	efnb3a
10	22770349	22770900	552	*	ENSDARG00000044029	2.28857e-08	9.31679e-06	193.58	102.1	146.26	19.85	27.47	37	Intron (ENSDART00000079514/ENSDARG00000044029, intron 2 of 4)	10	22736903	22808198	71296	1	33446	efnb3a
10	22786597	22787005	409	*	ENSDARG00000044029	8.66959e-05	0.00535507	219.12	124.55	138.61	59.54	43.63	60	Intron (ENSDART00000079514/ENSDARG00000044029, intron 2 of 4)	10	22736903	22808198	71296	1	49694	efnb3a
10	22846852	22847080	229	*	ENSDARG00000056929	0.000406291	0.0166735	17.48	27.52	51.62	6.04	5.66	11	Distal Intergenic	10	22924269	22963924	39656	1	-77189	kdm6bb
10	22849261	22849520	260	*	ENSDARG00000056929	8.60268e-06	0.000899054	8.74	31.14	43.97	0.86	0	5	Distal Intergenic	10	22924269	22963924	39656	1	-74749	kdm6bb
10	23316049	23316261	213	*	ENSDARG00000057110	1.29019e-06	0.000210613	82	69.52	68.83	18.12	21.82	13	Promoter (3-4kb)	10	23319646	23328578	8933	1	-3385	slc25a1a
10	23722525	23722725	201	*	ENSDARG00000089784	0.000763718	0.0259191	31.59	23.9	17.21	8.63	2.42	6	Promoter (2-3kb)	10	23725493	23726012	520	1	-2768	CT827808.1
10	24661296	24661689	394	*	ENSDARG00000096872	1.92339e-07	4.99959e-05	122.33	81.83	138.61	29.34	24.24	25	Intron (ENSDART00000064741/ENSDARG00000029051, intron 12 of 15)	10	24748049	24806352	58304	1	-86360	inpp5k
10	25183984	25184324	341	*	ENSDARG00000056964	0.000494944	0.0191645	120.99	78.93	89.86	32.79	44.44	34	Promoter (6-7kb)	10	25156455	25190812	34358	2	6488	ilk
10	26275641	26275893	253	*	ENSDARG00000078430	0.00157188	0.0433908	79.31	57.21	50.66	23.3	32.32	15	Distal Intergenic	10	26207182	26262985	55804	2	-12656	tiam1a
10	27002848	27003020	173	*	ENSDARG00000079850	0.00128931	0.0378995	12.1	26.79	43.97	9.49	7.27	0	Intron (ENSDART00000128894/ENSDARG00000079850, intron 3 of 22)	10	26903502	27045750	142249	2	42730	dchs1b
10	27696962	27697357	396	*	ENSDARG00000080851	1.59752e-05	0.00144671	293.73	132.52	119.49	34.51	59.79	46	Promoter (1-2kb)	10	27698667	27698750	84	1	-1310	dre-mir-194a
10	27736075	27736278	204	*	ENSDARG00000043658	0.000212677	0.0104025	68.56	39.83	46.84	15.53	15.35	18	Promoter (4-5kb)	10	27731536	27793733	62198	1	4539	cxadr
10	27881113	27881374	262	*	ENSDARG00000056427	0.000446279	0.0178502	61.84	42.72	58.31	22.43	8.89	21	Distal Intergenic	10	27818197	27832537	14341	2	-48576	auts2
10	27891330	27891632	303	*	ENSDARG00000056427	8.61433e-06	0.000899561	268.18	91.97	151.99	27.61	56.56	34	Distal Intergenic	10	27818197	27832537	14341	2	-58793	auts2
10	28038598	28038997	400	*	ENSDARG00000089022	9.029e-07	0.000161652	253.4	135.41	213.17	39.69	63.83	46	Distal Intergenic	10	28049739	28049855	117	2	10858	5S_rRNA
10	28045688	28046013	326	*	ENSDARG00000089022	5.96283e-06	0.000686026	186.86	81.83	115.67	35.38	26.66	37	Promoter (3-4kb)	10	28049739	28049855	117	2	3842	5S_rRNA
10	28682810	28682989	180	*	ENSDARG00000069085	7.1723e-05	0.00464564	48.39	33.31	31.55	12.94	7.27	7	Exon (ENSDART00000143487/ENSDARG00000069085, exon 15 of 25)	10	28659154	28710780	51627	2	27791	ints2
10	29514749	29515047	299	*	ENSDARG00000090124	9.92767e-05	0.005877	334.05	188.28	181.62	56.95	79.19	96	Promoter (2-3kb)	10	29517333	29517392	60	2	2345	alcama
10	29570907	29571358	452	*	ENSDARG00000083704	2.71484e-08	1.06271e-05	73.94	156.41	198.83	24.16	22.62	28	Distal Intergenic	10	29603916	29604032	117	2	32674	5S_rRNA
10	29845688	29846141	454	*	ENSDARG00000088315	0.000216424	0.0105555	275.58	152.79	129.05	50.05	73.53	67	Promoter (3-4kb)	10	29835208	29842646	7439	2	-3042	si:ch211-103f14.3
10	31437742	31438097	356	*	ENSDARG00000083962	4.05295e-08	1.49265e-05	94.77	40.55	51.62	12.94	2.42	1	Intron (ENSDART00000011317/ENSDARG00000018065, intron 2 of 6)	10	31543454	31543568	115	2	105471	5S_rRNA
10	31477769	31478058	290	*	ENSDARG00000083962	9.02066e-05	0.00549831	32.93	41.28	57.36	12.08	7.27	15	Intron (ENSDART00000011317/ENSDARG00000018065, intron 2 of 6)	10	31543454	31543568	115	2	65510	5S_rRNA
10	31569833	31569936	104	*	ENSDARG00000083962	0.000668049	0.0236441	16.13	14.48	15.29	1.73	4.04	1	Intron (ENSDART00000011317/ENSDARG00000018065, intron 4 of 6)	10	31543454	31543568	115	2	-26265	5S_rRNA
10	31646582	31647104	523	*	ENSDARG00000081351	8.65631e-06	0.000901256	325.99	202.76	284.86	88.01	94.54	72	Intron (ENSDART00000020054/ENSDARG00000013005, intron 3 of 6)	10	31748459	31748579	121	1	-101355	5S_rRNA
10	31672454	31672665	212	*	ENSDARG00000081351	3.48872e-07	7.90386e-05	26.89	42.72	43.97	4.31	5.66	5	Intron (ENSDART00000020054/ENSDARG00000013005, intron 3 of 6)	10	31748459	31748579	121	1	-75794	5S_rRNA
10	31788026	31788227	202	*	ENSDARG00000013005	0.00116628	0.0353896	61.16	31.14	32.5	5.18	20.2	11	Promoter (9-10kb)	10	31630137	31797812	167676	2	9585	opcml
10	32361665	32361913	249	*	ENSDARG00000092847	0.00186321	0.0488597	55.79	38.38	56.4	20.71	16.16	22	Intron (ENSDART00000024778/ENSDARG00000005645, intron 9 of 26)	10	32275585	32307088	31504	2	-54577	si:dkey-30j19.3
10	32493575	32493888	314	*	ENSDARG00000005645	3.85189e-05	0.00286901	141.82	91.97	103.24	29.34	26.66	48	Intron (ENSDART00000023575/ENSDARG00000005645, intron 1 of 26)	10	32312906	32518450	205545	2	24562	robo3
10	32693987	32694122	136	*	ENSDARG00000097043	8.28867e-05	0.00517796	28.23	27.52	29.63	5.18	7.27	6	Promoter (3-4kb)	10	32697789	32723744	25956	1	-3667	si:ch211-80m8.4
10	33121835	33122173	339	*	ENSDARG00000014796	2.61396e-06	0.00036622	86.71	72.41	74.56	18.98	25.86	10	Distal Intergenic	10	33059096	33077995	18900	1	62739	wnt11r
10	33129122	33129460	339	*	ENSDARG00000014796	1.29098e-06	0.000210613	174.76	85.45	83.16	19.85	8.08	34	Distal Intergenic	10	33059096	33077995	18900	1	70026	wnt11r
10	33146477	33146775	299	*	ENSDARG00000014796	2.34806e-08	9.47155e-06	125.69	79.66	63.09	20.71	9.7	13	Distal Intergenic	10	33059096	33077995	18900	1	87381	wnt11r
10	33171281	33171560	280	*	ENSDARG00000014796	1.88847e-05	0.00164706	112.92	30.41	35.37	11.22	8.08	14	Distal Intergenic	10	33059096	33077995	18900	1	112185	wnt11r
10	33185243	33185581	339	*	ENSDARG00000014796	3.66557e-16	4.40895e-12	151.23	120.93	185.45	13.81	12.12	15	Distal Intergenic	10	33059096	33077995	18900	1	126147	wnt11r
10	34011824	34011999	176	*	ENSDARG00000086814	0.00186343	0.0488597	48.39	26.07	41.1	18.12	10.5	11	Intron (ENSDART00000081170/ENSDARG00000078459, intron 2 of 25)	10	33957110	33957224	115	1	54714	5S_rRNA
10	34016717	34017148	432	*	ENSDARG00000086814	0.000406878	0.0166873	262.13	166.55	199.79	43.14	88.07	95	Intron (ENSDART00000081170/ENSDARG00000078459, intron 2 of 25)	10	33957110	33957224	115	1	59607	5S_rRNA
10	34030544	34030875	332	*	ENSDARG00000086814	8.54183e-05	0.0053009	125.69	51.41	55.44	6.04	26.66	21	Intron (ENSDART00000081170/ENSDARG00000078459, intron 2 of 25)	10	33957110	33957224	115	1	73434	5S_rRNA
10	34783295	34783465	171	*	ENSDARG00000032820	9.38512e-05	0.00563909	25.54	29.69	35.37	8.63	5.66	6	5' UTR	10	34772380	34895708	123329	1	10915	rxfp2b
10	35223803	35224160	358	*	ENSDARG00000095054	0.000208439	0.0102473	79.98	68.79	88.9	6.04	17.78	39	Promoter (4-5kb)	10	35215583	35228938	13356	2	4778	BX548044.12
10	35334962	35335303	342	*	ENSDARG00000079542	3.0449e-06	0.00041447	152.58	76.76	124.27	30.2	33.13	29	Promoter (8-9kb)	10	35344001	35432550	88550	1	-8698	stard13a
10	35434683	35435096	414	*	ENSDARG00000070080	0.00124888	0.0370316	97.46	69.52	78.39	31.93	41.21	27	Distal Intergenic	10	35454450	35763148	308699	1	-19354	nbeaa
10	36139836	36140059	224	*	ENSDARG00000030803	0.000523265	0.0199689	229.87	86.17	73.61	27.61	50.1	42	Promoter (7-8kb)	10	36077772	36132121	54350	2	-7715	C10H21orf91
10	36449631	36449865	235	*	ENSDARG00000043182	8.85687e-05	0.00542768	48.39	31.14	39.19	15.53	7.27	5	Promoter (9-10kb)	10	36440537	36461062	20526	1	9094	HHLA2 (2 of 4)
10	36463408	36463677	270	*	ENSDARG00000004763	1.0691e-05	0.00106836	93.43	69.52	104.2	28.47	22.62	27	Promoter (<=1kb)	10	36463390	36475629	12240	1	18	HHLA2 (1 of 4)
10	37051646	37052104	459	*	ENSDARG00000007856	0.000210797	0.0103182	106.2	71.69	72.65	31.06	30.7	28	Distal Intergenic	10	37153997	37160223	6227	1	-101893	rtn4rl1a
10	37213011	37213737	727	*	ENSDARG00000002498	9.01803e-05	0.00549831	164.67	205.66	238.02	75.07	79.99	71	Distal Intergenic	10	37227637	37233092	5456	2	19355	CABZ01017702.1
10	38453921	38454174	254	*	ENSDARG00000068716	0.00031303	0.0137459	71.25	35.48	28.68	13.81	15.35	7	Intron (ENSDART00000132162/ENSDARG00000008247, intron 4 of 4)	10	38470691	38500678	29988	1	-16517	cuedc1a
10	38567319	38567640	322	*	ENSDARG00000004184	0.000281789	0.0128116	85.36	49.97	54.49	22.43	21.82	20	Exon (ENSDART00000137636/ENSDARG00000068714, exon 5 of 20)	10	38602081	38728184	126104	1	-34441	nf1b
10	38873900	38874431	532	*	ENSDARG00000033901	3.83882e-07	8.46512e-05	233.23	140.48	88.9	29.34	40.4	23	Intron (ENSDART00000099473/ENSDARG00000033901, intron 5 of 15)	10	38833461	39117251	283791	1	40439	msi2a
10	38876632	38877008	377	*	ENSDARG00000033901	2.15746e-05	0.00183451	106.87	73.14	104.2	29.34	33.13	25	Intron (ENSDART00000099473/ENSDARG00000033901, intron 5 of 15)	10	38833461	39117251	283791	1	43171	msi2a
10	39615698	39616102	405	*	ENSDARG00000012314	0.00149799	0.0419286	170.05	73.14	78.39	41.42	37.17	44	Promoter (5-6kb)	10	39537312	39609850	72539	2	-5848	usp25
10	39618008	39618674	667	*	ENSDARG00000012314	0.000746	0.0255165	1041.82	484.45	374.72	206.22	282.81	190	Promoter (8-9kb)	10	39537312	39609850	72539	2	-8158	usp25
10	39710093	39710275	183	*	ENSDARG00000068894	3.65447e-05	0.00275351	76.62	54.31	37.28	18.12	13.74	12	Distal Intergenic	10	39622827	39682405	59579	2	-27688	nrip1b
10	39721023	39721559	537	*	ENSDARG00000082600	0.000810998	0.0270634	102.17	68.79	103.24	33.65	43.63	31	Distal Intergenic	10	39742405	39742524	120	2	20965	5S_rRNA
10	39730989	39731567	579	*	ENSDARG00000082600	0.00119125	0.035839	303.81	187.55	151.99	69.03	108.28	79	Distal Intergenic	10	39742405	39742524	120	2	10957	5S_rRNA
10	39736376	39736714	339	*	ENSDARG00000082600	0.00168778	0.0455357	195.59	91.97	92.72	48.32	62.22	34	Promoter (5-6kb)	10	39742405	39742524	120	2	5810	5S_rRNA
10	39748177	39748816	640	*	ENSDARG00000082600	0.000612756	0.0223141	455.04	215.79	193.1	69.03	125.24	107	Promoter (5-6kb)	10	39742405	39742524	120	2	-5653	5S_rRNA
10	40009037	40009235	199	*	ENSDARG00000045889	3.81747e-05	0.00285035	28.23	30.41	41.1	5.18	8.08	8	Promoter (6-7kb)	10	39993732	40016124	22393	2	6889	tmprss2
10	40019840	40020130	291	*	ENSDARG00000045889	0.000366831	0.0154422	162.66	78.93	79.34	55.22	14.54	18	Promoter (3-4kb)	10	39993732	40016124	22393	2	-3716	tmprss2
10	40530137	40530433	297	*	ENSDARG00000055279	1.08916e-08	5.14659e-06	69.23	50.69	85.08	14.67	7.27	8	Distal Intergenic	10	40513796	40520386	6591	1	16341	CU633908.1
10	40610453	40610844	392	*	ENSDARG00000053832	5.6372e-08	1.95248e-05	180.13	97.04	110.89	25.02	25.86	30	Promoter (5-6kb)	10	40563412	40604568	41157	2	-5885	itm1
10	41230748	41231142	395	*	ENSDARG00000009806	4.74781e-05	0.00340104	104.18	73.86	104.2	31.93	30.7	31	Distal Intergenic	10	41257326	41269140	11815	1	-26184	smfn
10	42482117	42482329	213	*	ENSDARG00000084656	0.00152927	0.0425162	58.48	31.86	37.28	12.08	21.82	5	Exon (ENSDART00000058622/ENSDARG00000077686, exon 14 of 22)	10	42454839	42454955	117	1	27278	5S_rRNA
10	42541323	42541759	437	*	ENSDARG00000036456	0.000546841	0.0206306	90.07	55.03	26.77	15.53	19.39	17	Promoter (7-8kb)	10	42533962	42567602	33641	1	7361	anxa4
10	42551527	42552181	655	*	ENSDARG00000036456	0.000702774	0.0245337	787.75	527.18	394.79	239.01	268.26	154	Intron (ENSDART00000141657/ENSDARG00000036456, intron 4 of 12)	10	42533962	42567602	33641	1	17565	anxa4
10	43215838	43216293	456	*	ENSDARG00000046010	0.00134904	0.0391064	212.4	123.1	138.61	58.67	51.71	84	Distal Intergenic	10	43194428	43202258	7831	2	-13580	kdm2bb
10	43637141	43637381	241	*	ENSDARG00000038159	0.00187035	0.0490219	41.67	28.97	29.63	18.12	6.46	1	Intron (ENSDART00000099262/ENSDARG00000038159, intron 3 of 11)	10	43560857	43663014	102158	2	25633	tcf7l1a
10	44148732	44148914	183	*	ENSDARG00000090219	1.06356e-05	0.00106605	39.66	20.28	32.5	6.04	1.62	6	Promoter (7-8kb)	10	44127556	44141232	13677	2	-7500	wdr45
10	45182695	45183033	339	*	ENSDARG00000029764	0.000243339	0.0115294	53.1	36.93	51.62	11.22	16.16	17	Promoter (7-8kb)	10	45064986	45175629	110644	2	-7066	mef2ca
10	46080869	46081417	549	*	ENSDARG00000082936	0.00181593	0.0480254	1024.34	407.69	470.31	236.42	271.5	258	Intron (ENSDART00000131439/ENSDARG00000079812, intron 1 of 7)	10	46055663	46055754	92	1	25206	CT956056.1
10	46431233	46431494	262	*	ENSDARG00000041100	5.25329e-09	2.90817e-06	67.89	30.41	63.09	8.63	0.81	0	Intron (ENSDART00000060194/ENSDARG00000041100, intron 5 of 31)	10	46411848	46452117	40270	1	19385	PITPNM2
11	298471	298776	306	*	ENSDARG00000078533	0.000704778	0.0245907	122.33	55.76	75.52	18.98	44.44	18	Promoter (2-3kb)	11	292671	295809	3139	2	-2662	poc1a
11	1851491	1851822	332	*	ENSDARG00000044179	0.000444583	0.0178032	64.53	35.48	88.9	14.67	28.28	14	Intron (ENSDART00000065470/ENSDARG00000044179, intron 1 of 14)	11	1837060	1886059	49000	1	14431	rbms2a
11	2110471	2110668	198	*	ENSDARG00000090023	0.00104576	0.0327337	53.1	39.83	25.81	11.22	5.66	19	Promoter (1-2kb)	11	2108753	2111963	3211	1	1718	hoxc13b
11	2129610	2129832	223	*	ENSDARG00000063611	5.11005e-05	0.00357725	92.08	43.45	34.41	16.39	13.74	11	Promoter (1-2kb)	11	2130843	2135870	5028	1	-1011	SMUG1
11	3742034	3742227	194	*	ENSDARG00000055053	0.000230867	0.0110793	51.75	39.83	48.75	15.53	17.78	10	Distal Intergenic	11	3692744	3708796	16053	2	-33238	CR558302.3
11	3941963	3942295	333	*	ENSDARG00000059327	4.87427e-05	0.00346165	188.2	54.31	33.46	14.67	14.54	25	Distal Intergenic	11	3909992	3922643	12652	2	-19320	gata2a
11	4774520	4774858	339	*	ENSDARG00000045006	8.35212e-09	4.17001e-06	105.53	77.48	70.74	18.98	8.89	14	Distal Intergenic	11	5038317	5551068	512752	1	-263459	ptprga
11	5531878	5532333	456	*	ENSDARG00000006963	2.17043e-05	0.00184435	200.97	113.69	47.8	36.24	25.86	11	Exon (ENSDART00000092552/ENSDARG00000045006, exon 25 of 30)	11	5552987	5574422	21436	1	-20654	cse1l
11	5537258	5537378	121	*	ENSDARG00000006963	0.00141622	0.0404449	21.51	30.41	12.43	3.45	8.08	3	Exon (ENSDART00000092552/ENSDARG00000045006, exon 27 of 30)	11	5552987	5574422	21436	1	-15609	cse1l
11	6145974	6146316	343	*	ENSDARG00000003165	3.2763e-05	0.00252906	190.22	167.28	127.14	18.98	66.26	44	Promoter (3-4kb)	11	6150231	6168142	17912	1	-3915	nr2f6b
11	6148300	6148404	105	*	ENSDARG00000003165	0.000780916	0.026363	121.66	62.28	79.34	14.67	42.02	32	Promoter (1-2kb)	11	6150231	6168142	17912	1	-1827	nr2f6b
11	6802350	6802550	201	*	ENSDARG00000002411	7.62516e-05	0.00486259	45.71	26.07	49.71	7.77	11.31	11	Intron (ENSDART00000139454/ENSDARG00000002411, intron 1 of 3)	11	6767964	6876042	108079	1	34386	pde4cb
11	7788264	7788610	347	*	ENSDARG00000069356	0.0011254	0.034586	118.97	60.1	75.52	27.61	40.4	29	Intron (ENSDART00000091550/ENSDARG00000069356, intron 2 of 19)	11	7774197	7881577	107381	1	14067	lphn2a
11	7789007	7789331	325	*	ENSDARG00000069356	6.00238e-06	0.000688779	33.61	25.34	32.5	7.77	0.81	3	Intron (ENSDART00000091550/ENSDARG00000069356, intron 2 of 19)	11	7774197	7881577	107381	1	14810	lphn2a
11	7896697	7896986	290	*	ENSDARG00000097499	1.21913e-05	0.00117801	59.15	34.76	63.09	7.77	8.89	18	Distal Intergenic	11	7928572	7929372	801	1	-31586	si:ch211-268b10.2
11	8814743	8815067	325	*	ENSDARG00000095163	0.00131037	0.0382974	34.95	44.9	30.59	11.22	12.12	15	Distal Intergenic	11	8660848	8663129	2282	1	153895	ZBED1 (10 of 10)
11	9159852	9160105	254	*	ENSDARG00000086489	0.00065401	0.0233236	88.05	21	25.81	17.26	7.27	7	Intron (ENSDART00000124127/ENSDARG00000086489, intron 10 of 13)	11	9068213	9577765	509553	2	417660	CU179643.1
11	9569315	9569573	259	*	ENSDARG00000086489	1.16775e-09	8.77856e-07	88.05	73.86	70.74	6.04	12.12	15	Promoter (8-9kb)	11	9068213	9577765	509553	2	8192	CU179643.1
11	9870854	9871137	284	*	ENSDARG00000088199	6.65758e-05	0.00438889	45.03	45.62	65.96	0.86	15.35	15	Distal Intergenic	11	9987940	9988057	118	1	-116803	5S_rRNA
11	10048253	10048413	161	*	ENSDARG00000087133	0.000689626	0.024193	42.34	16.66	31.55	7.77	9.7	6	Distal Intergenic	11	10036396	10037914	1519	2	-10339	BX005472.1
11	10056779	10057211	433	*	ENSDARG00000087133	8.8329e-07	0.000159218	62.51	44.9	99.42	9.49	13.74	17	Distal Intergenic	11	10036396	10037914	1519	2	-18865	BX005472.1
11	11121062	11121237	176	*	ENSDARG00000077474	0.00188078	0.0492561	34.28	31.14	23.9	13.81	8.89	5	Intron (ENSDART00000111091/ENSDARG00000077474, intron 9 of 29)	11	11085923	11175444	89522	1	35139	PLA2R1
11	11502256	11502671	416	*	ENSDARG00000091697	0.00118999	0.0358318	71.25	10.86	3.82	4.31	4.04	5	Promoter (<=1kb)	11	11502282	11502580	299	2	0	Metazoa_SRP
11	11871945	11872344	400	*	ENSDARG00000070787	0.000588475	0.0216963	156.61	71.69	105.15	33.65	22.62	56	Intron (ENSDART00000003891/ENSDARG00000070787, intron 1 of 15)	11	11840951	11902608	61658	1	30994	jupa
11	12044364	12044561	198	*	ENSDARG00000062913	0.000590048	0.0217339	49.07	16.66	46.84	14.67	3.23	9	Promoter (8-9kb)	11	12029069	12035805	6737	2	-8559	BX004880.1
11	12459612	12460284	673	*	ENSDARG00000090989	0.000655268	0.0233497	41.67	11.59	21.99	0	2.42	10	Promoter (<=1kb)	11	12459987	12484014	24028	1	0	sp2
11	13803988	13804323	336	*	ENSDARG00000095540	0.0010672	0.0332704	138.46	72.41	177.8	28.47	63.83	45	Promoter (<=1kb)	11	13801533	13803930	2398	2	-58	sid1
11	14132557	14132777	221	*	ENSDARG00000083580	2.2605e-05	0.00190014	49.74	23.17	70.74	14.67	5.66	7	Distal Intergenic	11	14050364	14050482	119	1	82193	5S_rRNA
11	14628274	14628726	453	*	ENSDARG00000079740	2.45093e-05	0.00202927	136.44	100.66	86.03	16.39	46.87	13	Distal Intergenic	11	14673140	14882992	209853	1	-44414	EFNA2 (2 of 2)
11	16802663	16802929	267	*	ENSDARG00000075625	1.7089e-05	0.00152764	124.35	65.17	47.8	12.94	26.66	15	Distal Intergenic	11	16714442	16779636	65195	2	-23027	lrig1
11	17278175	17278766	592	*	ENSDARG00000085349	0.000278723	0.0127163	151.23	77.48	124.27	34.51	37.98	52	Intron (ENSDART00000122222/ENSDARG00000044914, intron 2 of 10)	11	17310482	17310596	115	1	-31716	5S_rRNA
11	17302894	17303418	525	*	ENSDARG00000085349	2.07018e-09	1.35595e-06	280.28	145.55	171.11	23.3	46.06	27	Promoter (7-8kb)	11	17310482	17310596	115	1	-7064	5S_rRNA
11	17317557	17317798	242	*	ENSDARG00000085349	2.38774e-10	2.42159e-07	97.46	42.72	68.83	6.9	2.42	9	Promoter (7-8kb)	11	17310482	17310596	115	1	7075	5S_rRNA
11	17318321	17318664	344	*	ENSDARG00000085349	3.01098e-10	2.84554e-07	172.07	73.14	132.87	3.45	19.39	14	Promoter (7-8kb)	11	17310482	17310596	115	1	7839	5S_rRNA
11	17319157	17319255	99	*	ENSDARG00000085349	1.5e-05	0.00138012	18.82	21.72	22.94	2.59	0	3	Promoter (8-9kb)	11	17310482	17310596	115	1	8675	5S_rRNA
11	17322339	17322560	222	*	ENSDARG00000085349	0.00119609	0.0359339	30.92	23.17	65.96	5.18	16.97	11	Intron (ENSDART00000122222/ENSDARG00000044914, intron 1 of 10)	11	17310482	17310596	115	1	11857	5S_rRNA
11	17332619	17332911	293	*	ENSDARG00000085349	0.000662752	0.0235339	155.94	63.72	60.22	28.47	37.98	26	Intron (ENSDART00000122222/ENSDARG00000044914, intron 1 of 10)	11	17310482	17310596	115	1	22137	5S_rRNA
11	18439693	18440074	382	*	ENSDARG00000096988	0.000230002	0.0110458	151.23	27.52	43.02	10.35	14.54	24	Distal Intergenic	11	18456417	18462982	6566	1	-16343	cishb
11	19057404	19057711	308	*	ENSDARG00000077404	1.10784e-05	0.0010963	378.42	188.28	173.98	44.01	70.3	80	Distal Intergenic	11	19085815	19119912	34098	1	-28104	ncoa3
11	19081684	19082018	335	*	ENSDARG00000077404	1.53888e-05	0.00140807	170.05	89.07	92.72	30.2	42.02	21	Promoter (3-4kb)	11	19085815	19119912	34098	1	-3797	ncoa3
11	19085298	19085656	359	*	ENSDARG00000077404	0.000245524	0.011597	168.04	87.62	103.24	29.34	51.71	41	Promoter (<=1kb)	11	19085815	19119912	34098	1	-159	ncoa3
11	19086044	19086331	288	*	ENSDARG00000077404	0.000471107	0.0185344	117.62	84	84.12	25.89	42.83	39	Promoter (<=1kb)	11	19085815	19119912	34098	1	229	ncoa3
11	19166580	19166774	195	*	ENSDARG00000040764	0.000302519	0.0134495	126.36	102.1	109.93	18.12	57.37	35	Distal Intergenic	11	19124535	19125647	1113	2	-40933	id1
11	19286565	19286771	207	*	ENSDARG00000003169	9.74379e-07	0.000169184	40.33	23.9	37.28	0	5.66	5	Promoter (6-7kb)	11	19293474	19511153	217680	1	-6703	magi1b
11	19856952	19857176	225	*	ENSDARG00000037593	0.00112366	0.0345744	67.89	45.62	43.02	16.39	25.05	15	Promoter (2-3kb)	11	19854555	19888898	34344	1	2397	prickle2
11	20848059	20848243	185	*	ENSDARG00000070680	1.60216e-05	0.00144971	6.05	26.79	65	2.59	4.04	2	Distal Intergenic	11	20746609	20750209	3601	1	101450	cdh4
11	21775950	21776199	250	*	ENSDARG00000057923	0.00168486	0.0454826	71.25	27.52	75.52	12.94	12.12	31	Distal Intergenic	11	21747377	21748605	1229	1	28573	ogfrl2
11	22047161	22047417	257	*	ENSDARG00000002552	7.78601e-05	0.00493841	80.66	54.31	51.62	12.94	25.05	16	Promoter (3-4kb)	11	21987879	22051373	63495	2	3956	mapkapk2a
11	22482378	22482743	366	*	ENSDARG00000084301	2.12606e-06	0.000309796	73.26	68.79	77.43	10.35	25.05	15	Promoter (<=1kb)	11	22483723	22483839	117	1	-980	5S_rRNA
11	22482817	22483042	226	*	ENSDARG00000084301	0.00161041	0.0440978	45.71	23.17	19.12	6.9	8.89	10	Promoter (<=1kb)	11	22483723	22483839	117	1	-681	5S_rRNA
11	22489751	22489853	103	*	ENSDARG00000084301	6.29323e-06	0.000712881	43.02	9.41	21.99	0.86	0	3	Promoter (6-7kb)	11	22483723	22483839	117	1	6028	5S_rRNA
11	22555281	22555657	377	*	ENSDARG00000088278	3.9634e-06	0.00050277	166.69	81.83	56.4	7.77	29.09	19	Distal Intergenic	11	22540810	22540902	93	2	-14379	CR812468.1
11	22661999	22662389	391	*	ENSDARG00000088528	0.000108024	0.00624779	95.44	60.83	83.16	8.63	33.13	24	Distal Intergenic	11	22585676	22585790	115	2	-76209	5S_rRNA
11	22666411	22666631	221	*	ENSDARG00000076120	6.73466e-08	2.23321e-05	53.77	66.62	76.47	11.22	7.27	16	Distal Intergenic	11	22743953	22927597	183645	1	-77322	foxp4
11	22850682	22851107	426	*	ENSDARG00000089564	5.39662e-06	0.000635245	222.48	137.59	184.49	37.97	60.6	58	Intron (ENSDART00000114288/ENSDARG00000076120, intron 4 of 17)	11	22944255	22997866	53612	1	-93148	MDFI
11	22852552	22852910	359	*	ENSDARG00000089564	4.92502e-09	2.77285e-06	229.2	123.1	188.32	44.87	23.43	17	Intron (ENSDART00000114288/ENSDARG00000076120, intron 4 of 17)	11	22944255	22997866	53612	1	-91345	MDFI
11	22859644	22860097	454	*	ENSDARG00000089564	2.35835e-07	5.78349e-05	143.84	111.52	184.49	42.28	29.9	33	Intron (ENSDART00000114288/ENSDARG00000076120, intron 5 of 17)	11	22944255	22997866	53612	1	-84158	MDFI
11	22917782	22918349	568	*	ENSDARG00000089564	6.61092e-06	0.000736261	569.3	223.76	282.95	74.21	99.39	103	Intron (ENSDART00000114288/ENSDARG00000076120, intron 16 of 17)	11	22944255	22997866	53612	1	-25906	MDFI
11	24647060	24647528	469	*	ENSDARG00000061099	0.00140851	0.0403634	178.79	51.41	73.61	18.12	47.67	30	Intron (ENSDART00000086720/ENSDARG00000061099, intron 1 of 19)	11	24630839	24802491	171653	1	16221	nfasca
11	25320877	25321155	279	*	ENSDARG00000062237	3.08166e-05	0.00242696	86.71	35.48	55.44	19.85	10.5	12	Intron (ENSDART00000103752/ENSDARG00000055552, intron 4 of 14)	11	25281984	25289624	7641	1	38893	nfs1
11	25689677	25690150	474	*	ENSDARG00000012506	0.000264056	0.0122199	507.47	191.17	247.58	104.4	113.12	99	Promoter (2-3kb)	11	25692526	25716677	24152	1	-2376	rnpep
11	25883501	25883818	318	*	ENSDARG00000085375	2.7642e-06	0.000382959	207.02	86.17	68.83	14.67	31.51	25	Intron (ENSDART00000008038/ENSDARG00000018423, intron 1 of 20)	11	25901330	25901446	117	2	17628	5S_rRNA
11	25925750	25926006	257	*	ENSDARG00000044874	5.34627e-06	0.000632131	132.41	85.45	75.52	25.02	32.32	18	Promoter (2-3kb)	11	25928264	25975363	47100	1	-2258	ARHGAP39 (1 of 3)
11	26364288	26364520	233	*	ENSDARG00000026098	0.00039564	0.0163429	82.67	47.79	29.63	12.94	16.97	18	Promoter (<=1kb)	11	26364410	26369478	5069	1	0	RAB7B
11	26389576	26389839	264	*	ENSDARG00000015990	0.00126833	0.0374001	88.05	44.9	43.97	12.94	32.32	10	Promoter (5-6kb)	11	26369999	26394955	24957	2	5116	hcfc1a
11	26831425	26831680	256	*	ENSDARG00000089449	0.000311201	0.0137103	63.85	53.59	50.66	12.94	18.58	25	Intron (ENSDART00000144115/ENSDARG00000006601, intron 3 of 7)	11	26797637	26805137	7501	2	-26288	KAZN (3 of 3)
11	27528692	27528865	174	*	ENSDARG00000007494	5.8674e-05	0.00399951	63.18	46.35	44.93	22.43	5.66	4	Promoter (4-5kb)	11	27498093	27523959	25867	2	-4733	st3gal2l
11	28189451	28189773	323	*	ENSDARG00000015156	3.67682e-06	0.000476934	231.89	158.59	113.75	48.32	50.91	25	Intron (ENSDART00000113707/ENSDARG00000015156, intron 14 of 32)	11	28153322	28260572	107251	1	36129	fbln2
11	28203250	28203480	231	*	ENSDARG00000015156	5.75072e-05	0.00394436	126.36	55.76	77.43	30.2	6.46	24	Intron (ENSDART00000113707/ENSDARG00000015156, intron 17 of 32)	11	28153322	28260572	107251	1	49928	fbln2
11	28205512	28205848	337	*	ENSDARG00000015156	4.44612e-06	0.000547798	146.53	124.55	184.49	22.43	58.99	31	Intron (ENSDART00000113707/ENSDARG00000015156, intron 17 of 32)	11	28153322	28260572	107251	1	52190	fbln2
11	29144353	29144611	259	*	ENSDARG00000021539	2.0878e-05	0.00179139	45.03	59.38	68.83	6.9	0.81	21	Intron (ENSDART00000043756/ENSDARG00000021539, intron 1 of 15)	11	29094981	29301026	206046	1	49372	ephb2b
11	29372107	29372417	311	*	ENSDARG00000087745	3.61384e-05	0.00272542	102.84	48.52	37.28	10.35	10.5	22	Intron (ENSDART00000122319/ENSDARG00000087745, intron 1 of 1)	11	29354291	29390821	36531	1	17816	LRRC38 (2 of 2)
11	29451981	29452753	773	*	ENSDARG00000044803	1.43201e-10	1.57889e-07	378.42	325.86	280.08	47.46	72.72	65	Distal Intergenic	11	29467573	29491448	23876	2	38695	dhrs3b
11	29862661	29862802	142	*	ENSDARG00000031049	9.27633e-05	0.00560616	38.98	19.55	26.77	9.49	2.42	3	Intron (ENSDART00000123245/ENSDARG00000031049, intron 1 of 9)	11	29519756	29959037	439282	2	96235	igsf21a
11	30412505	30412611	107	*	ENSDARG00000070709	0.000154914	0.00817564	55.12	7.24	17.21	0	0	7	Promoter (3-4kb)	11	30415872	30416933	1062	1	-3261	wu:fi42e03
11	31026572	31026866	295	*	ENSDARG00000012949	6.98267e-06	0.000769245	292.38	197.69	88.9	36.24	54.95	45	Promoter (6-7kb)	11	30982901	31033675	50775	2	6809	SCML2
11	31759075	31759385	311	*	ENSDARG00000006923	1.46106e-06	0.000230955	98.8	63.72	106.11	9.49	6.46	31	Intron (ENSDART00000150130/ENSDARG00000006923, intron 3 of 46)	11	31693397	31900366	206970	1	65678	cacna1ab
11	32107099	32107387	289	*	ENSDARG00000001897	3.6432e-07	8.15607e-05	181.48	98.48	121.4	12.94	41.21	21	Promoter (5-6kb)	11	32083215	32101155	17941	2	-5944	man2b1
11	32122839	32123143	305	*	ENSDARG00000001897	6.3146e-06	0.000714518	86.71	98.48	81.25	17.26	33.94	20	Distal Intergenic	11	32083215	32101155	17941	2	-21684	man2b1
11	32829881	32830326	446	*	ENSDARG00000085879	0.000575876	0.0213725	251.38	107.9	125.23	54.36	73.53	38	Promoter (2-3kb)	11	32827766	32827880	115	1	2115	5S_rRNA
11	32840648	32840873	226	*	ENSDARG00000085879	2.1716e-06	0.000315736	51.75	44.17	51.62	3.45	12.12	12	Intron (ENSDART00000139900/ENSDARG00000090785, intron 13 of 19)	11	32827766	32827880	115	1	12882	5S_rRNA
11	32970578	32970883	306	*	ENSDARG00000085105	7.53277e-05	0.00482871	78.64	80.38	152.95	24.16	33.94	37	Distal Intergenic	11	32890583	32890699	117	1	79995	5S_rRNA
11	32970893	32971263	371	*	ENSDARG00000085105	1.24603e-06	0.000205561	103.51	94.86	139.56	16.39	34.75	30	Distal Intergenic	11	32890583	32890699	117	1	80310	5S_rRNA
11	33116512	33116862	351	*	ENSDARG00000097963	7.01269e-11	8.83652e-08	198.28	87.62	146.26	23.3	8.08	17	Distal Intergenic	11	33318515	33323435	4921	1	-201653	si:dkey-15k16.1
11	33121844	33122556	713	*	ENSDARG00000097963	7.06569e-07	0.000134225	1802.68	706.04	684.44	264.89	250.49	199	Distal Intergenic	11	33318515	33323435	4921	1	-195959	si:dkey-15k16.1
11	33126060	33126233	174	*	ENSDARG00000097963	0.00162854	0.0444175	161.31	68.79	76.47	14.67	54.14	32	Distal Intergenic	11	33318515	33323435	4921	1	-192282	si:dkey-15k16.1
11	33281413	33281762	350	*	ENSDARG00000097963	0.00141229	0.0404102	165.35	65.9	84.12	36.24	44.44	38	Exon (ENSDART00000155469/ENSDARG00000096934, exon 3 of 3)	11	33318515	33323435	4921	1	-36753	si:dkey-15k16.1
11	33950860	33951192	333	*	ENSDARG00000075698	0.000297147	0.0132901	57.13	31.14	57.36	20.71	7.27	13	Distal Intergenic	11	34121723	34127336	5614	1	-170531	BX119916.1
11	34207132	34207329	198	*	ENSDARG00000085885	0.000843397	0.0279428	56.46	55.76	26.77	17.26	12.93	16	Promoter (<=1kb)	11	34207512	34207628	117	2	299	5S_rRNA
11	34594708	34595051	344	*	ENSDARG00000003974	8.35376e-05	0.00520371	182.82	120.93	58.31	46.59	29.09	16	Exon (ENSDART00000087690/ENSDARG00000061497, exon 22 of 29)	11	34654440	34678976	24537	1	-59389	spoplb
11	35062556	35063088	533	*	ENSDARG00000068193	2.98116e-06	0.000407049	127.71	160.04	153.9	34.51	41.21	53	Distal Intergenic	11	35042381	35060393	18013	1	20175	tmem44
11	36375552	36375872	321	*	ENSDARG00000055373	0.00089793	0.0292691	100.15	90.52	49.71	33.65	33.94	20	Intron (ENSDART00000031441/ENSDARG00000055373, intron 1 of 17)	11	36289347	36410500	121154	2	34628	sema3fb
11	37179592	37179912	321	*	ENSDARG00000029402	0.000372649	0.0156162	262.13	146.28	126.18	39.69	75.95	68	Promoter (1-2kb)	11	37123786	37181817	58032	2	1905	sort1a
11	37569743	37570190	448	*	ENSDARG00000078760	7.3929e-06	0.000804391	257.43	223.04	174.93	61.26	59.79	83	Intron (ENSDART00000002055/ENSDARG00000078760, intron 12 of 37)	11	37530200	37606186	75987	2	35996	cacna2d3
11	37580804	37581401	598	*	ENSDARG00000078760	5.64027e-07	0.000112898	201.64	246.21	216.04	64.71	69.49	56	Exon (ENSDART00000002055/ENSDARG00000078760, exon 10 of 38)	11	37530200	37606186	75987	2	24785	cacna2d3
11	38439530	38439929	400	*	ENSDARG00000089282	0.0012601	0.0372422	344.14	202.04	259.05	81.97	137.36	115	Promoter (1-2kb)	11	38410181	38437594	27414	2	-1936	CU929160.1
11	38592560	38592791	232	*	ENSDARG00000096893	1.82131e-12	4.46248e-09	55.79	49.24	82.21	0	2.42	2	Promoter (3-4kb)	11	38588532	38596246	7715	2	3455	si:ch1073-219h3.1
11	38831839	38832148	310	*	ENSDARG00000055238	6.33262e-05	0.0042227	51.75	5.79	61.18	6.04	3.23	7	Exon (ENSDART00000129918/ENSDARG00000055238, exon 6 of 14)	11	38818824	38842624	23801	1	13015	kif17
11	38978156	38978528	373	*	ENSDARG00000030297	1.82816e-05	0.00160611	88.05	52.14	62.13	22.43	12.12	19	Promoter (8-9kb)	11	38969549	38994099	24551	1	8607	AL929022.1
11	39056747	39057033	287	*	ENSDARG00000070213	0.00117208	0.0354783	56.46	40.55	44.93	22.43	7.27	18	Distal Intergenic	11	39014482	39046271	31790	2	-10476	etnk2
11	39168678	39169026	349	*	ENSDARG00000070214	7.48678e-05	0.00480388	165.35	43.45	154.86	42.28	21.01	25	Promoter (7-8kb)	11	39115699	39161277	45579	2	-7401	slc41a1
11	39320752	39321071	320	*	ENSDARG00000080100	1.05566e-05	0.00105973	112.25	47.07	86.03	16.39	24.24	20	Distal Intergenic	11	39340847	39340926	80	2	19855	dre-mir-135c-1
11	39910891	39911386	496	*	ENSDARG00000023609	0.000102669	0.00601325	143.17	105	120.45	50.91	33.94	46	Distal Intergenic	11	39958895	40108036	149142	1	-47509	epha8
11	40071997	40072483	487	*	ENSDARG00000095098	0.000487562	0.0189731	167.36	95.59	154.86	52.63	65.45	35	Intron (ENSDART00000041800/ENSDARG00000023609, intron 3 of 16)	11	40125513	40127684	2172	2	55201	si:ch211-122l14.3
11	40202052	40202445	394	*	ENSDARG00000095680	0.000142565	0.00766454	109.56	75.31	149.12	41.42	29.09	41	Distal Intergenic	11	40179681	40181445	1765	2	-20607	si:ch211-122l14.8
11	40454460	40454716	257	*	ENSDARG00000086430	4.43185e-05	0.00321122	35.62	36.93	82.21	18.12	8.89	4	Promoter (9-10kb)	11	40443274	40445236	1963	2	-9224	CABZ01044775.1
11	40457368	40457713	346	*	ENSDARG00000086430	0.000343563	0.0147107	528.97	270.11	344.13	163.08	154.33	79	Distal Intergenic	11	40443274	40445236	1963	2	-12132	CABZ01044775.1
11	40462270	40462630	361	*	ENSDARG00000086430	5.20728e-11	7.28408e-08	193.58	102.1	195.96	29.34	7.27	9	Distal Intergenic	11	40443274	40445236	1963	2	-17034	CABZ01044775.1
11	40501891	40502337	447	*	ENSDARG00000086430	8.62541e-05	0.00533525	104.18	105.72	95.59	25.02	33.13	46	Distal Intergenic	11	40443274	40445236	1963	2	-56655	CABZ01044775.1
11	41607213	41607366	154	*	ENSDARG00000089489	1.79979e-05	0.00159176	61.84	38.38	25.81	9.49	0.81	10	Promoter (4-5kb)	11	41579896	41602788	22893	2	-4425	CR762484.3
11	42038852	42039297	446	*	ENSDARG00000026398	1.10916e-07	3.23954e-05	168.71	155.69	109.93	41.42	32.32	23	Exon (ENSDART00000047616/ENSDARG00000026398, exon 6 of 23)	11	42025785	42081244	55460	1	13067	MMEL1
11	42228036	42228234	199	*	ENSDARG00000006341	0.00176642	0.0470338	45.03	32.59	72.65	15.53	6.46	26	Promoter (9-10kb)	11	42207676	42218581	10906	2	-9455	tas1r3
11	42228470	42228749	280	*	ENSDARG00000006341	5.18972e-08	1.83594e-05	120.31	54.31	100.37	16.39	11.31	20	Promoter (9-10kb)	11	42207676	42218581	10906	2	-9889	tas1r3
11	42262577	42262894	318	*	ENSDARG00000006341	0.000199188	0.00988899	187.53	149.9	259.05	76.79	80.8	64	Distal Intergenic	11	42207676	42218581	10906	2	-43996	tas1r3
11	42294353	42294667	315	*	ENSDARG00000070171	1.29404e-10	1.45095e-07	155.26	101.38	148.17	13.81	22.62	25	Distal Intergenic	11	42308073	42322122	14050	1	-13406	errfi1
11	42479117	42479519	403	*	ENSDARG00000091353	0.00171743	0.0460913	82.67	114.41	98.46	50.05	41.21	37	Intron (ENSDART00000124068/ENSDARG00000091353, intron 1 of 4)	11	42411477	42499689	88213	2	20170	PAX7 (3 of 3)
11	43210174	43210356	183	*	ENSDARG00000060756	1.77412e-07	4.70401e-05	44.36	47.07	67.87	7.77	10.5	9	Promoter (6-7kb)	11	43183426	43204066	20641	2	-6108	abhd6a
11	43479949	43480539	591	*	ENSDARG00000054458	1.06628e-06	0.000181801	291.04	99.21	165.37	39.69	42.02	40	Intron (ENSDART00000104444/ENSDARG00000054458, intron 3 of 22)	11	43412418	43522538	110121	2	41999	slmapa
11	44203322	44203607	286	*	ENSDARG00000036402	2.82864e-05	0.00226819	84.69	67.35	25.81	8.63	14.54	16	Promoter (6-7kb)	11	44145729	44210549	64821	2	6942
11	44267599	44268069	471	*	ENSDARG00000032705	2.44315e-05	0.00202537	484.61	343.97	324.06	106.13	154.33	126	Promoter (<=1kb)	11	44267889	44270030	2142	1	0	foxg1b
11	44392116	44392520	405	*	ENSDARG00000086826	0.00150284	0.0420376	225.84	115.86	130	65.58	68.68	61	Distal Intergenic	11	44488333	44500653	12321	1	-95813	sult6b1
11	44429877	44430418	542	*	ENSDARG00000086826	1.6228e-07	4.37291e-05	820.68	480.11	427.3	114.76	173.73	89	Distal Intergenic	11	44488333	44500653	12321	1	-57915	sult6b1
11	44451121	44451580	460	*	ENSDARG00000086826	6.31412e-07	0.000123764	164.67	108.62	92.72	36.24	27.47	22	Distal Intergenic	11	44488333	44500653	12321	1	-36753	sult6b1
11	44853245	44853522	278	*	ENSDARG00000041425	0.00167238	0.0452493	79.31	52.86	29.63	19.85	12.12	24	Distal Intergenic	11	44694697	44697039	2343	2	-156206	CU862021.1
11	44870730	44870994	265	*	ENSDARG00000041425	0.00059483	0.0218674	191.56	123.1	108.97	48.32	55.75	62	Distal Intergenic	11	44694697	44697039	2343	2	-173691	CU862021.1
11	44875438	44875872	435	*	ENSDARG00000020884	3.20414e-05	0.00248934	157.28	134.69	160.59	67.3	40.4	38	Distal Intergenic	11	45001734	45053439	51706	2	177567	gli2b
11	44888686	44888980	295	*	ENSDARG00000020884	0.000741491	0.0254553	60.49	41.28	61.18	8.63	20.2	25	Distal Intergenic	11	45001734	45053439	51706	2	164459	gli2b
11	44959697	44959982	286	*	ENSDARG00000020884	1.77667e-06	0.000270504	54.44	61.55	92.72	16.39	13.74	18	Distal Intergenic	11	45001734	45053439	51706	2	93457	gli2b
11	45026724	45027116	393	*	ENSDARG00000020884	4.68569e-10	4.10566e-07	180.81	163.66	194.05	28.47	20.2	44	Intron (ENSDART00000017912/ENSDARG00000020884, intron 5 of 9)	11	45001734	45053439	51706	2	26323	gli2b
11	45542115	45542461	347	*	ENSDARG00000006275	4.15868e-06	0.000523526	109.56	97.76	106.11	33.65	5.66	24	Distal Intergenic	11	45568995	45572264	3270	1	-26534	irf2bp2b
11	45616496	45617055	560	*	ENSDARG00000044638	1.59869e-08	6.9467e-06	690.96	422.9	558.26	88.01	88.07	165	Distal Intergenic	11	45644227	45649295	5069	2	32240	map1lc3c
11	46360543	46361397	855	*	ENSDARG00000090605	0.000364666	0.0153706	647.94	355.55	526.71	182.92	205.24	220	Promoter (<=1kb)	11	46361112	46362120	1009	1	0	FILIP1L (2 of 2)
11	46432344	46432606	263	*	ENSDARG00000078740	0.000482162	0.0188238	31.59	10.86	32.5	6.04	6.46	2	Promoter (<=1kb)	11	46433277	46442263	8987	1	-671	il1rapl1b
12	192521	192853	333	*	ENSDARG00000076267	0.000561651	0.0210393	117.62	64.45	82.21	18.12	47.67	19	Promoter (<=1kb)	12	193155	222900	29746	1	-302	MYOCD
12	438095	438499	405	*	ENSDARG00000059903	0.000257785	0.0120065	104.85	55.03	72.65	33.65	22.62	21	Promoter (4-5kb)	12	427585	443123	15539	2	4624	hs3st3l
12	1186131	1186366	236	*	ENSDARG00000037361	0.00143339	0.0407498	68.56	44.9	71.69	17.26	33.94	16	Promoter (<=1kb)	12	1179851	1187204	7354	2	838	kdelr2b
12	1527186	1527338	153	*	ENSDARG00000040450	0.00109863	0.0340017	23.52	21	31.55	6.9	3.23	10	Intron (ENSDART00000059207/ENSDARG00000040450, intron 4 of 6)	12	1490997	1566132	75136	1	36189	pemt
12	1747440	1747751	312	*	ENSDARG00000059090	1.31682e-05	0.00124893	62.51	42.72	57.36	12.94	16.97	11	Distal Intergenic	12	1733463	1734602	1140	2	-12838	SSTR2 (1 of 2)
12	1764678	1765035	358	*	ENSDARG00000089127	9.35233e-14	3.99157e-10	179.46	94.86	140.52	10.35	14.54	16	Promoter (4-5kb)	12	1769462	1787100	17639	1	-4427	SLC39A11
12	2165517	2165886	370	*	ENSDARG00000003293	1.85265e-07	4.84429e-05	123	67.35	148.17	11.22	16.16	32	Promoter (8-9kb)	12	2151822	2157414	5593	2	-8103	sox9a
12	2166465	2166735	271	*	ENSDARG00000003293	5.87103e-13	1.8946e-09	72.59	71.69	124.27	6.04	2.42	10	Promoter (9-10kb)	12	2151822	2157414	5593	2	-9051	sox9a
12	2317268	2317590	323	*	ENSDARG00000003293	0.000283412	0.0128245	75.28	40.55	52.58	15.53	13.74	24	Distal Intergenic	12	2151822	2157414	5593	2	-159854	sox9a
12	2832748	2833318	571	*	ENSDARG00000089524	0.00107923	0.0335426	386.48	269.38	186.4	88.01	137.36	110	Promoter (8-9kb)	12	2841703	2841914	212	1	-8385	U3
12	3556297	3556823	527	*	ENSDARG00000083034	2.79054e-06	0.000385801	196.27	177.41	230.38	48.32	74.34	55	Exon (ENSDART00000152316/ENSDARG00000096532, exon 18 of 21)	12	3575077	3575159	83	1	-18254	CU467986.1
12	3559111	3559324	214	*	ENSDARG00000083034	0.00158146	0.0435372	45.71	36.21	66.91	18.98	11.31	23	Intron (ENSDART00000152316/ENSDARG00000096532, intron 17 of 20)	12	3575077	3575159	83	1	-15753	CU467986.1
12	5298246	5298488	243	*	ENSDARG00000096616	4.78044e-05	0.00341229	58.48	58.66	56.4	14.67	3.23	22	Promoter (2-3kb)	12	5295951	5302083	6133	1	2295	si:ch211-255p10.3
12	6245788	6246173	386	*	ENSDARG00000079166	1.04043e-09	8.09751e-07	142.49	97.04	107.06	26.75	14.54	13	Promoter (9-10kb)	12	6204222	6256035	51814	2	9862	ace
12	6500390	6500963	574	*	ENSDARG00000087921	0.000479344	0.018747	234.58	170.17	175.89	48.32	75.15	98	Distal Intergenic	12	6387704	6427874	40171	2	-72516	PLCE1
12	6537145	6537339	195	*	ENSDARG00000087921	0.000857705	0.0282591	34.95	28.24	19.12	6.9	4.04	11	Intron (ENSDART00000153286/ENSDARG00000096779, intron 2 of 2)	12	6387704	6427874	40171	2	-109271	PLCE1
12	6776565	6776768	204	*	ENSDARG00000012829	0.00146409	0.0413912	47.05	49.24	26.77	1.73	8.89	22	Intron (ENSDART00000142418/ENSDARG00000029621, intron 1 of 5)	12	6801178	6826667	25490	1	-24410	asah2
12	7047083	7047311	229	*	ENSDARG00000045219	0.00161712	0.0442138	58.48	36.21	34.41	17.26	18.58	8	Intron (ENSDART00000043236/ENSDARG00000031702, intron 4 of 17)	12	7149323	7151441	2119	1	-102012	dkk1b
12	7469661	7470071	411	*	ENSDARG00000085451	5.25213e-05	0.00365936	144.51	89.07	209.35	44.87	26.66	55	Intron (ENSDART00000106391/ENSDARG00000008127, intron 5 of 30)	12	7391895	7392009	115	1	77766	5S_rRNA
12	7781933	7782185	253	*	ENSDARG00000096624	1.09273e-06	0.000185355	86.71	36.93	77.43	14.67	10.5	14	Distal Intergenic	12	7821359	7829438	8080	2	47253	si:dkey-187i8.2
12	9288341	9289057	717	*	ENSDARG00000042826	2.49049e-05	0.00205303	305.15	144.1	150.08	44.01	52.52	73	Distal Intergenic	12	9238040	9258480	20441	2	-29861	egr2b
12	9455231	9455579	349	*	ENSDARG00000085058	0.000650625	0.0232594	98.13	45.62	59.27	12.94	25.05	29	Intron (ENSDART00000113148/ENSDARG00000079939, intron 2 of 26)	12	9533685	9533816	132	2	78237	5S_rRNA
12	9462457	9462670	214	*	ENSDARG00000085058	0.000976495	0.0311171	35.62	24.62	46.84	8.63	13.74	11	Intron (ENSDART00000113148/ENSDARG00000079939, intron 2 of 26)	12	9533685	9533816	132	2	71146	5S_rRNA
12	9625207	9625666	460	*	ENSDARG00000087400	5.19656e-05	0.00362687	313.22	174.52	159.64	58.67	71.91	77	Exon (ENSDART00000021628/ENSDARG00000004160, exon 6 of 8)	12	9614395	9614509	115	2	-10698	5S_rRNA
12	9645628	9645952	325	*	ENSDARG00000087400	2.82851e-05	0.00226819	137.79	104.28	53.53	10.35	24.24	35	Distal Intergenic	12	9614395	9614509	115	2	-31119	5S_rRNA
12	9666823	9667200	378	*	ENSDARG00000033999	3.38567e-05	0.00258782	86.03	79.66	76.47	23.3	33.13	15	Distal Intergenic	12	9708963	9712555	3593	2	45355	cyp26a1
12	9678592	9678920	329	*	ENSDARG00000033999	0.000580686	0.0214847	163.33	120.21	91.77	50.91	50.91	46	Distal Intergenic	12	9708963	9712555	3593	2	33635	cyp26a1
12	9684033	9684226	194	*	ENSDARG00000033999	3.4636e-07	7.8604e-05	38.31	45.62	39.19	9.49	4.04	4	Distal Intergenic	12	9708963	9712555	3593	2	28329	cyp26a1
12	9708362	9708606	245	*	ENSDARG00000033999	5.14386e-14	2.52064e-10	140.48	82.55	57.36	4.31	6.46	1	Promoter (3-4kb)	12	9708963	9712555	3593	2	3949	cyp26a1
12	9712011	9712939	929	*	ENSDARG00000033999	0.00152539	0.0424463	526.29	270.11	299.2	77.66	195.54	139	Promoter (<=1kb)	12	9708963	9712555	3593	2	0	cyp26a1
12	9717816	9718313	498	*	ENSDARG00000033999	7.00428e-10	5.94053e-07	571.32	286.76	230.38	41.42	72.72	32	Promoter (5-6kb)	12	9708963	9712555	3593	2	-5261	cyp26a1
12	11359263	11359610	348	*	ENSDARG00000010957	0.000275412	0.0126108	65.2	75.31	88.9	22.43	29.9	31	Intron (ENSDART00000126428/ENSDARG00000010957, intron 1 of 12)	12	11278305	11379187	100883	2	19577	mpp2b
12	12185111	12185492	382	*	ENSDARG00000056783	6.08629e-05	0.00410331	395.22	215.07	179.71	52.63	113.93	55	Promoter (1-2kb)	12	12186820	12263281	76462	1	-1328	raraa
12	12265084	12265412	329	*	ENSDARG00000020041	1.6174e-08	6.97052e-06	122.33	73.14	67.87	11.22	9.7	21	Promoter (8-9kb)	12	12273914	12304820	30907	1	-8502	C12H16orf62
12	12897425	12897908	484	*	ENSDARG00000039602	9.91592e-06	0.00100842	88.05	59.38	78.39	11.22	2.42	27	Distal Intergenic	12	12874158	12874933	776	2	-22492	atoh1c
12	12914446	12914745	300	*	ENSDARG00000039602	9.0874e-06	0.000937129	112.25	54.31	75.52	9.49	17.78	28	Distal Intergenic	12	12874158	12874933	776	2	-39513	atoh1c
12	13586635	13587032	398	*	ENSDARG00000083935	8.20748e-07	0.000150196	367.66	265.04	314.5	94.91	83.23	99	Intron (ENSDART00000152431/ENSDARG00000044161, intron 2 of 16)	12	13441260	13441375	116	2	-145260	5S_rRNA
12	13840940	13841377	438	*	ENSDARG00000091535	9.10915e-05	0.00554121	172.74	33.31	62.13	7.77	29.9	15	Intron (ENSDART00000152431/ENSDARG00000044161, intron 4 of 16)	12	14060982	14187273	126292	2	345896	ccser2
12	13908862	13909213	352	*	ENSDARG00000091535	0.00122941	0.0365659	160.64	63	70.74	22.43	51.71	22	Intron (ENSDART00000152431/ENSDARG00000044161, intron 12 of 16)	12	14060982	14187273	126292	2	278060	ccser2
12	13909290	13909591	302	*	ENSDARG00000091535	0.000863239	0.0283901	102.17	59.38	78.39	25.02	34.75	33	Intron (ENSDART00000152431/ENSDARG00000044161, intron 12 of 16)	12	14060982	14187273	126292	2	277682	ccser2
12	14214061	14214321	261	*	ENSDARG00000055527	2.06957e-07	5.28275e-05	97.46	73.14	90.81	17.26	25.05	9	Distal Intergenic	12	14224584	14270293	45710	1	-10263	cmn
12	15888647	15889250	604	*	ENSDARG00000002589	1.09155e-10	1.26685e-07	284.99	237.52	226.55	31.93	38.79	59	Promoter (6-7kb)	12	15882268	15890507	8240	1	6379	mylpfb
12	16012365	16012624	260	*	ENSDARG00000040712	6.04196e-05	0.00408691	31.59	23.17	30.59	9.49	2.42	3	Distal Intergenic	12	16028129	16075734	47606	1	-15505	adprh
12	16021470	16021741	272	*	ENSDARG00000040712	7.64125e-07	0.000142394	51.08	37.66	43.97	7.77	7.27	9	Promoter (6-7kb)	12	16028129	16075734	47606	1	-6388	adprh
12	16216990	16217368	379	*	ENSDARG00000078417	4.96595e-05	0.0035025	74.61	61.55	99.42	28.47	25.86	11	Promoter (6-7kb)	12	16210191	16308190	98000	1	6799	plxdc1
12	16252565	16252870	306	*	ENSDARG00000085337	1.78104e-05	0.00157728	72.59	53.59	54.49	18.98	5.66	18	Intron (ENSDART00000133533/ENSDARG00000078417, intron 2 of 12)	12	16228422	16228542	121	1	24143	5S_rRNA
12	16282125	16282482	358	*	ENSDARG00000026840	0.00182865	0.048225	96.79	65.17	119.49	45.73	42.02	23	Intron (ENSDART00000133533/ENSDARG00000078417, intron 10 of 12)	12	16323839	16408597	84759	1	-41357	arhgap23b
12	16388972	16389132	161	*	ENSDARG00000036482	0.00161049	0.0440978	51.75	24.62	17.21	6.04	11.31	9	Intron (ENSDART00000147422/ENSDARG00000026840, intron 7 of 22)	12	16412072	16413832	1761	2	24700	hexim1
12	19009848	19010530	683	*	ENSDARG00000090442	1.4318e-05	0.00133313	264.82	131.07	141.48	46.59	63.83	38	Exon (ENSDART00000122245/ENSDARG00000090442, exon 31 of 73)	12	18958216	19131081	172866	1	51632	trrap
12	19599276	19599373	98	*	ENSDARG00000029695	0.00123656	0.0367327	28.23	37.66	34.41	15.53	2.42	10	Promoter (4-5kb)	12	19591518	19594799	3282	2	-4477	pgp
12	20350968	20351321	354	*	ENSDARG00000079549	0.00125535	0.0371739	107.54	74.59	84.12	38.83	42.83	27	Promoter (3-4kb)	12	20333935	20347136	13202	2	-3832	CDC42EP1 (2 of 2)
12	20353849	20354064	216	*	ENSDARG00000079549	1.17678e-05	0.00114631	96.12	57.21	73.61	26.75	18.58	14	Promoter (6-7kb)	12	20333935	20347136	13202	2	-6713	CDC42EP1 (2 of 2)
12	22520911	22521353	443	*	ENSDARG00000052644	1.19422e-08	5.48626e-06	135.1	89.07	138.61	26.75	18.58	26	Distal Intergenic	12	22651883	22904565	252683	1	-130530	ca10a
12	22793590	22794187	598	*	ENSDARG00000083787	0.000119225	0.00671536	120.31	95.59	124.27	44.87	37.98	42	Intron (ENSDART00000074540/ENSDARG00000052644, intron 3 of 8)	12	22925201	22925317	117	2	131130	5S_rRNA
12	24260873	24261378	506	*	ENSDARG00000055291	1.17135e-08	5.41883e-06	202.99	107.9	123.31	22.43	29.9	30	Promoter (9-10kb)	12	24270740	24282787	12048	1	-9362	rab18a
12	24900798	24901217	420	*	ENSDARG00000092599	0.000164697	0.00858241	251.38	194.07	119.49	38.83	92.11	30	Intron (ENSDART00000134063/ENSDARG00000092599, intron 3 of 4)	12	24877170	25008335	131166	1	23628	si:ch211-112k3.2
12	24912585	24912853	269	*	ENSDARG00000092599	2.5047e-05	0.00206218	139.13	86.9	73.61	35.38	21.82	29	Intron (ENSDART00000134063/ENSDARG00000092599, intron 3 of 4)	12	24877170	25008335	131166	1	35415	si:ch211-112k3.2
12	24924074	24924452	379	*	ENSDARG00000092599	3.89402e-11	5.85466e-08	131.74	121.66	117.58	22.43	20.2	18	Intron (ENSDART00000134063/ENSDARG00000092599, intron 3 of 4)	12	24877170	25008335	131166	1	46904	si:ch211-112k3.2
12	24931763	24932005	243	*	ENSDARG00000092599	5.55899e-05	0.00383472	125.69	104.28	147.21	29.34	55.75	36	Intron (ENSDART00000134063/ENSDARG00000092599, intron 3 of 4)	12	24877170	25008335	131166	1	54593	si:ch211-112k3.2
12	24936087	24936442	356	*	ENSDARG00000092599	8.118e-07	0.00014897	188.2	124.55	269.57	49.18	54.14	32	Intron (ENSDART00000134063/ENSDARG00000092599, intron 3 of 4)	12	24877170	25008335	131166	1	58917	si:ch211-112k3.2
12	24954009	24954229	221	*	ENSDARG00000084166	0.00180613	0.0478793	36.3	31.86	42.06	13.81	16.97	5	Intron (ENSDART00000134063/ENSDARG00000092599, intron 4 of 4)	12	24999707	24999832	126	1	-45478	5S_rRNA
12	25122697	25122966	270	*	ENSDARG00000076155	0.000565971	0.0211294	43.02	50.69	48.75	18.98	16.97	14	Distal Intergenic	12	25086776	25097062	10287	1	35921	mtpap
12	26412590	26412832	243	*	ENSDARG00000061631	5.40905e-05	0.00375281	111.58	65.17	39.19	15.53	25.05	14	Promoter (1-2kb)	12	26348059	26411284	63226	2	-1306	fbxo11a
12	28109142	28109599	458	*	ENSDARG00000061201	0.00188657	0.0493884	28.9	38.38	26.77	6.04	16.97	3	Promoter (<=1kb)	12	28068198	28109854	41657	2	255	acsf2
12	28528966	28529148	183	*	ENSDARG00000084675	1.56826e-05	0.00142747	86.03	67.35	67.87	14.67	25.86	22	Intron (ENSDART00000087329/ENSDARG00000061311, intron 3 of 4)	12	28558597	28558713	117	1	-29449	5S_rRNA
12	28700405	28700731	327	*	ENSDARG00000054030	7.16975e-07	0.000135398	381.1	144.1	130	37.1	55.75	30	Promoter (<=1kb)	12	28700690	28702766	2077	1	0	hoxb5b
12	28708342	28708494	153	*	ENSDARG00000082315	6.71589e-07	0.000129152	104.85	60.1	55.44	8.63	21.82	7	Promoter (2-3kb)	12	28705900	28705998	99	1	2442	dre-mir-10a
12	28709738	28709938	201	*	ENSDARG00000054033	0.000737265	0.0253762	147.2	93.41	66.91	26.75	52.52	27	Promoter (2-3kb)	12	28712171	28713865	1695	1	-2233	hoxb1b
12	28712154	28712611	458	*	ENSDARG00000054033	0.000528426	0.0200847	765.57	388.86	349.87	92.32	258.57	135	Promoter (<=1kb)	12	28712171	28713865	1695	1	0	hoxb1b
12	28733559	28734049	491	*	ENSDARG00000001498	3.69667e-06	0.00047857	1192.38	473.59	364.2	69.89	217.36	80	Promoter (5-6kb)	12	28727974	28777935	49962	1	5585	skap1
12	28734651	28734882	232	*	ENSDARG00000001498	3.23253e-06	0.000430803	220.46	104.28	75.52	9.49	37.17	26	Promoter (6-7kb)	12	28727974	28777935	49962	1	6677	skap1
12	28740350	28740716	367	*	ENSDARG00000001498	2.98945e-09	1.81435e-06	342.12	210.73	111.84	20.71	37.98	36	Intron (ENSDART00000153030/ENSDARG00000001498, intron 4 of 12)	12	28727974	28777935	49962	1	12376	skap1
12	28746755	28747316	562	*	ENSDARG00000001498	2.9577e-06	0.000404682	104.85	70.97	98.46	26.75	27.47	15	Intron (ENSDART00000153030/ENSDARG00000001498, intron 4 of 12)	12	28727974	28777935	49962	1	18781	skap1
12	28766670	28767225	556	*	ENSDARG00000012234	1.21906e-06	0.000202306	551.83	245.48	191.18	49.18	92.92	60	Intron (ENSDART00000153030/ENSDARG00000001498, intron 11 of 12)	12	28777767	28783911	6145	2	16686	psme3
12	28767488	28767879	392	*	ENSDARG00000012234	3.96313e-07	8.6909e-05	550.48	267.21	220.82	32.79	98.58	53	Intron (ENSDART00000153030/ENSDARG00000001498, intron 11 of 12)	12	28777767	28783911	6145	2	16032	psme3
12	28768483	28768785	303	*	ENSDARG00000012234	7.96126e-10	6.62477e-07	214.41	125.28	126.18	28.47	29.09	20	Intron (ENSDART00000153030/ENSDARG00000001498, intron 11 of 12)	12	28777767	28783911	6145	2	15126	psme3
12	29005727	29006170	444	*	ENSDARG00000007891	7.53982e-05	0.00483089	117.62	80.38	113.75	35.38	38.79	33	Distal Intergenic	12	29033256	29040298	7043	1	-27086	meox1
12	30238763	30239155	393	*	ENSDARG00000004473	1.07696e-12	3.09762e-09	303.81	194.79	180.67	23.3	33.94	33	Distal Intergenic	12	30297350	30318978	21629	1	-58195	tbx21
12	30256135	30256411	277	*	ENSDARG00000004473	3.63328e-10	3.31526e-07	73.94	52.86	43.97	6.9	5.66	0	Distal Intergenic	12	30297350	30318978	21629	1	-40939	tbx21
12	30271561	30271800	240	*	ENSDARG00000004473	0.000269184	0.0123993	26.21	25.34	44.93	8.63	2.42	11	Distal Intergenic	12	30297350	30318978	21629	1	-25550	tbx21
12	30274684	30275068	385	*	ENSDARG00000004473	0.00164537	0.044738	60.49	84.72	91.77	19.85	33.13	41	Distal Intergenic	12	30297350	30318978	21629	1	-22282	tbx21
12	30320764	30320994	231	*	ENSDARG00000012981	0.000115127	0.00653744	54.44	29.69	29.63	7.77	12.12	8	Downstream (<1kb)	12	30321750	30343118	21369	2	22124	osbpl7
12	30335224	30335462	239	*	ENSDARG00000012981	1.3881e-07	3.89931e-05	57.8	63	36.32	6.9	11.31	6	Promoter (7-8kb)	12	30321750	30343118	21369	2	7656	osbpl7
12	30348926	30349374	449	*	ENSDARG00000017612	2.27378e-07	5.62317e-05	71.92	68.79	65.96	19.85	12.12	7	Promoter (<=1kb)	12	30348149	30355345	7197	1	777	pnpo
12	30365073	30365269	197	*	ENSDARG00000029308	0.000624458	0.0225835	45.03	39.83	37.28	19.85	10.5	7	Promoter (1-2kb)	12	30356806	30366895	10090	2	1626	prr15lb
12	30387034	30387995	962	*	ENSDARG00000096711	0.00177309	0.0471736	363.63	174.52	147.21	48.32	121.2	77	Promoter (8-9kb)	12	30388000	30396176	8177	2	8181	si:ch211-194k22.8
12	30740122	30740390	269	*	ENSDARG00000054177	0.000223601	0.0108327	71.25	27.52	55.44	11.22	18.58	13	Intron (ENSDART00000153212/ENSDARG00000054177, intron 2 of 6)	12	30721684	30759759	38076	1	18438	gpr123
12	30862791	30863322	532	*	ENSDARG00000096697	2.02837e-07	5.22121e-05	290.36	208.55	257.14	36.24	58.99	80	Promoter (1-2kb)	12	30860813	30921355	60543	1	1978	si:dkey-17e6.1
12	30873595	30874011	417	*	ENSDARG00000081844	0.00102305	0.0322666	52.43	47.79	48.75	7.77	20.2	23	Promoter (8-9kb)	12	30882722	30882811	90	2	8800	BX072570.1
12	30979151	30979290	140	*	ENSDARG00000083731	0.000569722	0.0212096	27.56	19.55	30.59	8.63	6.46	4	Promoter (<=1kb)	12	30980236	30980352	117	1	-946	5S_rRNA
12	30991106	30991422	317	*	ENSDARG00000083731	7.2165e-05	0.00466896	91.41	36.93	55.44	16.39	3.23	20	Intron (ENSDART00000126744/ENSDARG00000089766, intron 2 of 8)	12	30980236	30980352	117	1	10870	5S_rRNA
12	31246365	31246923	559	*	ENSDARG00000013975	0.000631964	0.022775	226.51	162.93	180.67	80.25	88.88	71	Distal Intergenic	12	31311707	31390202	78496	1	-64784	gfra1b
12	33127628	33127866	239	*	ENSDARG00000075721	0.00149375	0.0418933	56.46	21.72	21.99	7.77	11.31	10	Intron (ENSDART00000043887/ENSDARG00000075931, intron 20 of 21)	12	33109658	33125683	16026	1	17970	zdhhc6
12	33764979	33765246	268	*	ENSDARG00000076997	3.15941e-05	0.00246908	81.33	63.72	65.96	18.12	20.2	26	Promoter (4-5kb)	12	33760761	33835397	74637	1	4218	stxbp4
12	35979443	35979830	388	*	ENSDARG00000084083	3.57365e-07	8.0412e-05	239.95	111.52	146.26	17.26	37.98	43	Distal Intergenic	12	35956363	35956428	66	1	23080	SNORD27
12	36304038	36304285	248	*	ENSDARG00000084772	1.36515e-05	0.00129107	47.05	53.59	47.8	6.04	16.97	11	Promoter (2-3kb)	12	36301874	36301972	99	1	2164	5S_rRNA
12	36639568	36640289	722	*	ENSDARG00000080009	0.000387368	0.0160866	568.63	400.45	383.32	153.59	226.25	159	Intron (ENSDART00000152876/ENSDARG00000080009, intron 2 of 28)	12	36565014	36760314	195301	1	74554	bahcc1
12	36683388	36683499	112	*	ENSDARG00000096781	0.000493988	0.0191475	18.82	28.24	24.85	6.9	4.04	6	Intron (ENSDART00000152876/ENSDARG00000080009, intron 2 of 28)	12	36771722	36841760	70039	1	-88223	si:dkeyp-92c5.2
12	36723608	36724026	419	*	ENSDARG00000096781	5.22705e-05	0.00364565	323.97	167.28	126.18	52.63	54.14	74	Intron (ENSDART00000152876/ENSDARG00000080009, intron 11 of 28)	12	36771722	36841760	70039	1	-47696	si:dkeyp-92c5.2
12	36846481	36847046	566	*	ENSDARG00000074396	1.96573e-11	3.51462e-08	604.93	401.9	361.34	58.67	94.54	53	Distal Intergenic	12	36863887	36885211	21325	1	-16841	fscn2b
12	36849831	36850217	387	*	ENSDARG00000074396	0.000659727	0.0234769	243.99	123.83	95.59	30.2	67.87	56	Distal Intergenic	12	36863887	36885211	21325	1	-13670	fscn2b
12	37420683	37421130	448	*	ENSDARG00000019418	7.22329e-07	0.000136139	74.61	57.93	59.27	18.98	8.08	12	Distal Intergenic	12	37399009	37400292	1284	1	21674	kcnj2a
12	38368299	38369448	1150	*	ENSDARG00000084388	3.75967e-05	0.00281355	79.31	47.79	47.8	15.53	13.74	19	Distal Intergenic	12	38346903	38347019	117	2	-21280	5S_rRNA
12	38516007	38516377	371	*	ENSDARG00000086645	0.000597299	0.0219407	143.84	102.1	75.52	30.2	49.29	40	Promoter (6-7kb)	12	38509796	38544145	34350	1	6211	hs3st3b1b
12	38676662	38676983	322	*	ENSDARG00000060457	0.00158293	0.0435596	175.43	101.38	139.56	75.93	40.4	53	Distal Intergenic	12	38813180	38837515	24336	2	160532	pmp22b
12	38677163	38677396	234	*	ENSDARG00000060457	0.000257638	0.0120065	99.48	71.69	89.86	27.61	42.02	19	Distal Intergenic	12	38813180	38837515	24336	2	160119	pmp22b
12	38689211	38689702	492	*	ENSDARG00000060457	2.85923e-12	6.52241e-09	629.8	367.86	468.4	49.18	94.54	51	Distal Intergenic	12	38813180	38837515	24336	2	147813	pmp22b
12	38788470	38788744	275	*	ENSDARG00000060457	0.000616776	0.0224063	115.61	59.38	49.71	22.43	25.86	29	Distal Intergenic	12	38813180	38837515	24336	2	48771	pmp22b
12	38830182	38830468	287	*	ENSDARG00000060457	0.000194914	0.00972792	55.12	30.41	37.28	17.26	3.23	8	Promoter (7-8kb)	12	38813180	38837515	24336	2	7047	pmp22b
12	40046946	40047416	471	*	ENSDARG00000096681	1.75801e-06	0.000268387	120.99	75.31	75.52	21.57	27.47	16	Distal Intergenic	12	40089163	40090548	1386	1	-41747	si:dkey-1f1.4
12	40374499	40374868	370	*	ENSDARG00000074041	0.000257812	0.0120065	75.95	83.28	86.99	17.26	42.83	9	Intron (ENSDART00000155563/ENSDARG00000074041, intron 11 of 38)	12	40351360	40404440	53081	1	23139	abca5
12	43496921	43497398	478	*	ENSDARG00000025241	0.0013366	0.0388154	33.61	15.21	0.96	0	3.23	0	Intron (ENSDART00000154752/ENSDARG00000024936, intron 2 of 2)	12	43371975	43420546	48572	2	-76375	epc1
12	44025781	44026522	742	*	ENSDARG00000086802	0.000605759	0.0221522	184.17	186.1	189.27	100.95	60.6	68	Distal Intergenic	12	43868479	43928075	59597	1	157302	TCERG1 (3 of 4)
12	44456280	44456519	240	*	ENSDARG00000087127	0.000912461	0.0296042	58.48	39.83	29.63	19.85	12.12	8	Distal Intergenic	12	44524081	44555496	31416	2	98977	TCERG1L
12	45001700	45002016	317	*	ENSDARG00000079559	6.6671e-06	0.000740647	85.36	53.59	73.61	22.43	14.54	18	Distal Intergenic	12	44826933	44872428	45496	1	174767	FAM196A (3 of 3)
12	46045519	46046026	508	*	ENSDARG00000089369	0.000174442	0.00893883	263.48	204.93	183.54	108.72	63.83	58	Promoter (6-7kb)	12	45995276	46038694	43419	2	-6825	fdxr
12	47145983	47146388	406	*	ENSDARG00000052626	0.000628792	0.0226935	77.97	54.31	56.4	20.71	25.86	24	Exon (ENSDART00000152873/ENSDARG00000052626, exon 16 of 23)	12	47143042	47159187	16146	2	12799	si:ch211-226h7.7
12	47779498	47779897	400	*	ENSDARG00000087229	3.62025e-06	0.000470853	36.3	45.62	20.07	2.59	7.27	4	Promoter (7-8kb)	12	47771834	47813573	41740	1	7664	exoc7
12	48287695	48288038	344	*	ENSDARG00000088621	0.000868293	0.0285149	35.62	26.79	59.27	6.9	8.08	20	Distal Intergenic	12	48259768	48260265	498	2	-27430	CABZ01088982.1
12	48636587	48637019	433	*	ENSDARG00000061778	1.40542e-07	3.92668e-05	215.76	137.59	95.59	32.79	16.97	36	Intron (ENSDART00000152857/ENSDARG00000061778, intron 15 of 18)	12	48614002	48709134	95133	2	72115	fmn2b
12	48637152	48637545	394	*	ENSDARG00000061778	2.76629e-09	1.71832e-06	339.43	217.97	236.11	68.17	43.63	39	Intron (ENSDART00000152857/ENSDARG00000061778, intron 15 of 18)	12	48614002	48709134	95133	2	71589	fmn2b
12	48905948	48906439	492	*	ENSDARG00000084796	1.22018e-06	0.000202306	375.73	278.07	273.39	75.07	92.11	102	Distal Intergenic	12	48927885	48927999	115	2	21560	5S_rRNA
12	49396893	49397196	304	*	ENSDARG00000040299	0.000817518	0.0272317	48.39	34.03	49.71	13.81	11.31	20	Distal Intergenic	12	49428047	49436463	8417	1	-30851	ndr2
12	50345812	50346101	290	*	ENSDARG00000089647	0.000159699	0.00836811	104.18	52.14	55.44	20.71	15.35	28	Distal Intergenic	12	50329856	50330361	506	2	-15451	VDAC3 (4 of 4)
12	50507924	50508226	303	*	ENSDARG00000086928	0.00163487	0.0445259	112.92	73.14	47.8	26.75	37.98	23	Distal Intergenic	12	50478894	50481510	2617	2	-26414	CABZ01097761.1
12	50516818	50516991	174	*	ENSDARG00000067720	0.000166122	0.00862608	59.82	36.21	48.75	11.22	17.78	14	Distal Intergenic	12	50542145	50549329	7185	1	-25154	CABZ01075125.1
12	50526825	50526984	160	*	ENSDARG00000067720	3.53364e-05	0.00267465	48.39	49.24	46.84	9.49	13.74	16	Distal Intergenic	12	50542145	50549329	7185	1	-15161	CABZ01075125.1
12	50528185	50528342	158	*	ENSDARG00000067720	0.000651012	0.0232631	54.44	51.41	51.62	18.98	24.24	12	Distal Intergenic	12	50542145	50549329	7185	1	-13803	CABZ01075125.1
13	495847	496009	163	*	ENSDARG00000044954	0.00100829	0.0318922	27.56	18.83	18.16	5.18	5.66	5	Intron (ENSDART00000066080/ENSDARG00000044954, intron 1 of 37)	13	427047	510211	83165	2	14202	slit1a
13	552100	552376	277	*	ENSDARG00000014031	2.08175e-07	5.29677e-05	101.49	58.66	72.65	8.63	21.82	11	Promoter (<=1kb)	13	553354	583302	29949	1	-978	abcc2
13	1032877	1033236	360	*	ENSDARG00000063572	4.95786e-05	0.00350222	254.74	157.14	163.46	71.62	60.6	64	Promoter (5-6kb)	13	1027437	1042596	15160	1	5440	perp
13	1137570	1137947	378	*	ENSDARG00000074253	0.00163433	0.0445259	89.39	77.48	110.89	33.65	29.09	52	Distal Intergenic	13	1177252	1180015	2764	2	42068	olig3
13	1140152	1140608	457	*	ENSDARG00000074253	5.95691e-07	0.000118163	179.46	36.93	99.42	20.71	11.31	16	Distal Intergenic	13	1177252	1180015	2764	2	39407	olig3
13	2153576	2153723	148	*	ENSDARG00000013095	5.07603e-05	0.00356097	53.77	65.9	62.13	19.85	14.54	21	Intron (ENSDART00000017148/ENSDARG00000013095, intron 3 of 15)	13	2137586	2172613	35028	1	15990	gclc
13	2530420	2530822	403	*	ENSDARG00000075245	0.00014216	0.00764589	94.1	82.55	103.24	22.43	40.4	34	Exon (ENSDART00000114328/ENSDARG00000075245, exon 10 of 29)	13	2472199	2567465	95267	2	36643	wdr11
13	2531023	2531309	287	*	ENSDARG00000075245	3.97555e-08	1.47508e-05	94.1	51.41	51.62	14.67	6.46	7	Intron (ENSDART00000114328/ENSDARG00000075245, intron 9 of 28)	13	2472199	2567465	95267	2	36156	wdr11
13	2826884	2827354	471	*	ENSDARG00000035161	0.000527438	0.0200702	223.82	116.59	176.84	46.59	86.46	56	Intron (ENSDART00000050934/ENSDARG00000035161, intron 1 of 6)	13	2798467	2844475	46009	2	17121	PKDCC
13	2834417	2834692	276	*	ENSDARG00000035161	0.000462236	0.0183107	83.35	72.41	69.78	22.43	28.28	35	Promoter (9-10kb)	13	2798467	2844475	46009	2	9783	PKDCC
13	2836677	2837015	339	*	ENSDARG00000035161	1.9031e-05	0.00165655	127.03	83.28	104.2	27.61	41.21	14	Promoter (7-8kb)	13	2798467	2844475	46009	2	7460	PKDCC
13	2884763	2885044	282	*	ENSDARG00000035161	3.19809e-05	0.00248609	78.64	31.14	63.09	18.12	13.74	8	Distal Intergenic	13	2798467	2844475	46009	2	-40288	PKDCC
13	2921251	2921496	246	*	ENSDARG00000014840	3.42416e-06	0.000450342	25.54	44.17	32.5	6.04	4.04	6	Distal Intergenic	13	2942181	2948003	5823	1	-20685	prph2b
13	3126507	3126642	136	*	ENSDARG00000021555	8.27025e-06	0.000871773	53.1	20.28	29.63	0.86	3.23	9	Exon (ENSDART00000146240/ENSDARG00000021555, exon 2 of 2)	13	3044126	3168325	124200	2	41683	park2
13	3485624	3485801	178	*	ENSDARG00000058804	0.000322758	0.0140472	12.77	39.83	34.41	9.49	4.85	3	Intron (ENSDART00000139958/ENSDARG00000002026, intron 2 of 3)	13	3528395	3529315	921	2	43514	CU019624.1
13	3787443	3787672	230	*	ENSDARG00000010681	0.000168316	0.00871111	57.13	44.9	75.52	8.63	27.47	12	Promoter (1-2kb)	13	3637534	3788725	151192	2	1053	tjap1
13	4306828	4307292	465	*	ENSDARG00000021112	0.00112626	0.034586	172.07	92.69	116.62	42.28	69.49	27	Distal Intergenic	13	4311924	4318911	6988	2	11619	c1d
13	4887173	4887553	381	*	ENSDARG00000095700	0.000711979	0.02477	197.61	116.59	114.71	42.28	45.25	74	Distal Intergenic	13	4931944	4933939	1996	2	46386	si:dkey-78p8.1
13	5107378	5108042	665	*	ENSDARG00000012078	4.76513e-07	0.000100074	237.94	158.59	215.08	53.5	58.99	54	Distal Intergenic	13	5167187	5246198	79012	2	138156	meis1
13	5129517	5130456	940	*	ENSDARG00000012078	1.75871e-06	0.000268387	374.38	231	293.47	55.22	101	84	Distal Intergenic	13	5167187	5246198	79012	2	115742	meis1
13	5154735	5155008	274	*	ENSDARG00000012078	3.7171e-05	0.00279274	120.99	77.48	74.56	17.26	37.17	23	Distal Intergenic	13	5167187	5246198	79012	2	91190	meis1
13	5261182	5261367	186	*	ENSDARG00000095303	0.000516872	0.0197934	36.97	33.31	39.19	8.63	10.5	15	Promoter (9-10kb)	13	5255733	5270641	14909	2	9274	si:dkey-196j8.3
13	6846419	6846621	203	*	ENSDARG00000061714	0.000418275	0.0170228	55.79	38.38	36.32	13.81	17.78	8	Promoter (<=1kb)	13	6846633	6864424	17792	1	-12	si:dkey-45k15.1
13	7610210	7610539	330	*	ENSDARG00000057738	0.000145788	0.00779983	56.46	70.97	63.09	18.12	26.66	18	Promoter (8-9kb)	13	7618563	7634175	15613	1	-8024	hells
13	8741605	8742111	507	*	ENSDARG00000074779	0.000124077	0.0069065	185.51	78.21	46.84	25.02	34.75	19	Promoter (7-8kb)	13	8733976	8771516	37541	1	7629	ALMS1
13	12906047	12906304	258	*	ENSDARG00000056978	0.000255942	0.0119489	112.92	61.55	59.27	18.12	35.55	19	Promoter (3-4kb)	13	12902994	12968957	65964	1	3053	letm1
13	12917807	12918014	208	*	ENSDARG00000056978	2.2925e-06	0.000329334	49.07	26.79	30.59	4.31	3.23	8	Intron (ENSDART00000079558/ENSDARG00000056978, intron 1 of 13)	13	12902994	12968957	65964	1	14813	letm1
13	13045366	13045774	409	*	ENSDARG00000004782	2.4351e-06	0.000345713	145.85	91.24	120.45	17.26	30.7	40	Distal Intergenic	13	13087865	13155654	67790	2	109880	fgfr3
13	13114295	13114413	119	*	ENSDARG00000004782	0.00131903	0.0384654	57.13	47.79	46.84	18.12	20.2	21	Exon (ENSDART00000013534/ENSDARG00000004782, exon 4 of 23)	13	13087865	13155654	67790	2	41241	fgfr3
13	13126235	13126455	221	*	ENSDARG00000004782	3.3777e-07	7.70675e-05	53.77	40.55	50.66	6.04	12.12	5	Intron (ENSDART00000013534/ENSDARG00000004782, intron 1 of 22)	13	13087865	13155654	67790	2	29199	fgfr3
13	13183267	13183415	149	*	ENSDARG00000004782	0.000134131	0.00730916	45.71	33.31	34.41	8.63	14.54	3	Distal Intergenic	13	13087865	13155654	67790	2	-27613	fgfr3
13	13469330	13469831	502	*	ENSDARG00000092850	4.0614e-08	1.49265e-05	157.95	166.55	195.96	26.75	36.36	52	Distal Intergenic	13	13448309	13451583	3275	2	-17747	si:ch211-194c3.3
13	13511989	13512424	436	*	ENSDARG00000084281	0.00114196	0.034923	71.92	57.21	52.58	7.77	34.75	15	Promoter (6-7kb)	13	13505458	13505575	118	2	-6414	5S_rRNA
13	14792703	14792957	255	*	ENSDARG00000010792	0.00181112	0.047954	125.69	88.35	113.75	46.59	58.18	35	Promoter (2-3kb)	13	14776347	14790249	13903	2	-2454	cdc25
13	14863837	14864337	501	*	ENSDARG00000039569	0.000242498	0.0115039	252.72	214.35	292.51	83.7	121.2	92	Promoter (1-2kb)	13	14865411	14871696	6286	1	-1074	emx1
13	15919283	15919467	185	*	ENSDARG00000013539	0.000379827	0.0158463	23.52	34.03	47.8	1.73	15.35	5	Intron (ENSDART00000016430/ENSDARG00000013539, intron 7 of 8)	13	15911857	15948447	36591	2	28980	ikzf1
13	16388347	16388720	374	*	ENSDARG00000074059	1.29034e-09	9.22822e-07	371.02	273.73	201.7	56.09	57.37	29	Promoter (3-4kb)	13	16391899	16546006	154108	1	-3179	dlg5a
13	16405481	16405685	205	*	ENSDARG00000074059	0.00143086	0.0407261	69.9	32.59	25.81	5.18	21.82	8	Intron (ENSDART00000105496/ENSDARG00000074059, intron 1 of 31)	13	16391899	16546006	154108	1	13582	dlg5a
13	16772593	16772809	217	*	ENSDARG00000079840	9.89236e-08	2.98141e-05	106.2	49.24	42.06	7.77	11.31	10	Intron (ENSDART00000122557/ENSDARG00000079840, intron 3 of 29)	13	16571581	16938070	366490	1	201012	kcnma1a
13	17302693	17302925	233	*	ENSDARG00000085860	0.00153303	0.042562	36.3	33.31	24.85	9.49	7.27	14	Intron (ENSDART00000145499/ENSDARG00000057166, intron 2 of 6)	13	17373815	17373852	38	1	-70890	SNORD27
13	17415232	17415687	456	*	ENSDARG00000085860	0.000989171	0.0314226	529.65	216.52	195.01	77.66	157.56	78	3' UTR	13	17373815	17373852	38	1	41417	SNORD27
13	17417908	17418190	283	*	ENSDARG00000085860	0.000102015	0.00598606	133.08	103.55	72.65	23.3	41.21	35	Intron (ENSDART00000145499/ENSDARG00000057166, intron 2 of 6)	13	17373815	17373852	38	1	44093	SNORD27
13	17446357	17446769	413	*	ENSDARG00000093577	0.00151174	0.0421973	319.27	221.59	191.18	104.4	122.01	91	Intron (ENSDART00000145499/ENSDARG00000057166, intron 2 of 6)	13	17513375	17514079	705	1	-66606	si:dkey-70e17.2
13	17453887	17454419	533	*	ENSDARG00000093577	0.000117138	0.0066147	200.3	100.66	70.74	31.93	38.79	40	Intron (ENSDART00000145499/ENSDARG00000057166, intron 2 of 6)	13	17513375	17514079	705	1	-58956	si:dkey-70e17.2
13	17490591	17490927	337	*	ENSDARG00000093577	2.46242e-05	0.00203751	101.49	42.72	76.47	14.67	25.86	14	Intron (ENSDART00000145499/ENSDARG00000057166, intron 2 of 6)	13	17513375	17514079	705	1	-22448	si:dkey-70e17.2
13	17515393	17515700	308	*	ENSDARG00000018492	1.91347e-05	0.00166448	277.59	193.35	130	44.87	79.19	41	Promoter (1-2kb)	13	17517134	17520017	2884	1	-1434	znf503
13	18524631	18524787	157	*	ENSDARG00000062593	3.00827e-10	2.84554e-07	86.03	59.38	67.87	7.77	8.89	11	Promoter (4-5kb)	13	18520519	18553216	32698	1	4112	stox1
13	18526296	18526609	314	*	ENSDARG00000062593	0.000104475	0.00608399	159.3	73.86	64.05	17.26	25.86	39	Promoter (5-6kb)	13	18520519	18553216	32698	1	5777	stox1
13	18527208	18527804	597	*	ENSDARG00000062593	0.000983494	0.0312874	224.5	102.1	149.12	46.59	75.15	60	Promoter (6-7kb)	13	18520519	18553216	32698	1	6689	stox1
13	18536863	18537505	643	*	ENSDARG00000062593	7.62972e-05	0.00486259	393.87	228.1	198.83	81.97	88.07	104	Intron (ENSDART00000090712/ENSDARG00000062593, intron 1 of 4)	13	18520519	18553216	32698	1	16344	stox1
13	18916148	18916553	406	*	ENSDARG00000074597	0.00053034	0.0201343	392.53	206.38	214.13	99.23	122.82	85	Distal Intergenic	13	18845130	18884251	39122	2	-31897	lzts2a
13	19393061	19393444	384	*	ENSDARG00000039701	3.05162e-05	0.00240616	90.74	78.21	97.5	26.75	33.13	26	Distal Intergenic	13	19367592	19372563	4972	1	25469	emx2
13	19542461	19542927	467	*	ENSDARG00000039701	2.03854e-05	0.00175596	65.2	52.14	85.08	18.98	20.2	18	Distal Intergenic	13	19367592	19372563	4972	1	174869	emx2
13	21557271	21557695	425	*	ENSDARG00000090650	0.000205182	0.0101182	330.69	178.14	227.51	88.87	103.43	77	Promoter (7-8kb)	13	21564795	21601678	36884	1	-7100	NRG3
13	21559189	21559419	231	*	ENSDARG00000090650	5.28489e-06	0.000627115	73.94	57.21	71.69	13.81	20.2	19	Promoter (5-6kb)	13	21564795	21601678	36884	1	-5376	NRG3
13	21798491	21798824	334	*	ENSDARG00000069382	2.21382e-09	1.42187e-06	282.3	165.1	149.12	41.42	31.51	35	Promoter (1-2kb)	13	21796925	21800415	3491	2	1591	mxtx1
13	21800293	21800523	231	*	ENSDARG00000069382	3.31763e-06	0.000439829	125.69	63.72	60.22	9.49	26.66	14	Promoter (<=1kb)	13	21796925	21800415	3491	2	0	mxtx1
13	22082816	22083153	338	*	ENSDARG00000085094	3.12161e-05	0.00244822	243.31	126	88.9	39.69	33.94	51	Distal Intergenic	13	22093883	22093999	117	2	10846	5S_rRNA
13	22085399	22086063	665	*	ENSDARG00000085094	4.80179e-07	0.000100134	145.18	96.31	120.45	17.26	25.86	39	Promoter (7-8kb)	13	22093883	22093999	117	2	7936	5S_rRNA
13	22248334	22248558	225	*	ENSDARG00000076843	0.000118727	0.00669304	51.08	34.03	21.03	12.08	3.23	7	Promoter (3-4kb)	13	22244836	22247203	2368	1	3498	BX649262.1
13	22619065	22619250	186	*	ENSDARG00000056322	9.54076e-05	0.00570153	59.15	34.03	37.28	14.67	12.12	6	Promoter (2-3kb)	13	22616977	22690023	73047	1	2088	ldb3a
13	22775421	22775887	467	*	ENSDARG00000076135	9.77494e-05	0.00580738	142.49	103.55	109.93	34.51	46.87	45	Intron (ENSDART00000136808/ENSDARG00000076135, intron 1 of 7)	13	22759896	22786346	26451	2	10459	mmrn2a
13	22894862	22895215	354	*	ENSDARG00000078102	7.71906e-07	0.000143331	41.67	57.93	65.96	14.67	8.89	8	Intron (ENSDART00000112900/ENSDARG00000078102, intron 9 of 15)	13	22877295	22921528	44234	2	26313	PSD (1 of 2)
13	23884548	23884779	232	*	ENSDARG00000079473	2.8815e-05	0.0023042	187.53	101.38	114.71	15.53	39.59	49	Promoter (4-5kb)	13	23858707	23889541	30835	2	4762	si:ch211-120p12.3
13	24308072	24308351	280	*	ENSDARG00000085930	0.000151231	0.00802181	114.26	31.14	33.46	9.49	14.54	17	Exon (ENSDART00000136217/ENSDARG00000003829, exon 10 of 16)	13	24350953	24351069	117	2	42718	5S_rRNA
13	24600695	24600994	300	*	ENSDARG00000019709	1.0171e-14	7.08267e-11	130.4	110.79	144.34	14.67	7.27	14	Promoter (2-3kb)	13	24595705	24603161	7457	2	2167	rhoua
13	24796411	24796671	261	*	ENSDARG00000001578	0.000232533	0.011135	43.02	29.69	21.03	9.49	7.27	6	Promoter (6-7kb)	13	24802998	24806126	3129	1	-6327	echs1
13	24979552	24979832	281	*	ENSDARG00000079011	8.6578e-06	0.000901256	66.54	45.62	39.19	2.59	12.12	14	Promoter (3-4kb)	13	24976134	25004032	27899	1	3418	col17a1b
13	25104498	25104897	400	*	ENSDARG00000055429	0.000732056	0.0252495	41.67	55.03	86.99	30.2	16.97	7	Intron (ENSDART00000077775/ENSDARG00000055429, intron 6 of 15)	13	25093683	25130197	36515	2	25300	kat6b
13	26168111	26168779	669	*	ENSDARG00000061352	4.21805e-07	9.1041e-05	191.56	167.28	259.05	37.97	67.07	47	Distal Intergenic	13	26070418	26149114	78697	1	97693	bcl11aa
13	26181391	26181645	255	*	ENSDARG00000061352	4.0656e-13	1.41556e-09	79.98	77.48	87.94	6.9	7.27	9	Distal Intergenic	13	26070418	26149114	78697	1	110973	bcl11aa
13	26490007	26490343	337	*	ENSDARG00000080449	1.48318e-05	0.00136845	170.72	122.38	93.68	32.79	47.67	32	Intron (ENSDART00000148221/ENSDARG00000093327, intron 6 of 6)	13	26790956	26791074	119	2	300731	5S_rRNA
13	26539576	26539849	274	*	ENSDARG00000080449	7.40267e-06	0.000804793	63.18	68.79	44.93	15.53	17.78	8	Exon (ENSDART00000148221/ENSDARG00000093327, exon 6 of 7)	13	26790956	26791074	119	2	251225	5S_rRNA
13	27083061	27083272	212	*	ENSDARG00000021547	0.000965204	0.0308464	46.38	29.69	22.94	2.59	15.35	7	Distal Intergenic	13	27003894	27023134	19241	2	-59927	vrk2
13	28000546	28000847	302	*	ENSDARG00000021681	5.8641e-05	0.00399932	63.18	65.17	98.46	33.65	13.74	8	Promoter (7-8kb)	13	27992788	28006654	13867	1	7758	asrgl1
13	28126040	28126314	275	*	ENSDARG00000061223	0.00053027	0.0201343	79.98	39.1	65	18.12	27.47	15	Intron (ENSDART00000087097/ENSDARG00000061223, intron 6 of 6)	13	28122340	28140041	17702	2	13727	ogfrl1
13	29136939	29137123	185	*	ENSDARG00000084475	4.97013e-05	0.0035025	79.98	34.03	38.24	5.18	16.16	12	Distal Intergenic	13	29148448	29148567	120	1	-11325	5S_rRNA
13	29775512	29775741	230	*	ENSDARG00000061070	0.000586615	0.0216617	87.38	35.48	31.55	21.57	12.93	8	Intron (ENSDART00000139773/ENSDARG00000093614, intron 4 of 4)	13	29742717	29744612	1896	1	32795	chst3a
13	29784946	29785152	207	*	ENSDARG00000081997	1.87556e-07	4.89148e-05	101.49	56.48	38.24	14.67	7.27	7	Intron (ENSDART00000139773/ENSDARG00000093614, intron 4 of 4)	13	29814596	29814717	122	1	-29444	5S_rRNA
13	30081211	30081431	221	*	ENSDARG00000039365	1.64433e-05	0.00147797	69.9	27.52	30.59	2.59	5.66	13	Distal Intergenic	13	30148999	30159861	10863	1	-67568	cuedc2
13	30362247	30362495	249	*	ENSDARG00000074895	0.000245959	0.0116057	77.3	49.24	60.22	19.85	25.86	5	Promoter (4-5kb)	13	30346155	30366729	20575	2	4234	tysnd1
13	30474480	30474687	208	*	ENSDARG00000085978	0.00119955	0.0359894	62.51	53.59	29.63	17.26	21.82	5	Promoter (<=1kb)	13	30475343	30475459	117	1	-656	5S_rRNA
13	30693836	30694267	432	*	ENSDARG00000084355	7.88743e-06	0.000842268	241.97	142.66	212.21	39.69	52.52	76	Intron (ENSDART00000143569/ENSDARG00000074502, intron 1 of 7)	13	30735209	30735325	117	1	-40942	5S_rRNA
13	31011819	31012119	301	*	ENSDARG00000037116	0.000564311	0.0210827	86.03	93.41	50.66	22.43	22.62	37	Distal Intergenic	13	31027969	31043317	15349	1	-15850	cxcl12a
13	31650650	31650819	170	*	ENSDARG00000013453	0.000413558	0.0168723	27.56	37.66	36.32	10.35	12.12	6	Intron (ENSDART00000076571/ENSDARG00000006497, intron 4 of 6)	13	31625669	31646948	21280	1	24981	tdrd9
13	31655114	31655489	376	*	ENSDARG00000013453	2.00688e-08	8.36099e-06	196.27	127.45	154.86	41.42	31.51	31	Intron (ENSDART00000076571/ENSDARG00000006497, intron 1 of 6)	13	31625669	31646948	21280	1	29445	tdrd9
13	31813447	31813550	104	*	ENSDARG00000025187	2.68083e-05	0.00217471	17.48	26.79	22.94	3.45	0	4	Promoter (6-7kb)	13	31806636	31829849	23214	1	6811	six6a
13	32176843	32177197	355	*	ENSDARG00000017696	3.71684e-06	0.000480241	137.12	84.72	87.94	18.12	32.32	29	Distal Intergenic	13	32148856	32162114	13259	2	-14729	diexf
13	32358169	32358462	294	*	ENSDARG00000014091	0.000607324	0.0221878	42.34	39.1	47.8	17.26	16.16	9	Promoter (9-10kb)	13	32367972	32374045	6074	1	-9510	osr1
13	32512414	32512627	214	*	ENSDARG00000039299	0.000222521	0.0108125	80.66	55.03	63.09	14.67	29.9	20	Promoter (4-5kb)	13	32516799	32680444	163646	1	-4172	rdh14a
13	32526348	32526665	318	*	ENSDARG00000039299	4.19838e-05	0.00307745	184.84	97.76	120.45	39.69	35.55	51	Promoter (9-10kb)	13	32516799	32680444	163646	1	9549	rdh14a
13	32530478	32530836	359	*	ENSDARG00000039299	8.63308e-09	4.278e-06	65.87	41.28	69.78	8.63	9.7	3	Intron (ENSDART00000127048/ENSDARG00000039299, intron 1 of 2)	13	32516799	32680444	163646	1	13679	rdh14a
13	32538619	32538846	228	*	ENSDARG00000039299	0.00191321	0.0498981	25.54	23.17	62.13	8.63	4.85	18	Intron (ENSDART00000127048/ENSDARG00000039299, intron 1 of 2)	13	32516799	32680444	163646	1	21820	rdh14a
13	32552027	32552439	413	*	ENSDARG00000039299	0.000110007	0.00632815	164.67	111.52	94.64	37.1	20.2	55	Intron (ENSDART00000127048/ENSDARG00000039299, intron 1 of 2)	13	32516799	32680444	163646	1	35228	rdh14a
13	32566014	32566609	596	*	ENSDARG00000039299	0.0007193	0.024933	269.53	194.79	202.65	59.54	96.16	111	Intron (ENSDART00000127048/ENSDARG00000039299, intron 1 of 2)	13	32516799	32680444	163646	1	49215	rdh14a
13	32571160	32571474	315	*	ENSDARG00000084967	7.63084e-06	0.000822167	54.44	78.93	102.28	25.02	8.08	20	Intron (ENSDART00000127048/ENSDARG00000039299, intron 1 of 2)	13	32615985	32616101	117	1	-44511	5S_rRNA
13	32608024	32608426	403	*	ENSDARG00000084967	4.08844e-07	8.89692e-05	270.87	126	140.52	36.24	42.02	43	Promoter (7-8kb)	13	32615985	32616101	117	1	-7559	5S_rRNA
13	32648287	32648589	303	*	ENSDARG00000018153	0.000357146	0.0151191	84.69	42	57.36	24.16	18.58	18	Intron (ENSDART00000127048/ENSDARG00000039299, intron 1 of 2)	13	32669771	32677534	7764	1	-21182	nt5c1ba
13	33116171	33116730	560	*	ENSDARG00000017500	0.000446457	0.0178502	547.12	304.14	269.57	89.74	195.54	85	Promoter (6-7kb)	13	33038843	33122924	84082	2	6194	rock2a
13	33918526	33918782	257	*	ENSDARG00000008887	2.95673e-06	0.000404682	108.89	85.45	86.99	7.77	34.75	12	Promoter (5-6kb)	13	33913082	33919871	6790	1	5444	ephx1l
13	34156789	34157103	315	*	ENSDARG00000076895	5.83433e-05	0.00398723	103.51	102.83	73.61	6.9	41.21	17	Distal Intergenic	13	34040926	34051634	10709	2	-105155	flrt3
13	34198021	34198488	468	*	ENSDARG00000076895	0.00168959	0.045566	128.38	110.07	76.47	43.14	50.91	40	Distal Intergenic	13	34040926	34051634	10709	2	-146387	flrt3
13	34247221	34247315	95	*	ENSDARG00000076895	0.00137798	0.0396963	34.28	28.24	14.34	6.9	0	10	Distal Intergenic	13	34040926	34051634	10709	2	-195587	flrt3
13	34262145	34262620	476	*	ENSDARG00000076895	3.3087e-08	1.25795e-05	183.49	75.31	79.34	11.22	20.2	21	Distal Intergenic	13	34040926	34051634	10709	2	-210511	flrt3
13	34538426	34538730	305	*	ENSDARG00000032601	0.00150527	0.0420611	42.34	40.55	59.27	14.67	17.78	21	Promoter (3-4kb)	13	34542671	34788678	246008	1	-3941	macrod2
13	35062011	35062563	553	*	ENSDARG00000030743	0.00141603	0.0404449	197.61	149.9	92.72	55.22	58.99	66	Exon (ENSDART00000047552/ENSDARG00000030743, exon 5 of 12)	13	35025204	35083413	58210	2	20850	sptlc3
13	35305931	35306245	315	*	ENSDARG00000087517	1.99048e-07	5.15374e-05	38.98	45.62	48.75	7.77	0.81	8	Distal Intergenic	13	35262853	35272858	10006	2	-33073	btbd3b
13	36241044	36241292	249	*	ENSDARG00000053303	0.000667191	0.0236281	110.9	78.21	69.78	36.24	38.79	16	Distal Intergenic	13	36190110	36228365	38256	2	-12679	map3k4
13	36531144	36531531	388	*	ENSDARG00000011819	1.19588e-05	0.00116129	567.96	250.55	204.57	45.73	113.93	75	Promoter (4-5kb)	13	36455584	36536000	80417	2	4469	pcnx
13	37895394	37895783	390	*	ENSDARG00000060534	0.000823645	0.0273976	65.87	76.03	94.64	28.47	36.36	29	Intron (ENSDART00000141420/ENSDARG00000060534, intron 2 of 2)	13	37889102	37917072	27971	2	21289	sgpp1
13	39021513	39021806	294	*	ENSDARG00000086163	0.00162546	0.0443426	96.12	53.59	60.22	28.47	33.94	17	Intron (ENSDART00000074131/ENSDARG00000052307, intron 14 of 15)	13	38882675	38882759	85	2	-138754	CR931792.1
13	39819808	39820163	356	*	ENSDARG00000079055	0.00137834	0.0396963	180.81	141.93	100.37	48.32	73.53	52	Exon (ENSDART00000111458/ENSDARG00000078741, exon 7 of 14)	13	39837187	39872524	35338	1	-17024	TARBP1 (1 of 2)
13	40493550	40494182	633	*	ENSDARG00000039041	1.14021e-07	3.30106e-05	229.2	240.42	247.58	19.85	55.75	65	Intron (ENSDART00000056996/ENSDARG00000039041, intron 1 of 2)	13	40471770	40507554	35785	2	13372	sfrp5
13	41317695	41317970	276	*	ENSDARG00000026170	3.63185e-08	1.35741e-05	151.9	87.62	86.99	13.81	26.66	19	Intron (ENSDART00000057047/ENSDARG00000026170, intron 10 of 18)	13	41298191	41328758	30568	1	19504	hps1
13	42411944	42412304	361	*	ENSDARG00000091767	0.000658127	0.0234389	75.95	68.07	67.87	34.51	27.47	14	Distal Intergenic	13	42315547	42315663	117	2	-96281	5S_rRNA
13	42551137	42551649	513	*	ENSDARG00000076699	0.000163786	0.00854842	182.15	165.1	209.35	93.19	46.87	57	Promoter (9-10kb)	13	42540565	42561564	21000	2	9915	ipmka
13	43464147	43464392	246	*	ENSDARG00000094454	0.000473715	0.0185983	92.08	52.14	50.66	28.47	13.74	22	Intron (ENSDART00000135231/ENSDARG00000094454, intron 4 of 12)	13	43415207	43664837	249631	1	48940	cdh23
13	43488740	43489058	319	*	ENSDARG00000094454	2.33308e-06	0.000334075	110.23	50.69	68.83	15.53	12.93	22	Intron (ENSDART00000135231/ENSDARG00000094454, intron 4 of 12)	13	43415207	43664837	249631	1	73533	cdh23
13	43501051	43501203	153	*	ENSDARG00000089003	0.000845154	0.0279831	28.9	15.93	21.03	6.9	0.81	6	Intron (ENSDART00000135231/ENSDARG00000094454, intron 4 of 12)	13	43563611	43563727	117	2	62524	5S_rRNA
13	43687622	43687999	378	*	ENSDARG00000007561	0.00156053	0.0431224	193.58	132.52	245.67	100.09	67.87	71	Distal Intergenic	13	43723088	43875606	152519	1	-35089	cdh23
13	43861262	43861422	161	*	ENSDARG00000068784	0.000186698	0.00942093	34.28	39.83	22.94	5.18	10.5	8	Exon (ENSDART00000016602/ENSDARG00000007561, exon 40 of 51)	13	43794016	43812184	18169	2	-49078	C13H10orf54
13	43914582	43914953	372	*	ENSDARG00000006729	0.00168513	0.0454826	67.89	59.38	65.96	22.43	35.55	19	Promoter (7-8kb)	13	43886612	43922171	35560	2	7218	eif3s6ip
13	43999411	43999689	279	*	ENSDARG00000056986	7.72474e-05	0.00491132	55.12	30.41	45.88	3.45	16.97	8	Distal Intergenic	13	44029503	44036259	6757	1	-29814	dact2
13	44251681	44251926	246	*	ENSDARG00000060168	0.000919052	0.0297451	82.67	35.48	44.93	11.22	24.24	17	Exon (ENSDART00000127930/ENSDARG00000060168, exon 9 of 17)	13	44239410	44266431	27022	2	14505	fam160b1
13	45040493	45040674	182	*	ENSDARG00000085453	0.00125905	0.0372372	32.93	31.14	49.71	14.67	15.35	4	Intron (ENSDART00000110092/ENSDARG00000074376, intron 3 of 10)	13	45003874	45003990	117	1	36619	5S_rRNA
13	45218237	45218477	241	*	ENSDARG00000074376	0.000715299	0.0248413	30.92	56.48	73.61	16.39	16.97	20	Intron (ENSDART00000110092/ENSDARG00000074376, intron 1 of 10)	13	44927557	45245015	317459	2	26538	MDGA1
13	45330163	45330441	279	*	ENSDARG00000052833	1.37995e-05	0.00129857	67.89	65.17	49.71	18.98	17.78	12	Intron (ENSDART00000074761/ENSDARG00000052833, intron 5 of 5)	13	45321793	45378697	56905	2	48256	zfand3
13	45590891	45591133	243	*	ENSDARG00000074235	6.89999e-05	0.00451063	128.38	86.9	57.36	5.18	25.05	32	Intron (ENSDART00000115360/ENSDARG00000074235, intron 1 of 3)	13	45513424	45616805	103382	2	25672	CR376783.1
13	46018980	46019266	287	*	ENSDARG00000004706	7.44601e-07	0.000139542	141.15	84.72	84.12	12.94	33.13	17	Distal Intergenic	13	46051848	46063196	11349	1	-32582	syf2
13	46864807	46865349	543	*	ENSDARG00000090417	4.70801e-05	0.00337986	173.41	95.59	96.55	31.06	46.06	35	Distal Intergenic	13	46795570	46795686	117	1	69237	5S_rRNA
13	46869670	46869848	179	*	ENSDARG00000090417	2.13876e-05	0.00182329	69.9	54.31	45.88	8.63	19.39	15	Distal Intergenic	13	46795570	46795686	117	1	74100	5S_rRNA
13	46876338	46876460	123	*	ENSDARG00000090417	0.000178491	0.00910432	34.95	25.34	35.37	4.31	12.93	2	Distal Intergenic	13	46795570	46795686	117	1	80768	5S_rRNA
13	46887972	46888458	487	*	ENSDARG00000090417	5.8236e-05	0.00398402	136.44	102.83	115.67	49.18	26.66	41	Distal Intergenic	13	46795570	46795686	117	1	92402	5S_rRNA
13	46929669	46929975	307	*	ENSDARG00000058115	0.000149803	0.00796632	80.66	68.79	71.69	36.24	17.78	14	Exon (ENSDART00000098269/ENSDARG00000058115, exon 13 of 17)	13	46909744	47040495	130752	2	110520	fgfr2
13	47004597	47004894	298	*	ENSDARG00000058115	8.93913e-07	0.000160477	264.82	117.31	100.37	36.24	31.51	35	Intron (ENSDART00000098269/ENSDARG00000058115, intron 2 of 16)	13	46909744	47040495	130752	2	35601	fgfr2
13	47079195	47079656	462	*	ENSDARG00000080124	1.0642e-08	5.04665e-06	350.19	246.21	244.72	53.5	65.45	71	Distal Intergenic	13	47100958	47101073	116	2	21417	5S_rRNA
13	47085383	47085730	348	*	ENSDARG00000080124	3.78523e-05	0.00282787	162.66	87.62	79.34	23.3	40.4	30	Distal Intergenic	13	47100958	47101073	116	2	15343	5S_rRNA
13	47150215	47150650	436	*	ENSDARG00000031651	5.45551e-05	0.00377909	78.64	74.59	105.15	37.97	21.01	18	Distal Intergenic	13	47172771	47223280	50510	1	-22121	slc29a1a
13	48172290	48172596	307	*	ENSDARG00000079533	0.0011353	0.0347706	35.62	25.34	5.74	7.77	2.42	1	Intron (ENSDART00000074489/ENSDARG00000052607, intron 2 of 4)	13	48183179	48195884	12706	1	-10583	TMEM87B (2 of 2)
13	48443459	48443695	237	*	ENSDARG00000078555	2.44033e-05	0.0020243	36.3	20.28	28.68	0.86	4.85	7	Promoter (1-2kb)	13	48339717	48444712	104996	2	1017	si:dkey-279j5.1
13	49200112	49200409	298	*	ENSDARG00000074530	7.64362e-14	3.42306e-10	135.77	63	101.33	9.49	4.85	6	Distal Intergenic	13	49262139	49262480	342	2	62071
13	49455954	49456265	312	*	ENSDARG00000055574	0.000802195	0.0268769	131.07	115.86	82.21	44.01	53.33	32	Distal Intergenic	13	49502369	49521317	18949	1	-46104	CABZ01056728.1
13	49584790	49585063	274	*	ENSDARG00000090877	3.37222e-05	0.00258052	32.93	34.03	45.88	11.22	4.85	9	Distal Intergenic	13	49525771	49526436	666	2	-58354	CABZ01058139.1
13	49587589	49588066	478	*	ENSDARG00000090877	1.69832e-06	0.000260675	278.27	180.31	198.83	46.59	53.33	78	Distal Intergenic	13	49525771	49526436	666	2	-61153	CABZ01058139.1
13	49674663	49674954	292	*	ENSDARG00000021853	4.04926e-08	1.49265e-05	86.03	58.66	65.96	9.49	15.35	13	Distal Intergenic	13	49717300	49725933	8634	2	50979	ntpcr
13	49677897	49678303	407	*	ENSDARG00000021853	0.00110032	0.0340301	28.9	66.62	86.99	23.3	20.2	17	Distal Intergenic	13	49717300	49725933	8634	2	47630	ntpcr
13	49759968	49760259	292	*	ENSDARG00000021853	3.59703e-05	0.00271642	72.59	39.83	79.34	12.94	18.58	20	Distal Intergenic	13	49717300	49725933	8634	2	-34035	ntpcr
13	49919486	49919623	138	*	ENSDARG00000075052	0.000792173	0.026622	33.61	15.21	29.63	5.18	4.04	10	Distal Intergenic	13	49930493	49991643	61151	1	-10870	CABZ01030262.1
13	50021214	50021467	254	*	ENSDARG00000088986	6.12619e-06	0.000698745	38.98	50.69	43.97	5.18	6.46	15	Distal Intergenic	13	49930927	49931041	115	1	90287	5S_rRNA
13	50201157	50201509	353	*	ENSDARG00000038996	8.4311e-08	2.62913e-05	131.74	109.35	174.93	37.97	25.05	30	Distal Intergenic	13	50154231	50184997	30767	1	46926	EGLN1 (2 of 2)
13	50452401	50452900	500	*	ENSDARG00000004702	3.42159e-12	7.54506e-09	292.38	299.79	433.99	29.34	25.86	66	Distal Intergenic	13	50421510	50422920	1411	2	-29481	irf2bp2a
13	50458781	50459033	253	*	ENSDARG00000004702	8.11239e-09	4.11239e-06	94.1	107.9	172.07	13.81	30.7	12	Distal Intergenic	13	50421510	50422920	1411	2	-35861	irf2bp2a
13	51748631	51749086	456	*	ENSDARG00000087820	0.00135995	0.0393124	272.22	162.93	297.29	121.66	62.22	107	Distal Intergenic	13	51720639	51720755	117	1	27992	5S_rRNA
13	52075571	52075909	339	*	ENSDARG00000063666	0.000619846	0.0224995	348.84	306.31	259.05	73.34	176.96	80	Intron (ENSDART00000093239/ENSDARG00000063666, intron 1 of 7)	13	52035437	52091780	56344	2	15871	wtip
13	52156922	52157140	219	*	ENSDARG00000039778	0.000742247	0.0254553	50.41	20.28	39.19	5.18	15.35	9	Intron (ENSDART00000058161/ENSDARG00000039778, intron 5 of 24)	13	52105009	52207985	102977	1	51913	NEDD4
13	52179914	52180310	397	*	ENSDARG00000059269	0.000832005	0.0276516	83.35	37.66	46.84	21.57	20.2	15	Intron (ENSDART00000058161/ENSDARG00000039778, intron 12 of 24)	13	52216863	52257930	41068	1	-36553	PRTG (2 of 3)
13	52186199	52186595	397	*	ENSDARG00000059269	2.38073e-06	0.000340529	151.9	94.14	112.8	39.69	21.82	31	Exon (ENSDART00000058161/ENSDARG00000039778, exon 18 of 25)	13	52216863	52257930	41068	1	-30268	PRTG (2 of 3)
13	52242474	52242727	254	*	ENSDARG00000059269	0.00182537	0.0481769	78.64	27.52	35.37	10.35	21.01	14	Intron (ENSDART00000082348/ENSDARG00000059269, intron 9 of 23)	13	52216863	52257930	41068	1	25611	PRTG (2 of 3)
13	53022819	53023069	251	*	ENSDARG00000086198	0.000744505	0.0254861	167.36	85.45	117.58	37.1	59.79	43	Promoter (9-10kb)	13	53001411	53013272	11862	2	-9547	INPP5A (1 of 2)
13	53084134	53084362	229	*	ENSDARG00000073817	3.20907e-05	0.0024917	140.48	59.38	79.34	18.12	3.23	32	Distal Intergenic	13	53150419	53168154	17736	1	-66057	pwwp2b
13	53901548	53901953	406	*	ENSDARG00000038131	3.11552e-06	0.000420688	194.25	123.83	146.26	44.87	32.32	52	Promoter (8-9kb)	13	53893508	53909033	15526	1	8040	SRF (1 of 2)
13	53958852	53959476	625	*	ENSDARG00000074585	0.00040406	0.0166181	174.08	128.9	105.15	54.36	58.99	44	Intron (ENSDART00000065421/ENSDARG00000074585, intron 13 of 30)	13	53945699	53976940	31242	1	13153
14	87762	87921	160	*	ENSDARG00000090669	0.00133345	0.0387495	47.05	34.03	29.63	11.22	16.97	8	Distal Intergenic	14	123289	124131	843	2	36210	DRD5 (2 of 2)
14	88863	89193	331	*	ENSDARG00000090669	3.84115e-06	0.000491504	86.71	90.52	104.2	17.26	2.42	29	Distal Intergenic	14	123289	124131	843	2	34938	DRD5 (2 of 2)
14	140572	140749	178	*	ENSDARG00000021566	6.10522e-05	0.0041087	60.49	37.66	57.36	18.12	13.74	11	Promoter (4-5kb)	14	127381	135940	8560	2	-4632	OTOP1
14	141587	141854	268	*	ENSDARG00000059150	8.28161e-09	4.16926e-06	108.89	69.52	86.03	14.67	19.39	7	Promoter (5-6kb)	14	144150	146864	2715	2	5010	TMEM128
14	143143	143441	299	*	ENSDARG00000059150	1.46925e-10	1.60656e-07	166.69	107.9	129.05	10.35	28.28	10	Promoter (3-4kb)	14	144150	146864	2715	2	3423	TMEM128
14	237922	238102	181	*	ENSDARG00000012249	0.000417394	0.0170026	61.16	25.34	32.5	8.63	10.5	14	Promoter (6-7kb)	14	244406	245287	882	1	-6304	hs3st1
14	321338	322161	824	*	ENSDARG00000079173	1.30622e-05	0.00124138	619.71	251.28	306.85	61.26	91.31	140	Promoter (<=1kb)	14	320442	321052	611	1	896	COPS6
14	322656	322878	223	*	ENSDARG00000079173	0.00109332	0.0338692	78.64	55.76	72.65	13.81	37.98	22	Promoter (2-3kb)	14	320442	321052	611	1	2214	COPS6
14	489584	489997	414	*	ENSDARG00000079065	0.000116748	0.00660117	85.36	48.52	52.58	16.39	17.78	23	Promoter (8-9kb)	14	493003	498453	5451	2	8456	ANKRD50 (2 of 2)
14	739924	740237	314	*	ENSDARG00000043032	8.05478e-05	0.00506445	37.64	44.17	36.32	6.9	6.46	16	Promoter (1-2kb)	14	733852	738712	4861	2	-1212	tlr1
14	1379455	1379779	325	*	ENSDARG00000043627	8.91861e-05	0.00545622	106.87	83.28	60.22	24.16	21.82	34	Promoter (4-5kb)	14	1375404	1390307	14904	1	4051	TBC1D9B
14	3693396	3693524	129	*	ENSDARG00000034011	0.00121245	0.0362781	18.82	25.34	24.85	3.45	4.04	10	Intron (ENSDART00000044678/ENSDARG00000034011, intron 6 of 7)	14	3611915	3723835	111921	1	81481	CABZ01072856.1
14	5282932	5283514	583	*	ENSDARG00000025131	3.35379e-06	0.00044329	235.92	221.59	334.57	65.58	71.91	95	Distal Intergenic	14	5391971	5395171	3201	1	-108457	lbx2
14	5482603	5482898	296	*	ENSDARG00000084719	2.86027e-08	1.10978e-05	131.07	64.45	93.68	8.63	24.24	7	Distal Intergenic	14	5461876	5461992	117	1	20727	5S_rRNA
14	5789185	5789670	486	*	ENSDARG00000078518	1.75e-05	0.001555	592.83	263.59	381.41	124.25	131.71	118	Distal Intergenic	14	5811097	5823208	12112	2	33538	kazald2
14	7407404	7407792	389	*	ENSDARG00000087704	0.000317094	0.0138859	106.87	69.52	112.8	36.24	41.21	27	Distal Intergenic	14	7420899	7487799	66901	1	-13107	gfra3
14	10034033	10034349	317	*	ENSDARG00000059317	0.000846901	0.028034	86.03	42	75.52	22.43	29.09	22	Intron (ENSDART00000054687/ENSDARG00000037553, intron 3 of 8)	14	9795331	9912178	116848	2	-121855	FP103003.1
14	13476859	13477170	312	*	ENSDARG00000077230	1.85739e-06	0.000279763	32.93	35.48	50.66	0.86	10.5	3	Distal Intergenic	14	13244310	13246619	2310	1	232549	ZBED1 (4 of 10)
14	13792464	13792689	226	*	ENSDARG00000089876	0.000507243	0.0194811	43.69	21.72	51.62	16.39	8.08	7	Distal Intergenic	14	13752117	13753160	1044	2	-39304	BX511270.1
14	14259337	14259600	264	*	ENSDARG00000084799	0.000318476	0.0139249	71.25	23.9	31.55	14.67	4.85	11	Intron (ENSDART00000115340/ENSDARG00000004115, intron 2 of 4)	14	14229642	14229756	115	1	29695	5S_rRNA
14	15344559	15345138	580	*	ENSDARG00000032617	6.93395e-05	0.00452375	75.95	70.97	118.53	27.61	24.24	33	Intron (ENSDART00000082667/ENSDARG00000032617, intron 2 of 6)	14	15275281	15396134	120854	2	50996	fgfrl1a
14	15364691	15365116	426	*	ENSDARG00000032617	9.27831e-09	4.48166e-06	515.53	342.52	332.66	94.05	94.54	81	Intron (ENSDART00000082667/ENSDARG00000032617, intron 2 of 6)	14	15275281	15396134	120854	2	31018	fgfrl1a
14	15367316	15367559	244	*	ENSDARG00000032617	0.00102218	0.0322465	90.07	58.66	53.53	23.3	33.94	9	Intron (ENSDART00000082667/ENSDARG00000032617, intron 2 of 6)	14	15275281	15396134	120854	2	28575	fgfrl1a
14	18544606	18544952	347	*	ENSDARG00000057726	0.000911647	0.0295923	266.17	147	188.32	73.34	89.69	85	Promoter (1-2kb)	14	18522903	18543174	20272	2	-1432	znf185
14	18675412	18675711	300	*	ENSDARG00000057702	0.00125289	0.0371261	125.02	78.21	48.75	39.69	16.16	31	Distal Intergenic	14	18624660	18646065	21406	2	-29347	ogt.1
14	19573844	19574127	284	*	ENSDARG00000029452	0.000380698	0.0158644	78.64	36.21	37.28	6.04	18.58	17	Intron (ENSDART00000066101/ENSDARG00000029452, intron 3 of 4)	14	19564437	19599512	35076	2	25385	neurl1b
14	19635751	19635962	212	*	ENSDARG00000095422	0.000490869	0.0190569	51.08	52.86	40.15	22.43	14.54	5	Promoter (4-5kb)	14	19640136	19644853	4718	1	-4174	si:ch211-198f4.4
14	19743958	19744270	313	*	ENSDARG00000005273	0.000243765	0.0115344	189.54	80.38	112.8	32.79	55.75	35	Exon (ENSDART00000125081/ENSDARG00000015717, exon 17 of 30)	14	19668926	19714971	46046	1	75032	ergic1
14	20728931	20729213	283	*	ENSDARG00000082165	0.000297226	0.0132901	61.84	33.31	46.84	15.53	11.31	17	Distal Intergenic	14	20442854	20442973	120	2	-285958	5S_rRNA
14	20735258	20735398	141	*	ENSDARG00000082165	0.00184259	0.0484959	28.9	18.1	22.94	6.04	9.7	2	Distal Intergenic	14	20442854	20442973	120	2	-292285	5S_rRNA
14	21010507	21010993	487	*	ENSDARG00000090169	0.000336286	0.014493	107.54	122.38	120.45	56.09	36.36	44	Distal Intergenic	14	21030637	21031641	1005	1	-19644	si:dkey-1f1.3
14	21075886	21076255	370	*	ENSDARG00000090169	0.000144176	0.00773546	49.07	39.83	48.75	5.18	11.31	20	Distal Intergenic	14	21030637	21031641	1005	1	45249	si:dkey-1f1.3
14	21682134	21682496	363	*	ENSDARG00000084875	1.15723e-05	0.00113436	125.69	106.45	117.58	38.83	37.98	36	Intron (ENSDART00000074070/ENSDARG00000052242, intron 9 of 20)	14	21862790	21862904	115	2	180408	5S_rRNA
14	22059273	22059497	225	*	ENSDARG00000071695	0.000169718	0.00876123	48.39	28.24	50.66	5.18	13.74	14	Distal Intergenic	14	22040013	22043078	3066	1	19260	CT956093.1
14	22137377	22137544	168	*	ENSDARG00000053691	0.00160516	0.0439975	39.66	40.55	37.28	18.12	15.35	5	Promoter (4-5kb)	14	22125134	22142335	17202	2	4791	maea
14	22859792	22860039	248	*	ENSDARG00000025465	4.04958e-07	8.84145e-05	127.71	42	44.93	5.18	9.7	15	Promoter (4-5kb)	14	22864366	22903738	39373	1	-4327	spon2a
14	25688964	25689083	120	*	ENSDARG00000034268	0.000203881	0.0100691	25.54	30.41	26.77	8.63	5.66	5	Intron (ENSDART00000146299/ENSDARG00000034268, intron 4 of 35)	14	25491482	25760825	269344	2	71742	slit3
14	25738556	25739065	510	*	ENSDARG00000034268	9.56609e-08	2.89186e-05	178.79	186.1	234.2	46.59	60.6	33	Intron (ENSDART00000146299/ENSDARG00000034268, intron 3 of 35)	14	25491482	25760825	269344	2	21760	slit3
14	26044333	26044761	429	*	ENSDARG00000084269	0.000104176	0.0060746	394.55	195.52	182.58	70.75	108.28	38	Promoter (7-8kb)	14	26036336	26036452	117	2	-7881	5S_rRNA
14	26100005	26100190	186	*	ENSDARG00000000380	1.5279e-05	0.00140092	38.31	20.28	21.99	0.86	6.46	2	Intron (ENSDART00000000392/ENSDARG00000000380, intron 12 of 21)	14	26083459	26112198	28740	2	12008	pde6a
14	26552816	26553217	402	*	ENSDARG00000061918	0.00134074	0.0389015	118.3	109.35	122.36	31.06	71.91	18	Exon (ENSDART00000088912/ENSDARG00000061918, exon 2 of 3)	14	26544153	26564865	20713	2	11648	cplx2
14	26563964	26564064	101	*	ENSDARG00000061918	0.00154214	0.0427214	11.43	29.69	30.59	6.9	7.27	3	Promoter (<=1kb)	14	26544153	26564865	20713	2	801	cplx2
14	26571751	26572027	277	*	ENSDARG00000061918	7.92448e-06	0.000844861	33.61	42.72	81.25	5.18	12.93	12	Promoter (6-7kb)	14	26544153	26564865	20713	2	-6886	cplx2
14	26577869	26578192	324	*	ENSDARG00000061918	1.3804e-10	1.53477e-07	72.59	73.86	135.74	6.04	14.54	11	Distal Intergenic	14	26544153	26564865	20713	2	-13004	cplx2
14	26805963	26806256	294	*	ENSDARG00000012019	0.00166573	0.0451096	84.69	65.9	30.59	6.04	26.66	23	Distal Intergenic	14	26827161	26914777	87617	1	-20905	glra1
14	27601979	27602163	185	*	ENSDARG00000076801	8.75844e-05	0.00539233	42.34	47.07	58.31	6.9	21.01	2	Promoter (7-8kb)	14	27594515	27635229	40715	1	7464	arap3
14	27690787	27691174	388	*	ENSDARG00000056130	0.00114927	0.0350746	120.31	55.76	61.18	28.47	29.09	31	Distal Intergenic	14	27712429	27713928	1500	2	22754	neurog1
14	27746597	27747091	495	*	ENSDARG00000056119	0.000977649	0.0311389	176.77	153.52	94.64	25.89	84.03	23	Distal Intergenic	14	27728789	27738387	9599	1	17808	eef1g
14	28477887	28478237	351	*	ENSDARG00000084476	1.07584e-09	8.27575e-07	84.69	76.76	120.45	9.49	15.35	18	Distal Intergenic	14	28606338	28606474	137	2	128237	5S_rRNA
14	29114819	29115071	253	*	ENSDARG00000033501	0.000283871	0.0128262	116.28	66.62	68.83	33.65	30.7	22	Distal Intergenic	14	29063478	29102403	38926	2	-12416	zgc:64189
14	31827871	31828277	407	*	ENSDARG00000090981	0.00181038	0.047954	197.61	67.35	86.03	21.57	56.56	41	Promoter (1-2kb)	14	31825796	31830142	4347	2	1865	C14HXorf65
14	31931625	31931851	227	*	ENSDARG00000016085	3.84976e-05	0.00286901	100.15	61.55	19.12	1.73	11.31	16	Promoter (2-3kb)	14	31863064	31929097	66034	2	-2528	mbnl3
14	32096159	32096431	273	*	ENSDARG00000015472	0.00102119	0.0322376	51.08	43.45	29.63	9.49	15.35	17	Intron (ENSDART00000129345/ENSDARG00000032199, intron 4 of 5)	14	31961765	32020938	59174	2	-75221	gpc4
14	32460961	32461411	451	*	ENSDARG00000017931	0.00039151	0.0162027	485.29	203.48	215.08	56.95	146.25	73	Intron (ENSDART00000002684/ENSDARG00000017931, intron 7 of 17)	14	32436381	32478038	41658	1	24580	ddx26b
14	32712649	32712806	158	*	ENSDARG00000006683	2.11474e-05	0.00181099	54.44	36.21	40.15	12.94	10.5	7	Intron (ENSDART00000148550/ENSDARG00000006683, intron 3 of 20)	14	32671473	32724709	53237	2	11903	arhgef6
14	33153247	33153402	156	*	ENSDARG00000035056	0.000334406	0.0144354	22.85	34.76	44.93	14.67	5.66	3	Intron (ENSDART00000010982/ENSDARG00000035056, intron 2 of 5)	14	33053857	33273045	219189	2	119643	fgf13a
14	33573021	33573263	243	*	ENSDARG00000001442	8.01369e-06	0.00085099	129.05	54.31	57.36	17.26	17.78	21	Distal Intergenic	14	33619348	33650873	31526	1	-46085	inppl1b
14	35591701	35591916	216	*	ENSDARG00000092970	0.000567355	0.0211631	51.75	19.55	27.72	2.59	8.89	12	Distal Intergenic	14	35617038	35619396	2359	1	-25122	si:ch211-11c15.3
14	35655097	35655492	396	*	ENSDARG00000009550	0.00141315	0.0404128	131.07	41.28	44.93	26.75	22.62	22	Distal Intergenic	14	35644823	35646509	1687	1	10274	foxi3b
14	36883109	36883283	175	*	ENSDARG00000077588	0.000277793	0.0126826	19.49	21	45.88	2.59	3.23	11	Promoter (9-10kb)	14	36788676	36892983	104308	2	9700	PDGFC
14	37167128	37167496	369	*	ENSDARG00000088366	0.000279258	0.0127281	297.09	176.69	253.32	47.46	120.4	77	Distal Intergenic	14	37121611	37132341	10731	1	45517	zgc:77938
14	37174515	37175095	581	*	ENSDARG00000088366	1.58824e-10	1.72244e-07	768.93	502.55	522.89	113.03	107.47	133	Distal Intergenic	14	37121611	37132341	10731	1	52904	zgc:77938
14	37177360	37177697	338	*	ENSDARG00000088366	0.00160648	0.0440245	70.57	60.83	77.43	36.24	6.46	26	Distal Intergenic	14	37121611	37132341	10731	1	55749	zgc:77938
14	37210032	37210320	289	*	ENSDARG00000088366	2.1851e-07	5.48589e-05	81.33	151.35	150.08	24.16	32.32	28	Distal Intergenic	14	37121611	37132341	10731	1	88421	zgc:77938
14	37696810	37697180	371	*	ENSDARG00000004889	0.000305696	0.0135543	65.2	28.24	44.93	12.94	12.93	15	Distal Intergenic	14	37648802	37657608	8807	2	-39202	aga
14	38823681	38823881	201	*	ENSDARG00000036175	4.99186e-06	0.000599575	140.48	105	91.77	37.1	25.05	33	Promoter (3-4kb)	14	38827681	39059088	231408	1	-3800	pcdh1b
14	38826378	38826915	538	*	ENSDARG00000036175	0.000754055	0.0256802	441.6	291.83	260.97	94.91	181.81	101	Promoter (<=1kb)	14	38827681	39059088	231408	1	-766	pcdh1b
14	38932060	38932625	566	*	ENSDARG00000085779	9.24985e-07	0.000163898	178.12	115.86	160.59	25.02	43.63	45	Intron (ENSDART00000105588/ENSDARG00000036175, intron 2 of 3)	14	38900255	38900370	116	1	31805	5S_rRNA
14	39281709	39282015	307	*	ENSDARG00000085407	9.10525e-06	0.000938238	83.35	78.93	116.62	37.1	15.35	10	Distal Intergenic	14	39037564	39037678	115	2	-244031	5S_rRNA
14	39883215	39883494	280	*	ENSDARG00000036171	2.56008e-07	6.15852e-05	36.3	47.79	63.09	9.49	8.89	3	Distal Intergenic	14	40044381	40046544	2164	1	-160887	rnasel3
14	40645180	40645446	267	*	ENSDARG00000076060	1.64104e-05	0.00147602	55.12	29.69	72.65	9.49	1.62	16	Promoter (<=1kb)	14	40644662	40858039	213378	1	518	diaph2
14	40704941	40705232	292	*	ENSDARG00000076060	7.54486e-08	2.42093e-05	62.51	43.45	45.88	10.35	5.66	7	Intron (ENSDART00000147443/ENSDARG00000076060, intron 4 of 16)	14	40644662	40858039	213378	1	60279	diaph2
14	40714706	40715182	477	*	ENSDARG00000076060	2.19954e-05	0.0018631	176.1	89.79	98.46	21.57	43.63	34	Intron (ENSDART00000147443/ENSDARG00000076060, intron 4 of 16)	14	40644662	40858039	213378	1	70044	diaph2
14	40875114	40875222	109	*	ENSDARG00000091674	0.00150112	0.0419984	52.43	20.28	18.16	0	14.54	2	Distal Intergenic	14	40992941	41257057	264117	1	-117719	BX511013.1
14	43441589	43441877	289	*	ENSDARG00000087103	5.43022e-08	1.89069e-05	93.43	68.79	69.78	12.08	20.2	10	Promoter (9-10kb)	14	43451052	43451166	115	1	-9175	5S_rRNA
14	43476938	43477232	295	*	ENSDARG00000090991	0.00157749	0.043468	16.8	13.03	23.9	5.18	0.81	5	Intron (ENSDART00000020328/ENSDARG00000006518, intron 10 of 18)	14	43491368	43494305	2938	2	17073	CU151895.1
14	45157371	45157507	137	*	ENSDARG00000036121	0.000135406	0.00734532	23.52	29.69	27.72	9.49	4.04	0	Distal Intergenic	14	45217205	45365436	148232	2	207929	pcdh10b
14	45431250	45431850	601	*	ENSDARG00000036121	9.66831e-10	7.67585e-07	223.82	232.45	291.56	48.32	58.99	50	Distal Intergenic	14	45217205	45365436	148232	2	-65814	pcdh10b
14	47480765	47481275	511	*	ENSDARG00000029975	1.56645e-05	0.00142737	479.24	406.97	493.25	165.67	181.81	135	Promoter (6-7kb)	14	47487908	47519377	31470	1	-6633	C14H4orf29
14	47805474	47805806	333	*	ENSDARG00000068582	0.000422743	0.0171466	51.75	88.35	38.24	21.57	14.54	21	Distal Intergenic	14	47726556	47794210	67655	2	-11264	rnf44
14	47813819	47814013	195	*	ENSDARG00000068586	0.00115276	0.0350942	40.33	21.72	58.31	13.81	9.7	14	Promoter (9-10kb)	14	47823186	47863470	40285	1	-9173	CDHR2 (1 of 2)
14	48095554	48095948	395	*	ENSDARG00000075467	0.000138826	0.00748787	220.46	190.45	267.66	104.4	78.38	42	Distal Intergenic	14	48138708	48144926	6219	2	48978	shisa3
14	48259293	48259531	239	*	ENSDARG00000026137	0.000340273	0.0146172	34.95	21	56.4	13.81	8.08	6	Exon (ENSDART00000034606/ENSDARG00000026137, exon 7 of 15)	14	48246201	48275427	29227	1	13092	sfxn5b
14	48260613	48260714	102	*	ENSDARG00000026137	0.000352808	0.0149853	16.13	13.76	12.43	0.86	0.81	3	Intron (ENSDART00000034606/ENSDARG00000026137, intron 7 of 14)	14	48246201	48275427	29227	1	14412	sfxn5b
14	49351958	49352147	190	*	ENSDARG00000026406	0.000907553	0.0295246	38.98	24.62	43.02	9.49	11.31	13	Promoter (5-6kb)	14	49346447	49369877	23431	1	5511	anxa5a
14	50413581	50413761	181	*	ENSDARG00000040198	0.000944584	0.0303561	23.52	26.07	34.41	13.81	0	2	Distal Intergenic	14	49939833	50250520	310688	2	-163061	fstl5
14	50549593	50549949	357	*	ENSDARG00000040198	0.000446563	0.0178502	117.62	69.52	107.06	31.06	47.67	27	Distal Intergenic	14	49939833	50250520	310688	2	-299073	fstl5
14	51056119	51056424	306	*	ENSDARG00000090071	0.000939759	0.030239	66.54	49.97	67.87	19.85	23.43	28	Promoter (6-7kb)	14	51062655	51105100	42446	1	-6231	rxfp1
14	51793995	51794224	230	*	ENSDARG00000023988	3.20343e-07	7.39685e-05	63.85	32.59	53.53	8.63	9.7	5	Distal Intergenic	14	51722330	51748497	26168	1	71665	dctn4
14	52891364	52891778	415	*	ENSDARG00000080919	0.00162432	0.0443389	75.95	70.24	118.53	25.89	50.91	22	Distal Intergenic	14	52820806	52820922	117	1	70558	5S_rRNA
14	53344054	53344462	409	*	ENSDARG00000087007	0.000392648	0.0162345	158.63	100.66	96.55	44.01	46.06	46	Promoter (8-9kb)	14	53351123	53353384	2262	2	8922	NCBP1 (2 of 2)
15	71269	71860	592	*	ENSDARG00000007173	7.93905e-09	4.04e-06	392.53	196.97	269.57	37.1	72.72	44	Promoter (<=1kb)	15	65239	71370	6132	2	0	cyp2y3
15	103936	104507	572	*	ENSDARG00000088160	0.000571604	0.0212557	75.95	75.31	112.8	33.65	39.59	27	Distal Intergenic	15	118500	120455	1956	2	15948
15	170103	170554	452	*	ENSDARG00000069994	0.0014693	0.041503	247.35	147	188.32	73.34	89.69	90	Promoter (6-7kb)	15	163461	192824	29364	1	6642	elna
15	1225226	1225519	294	*	ENSDARG00000076444	9.65345e-09	4.64447e-06	99.48	90.52	135.74	22.43	20.2	22	Distal Intergenic	15	1196108	1209347	13240	1	29118	CABZ01033130.1
15	1496906	1497088	183	*	ENSDARG00000086712	4.63555e-05	0.00333689	18.82	30.41	48.75	6.9	5.66	6	Exon (ENSDART00000133943/ENSDARG00000038879, exon 15 of 20)	15	1448040	1480001	31962	2	-16905	si:dkeyp-97b10.3
15	1511769	1512228	460	*	ENSDARG00000038879	0.000835941	0.0277545	188.2	144.1	192.14	62.99	92.11	64	Intron (ENSDART00000133943/ENSDARG00000038879, intron 8 of 19)	15	1489699	1529464	39766	2	17236	ift80
15	1740734	1740964	231	*	ENSDARG00000058994	0.000851056	0.0281223	61.84	38.38	51.62	6.04	25.86	14	Promoter (1-2kb)	15	1729632	1742169	12538	2	1205	stx1a
15	3102204	3102502	299	*	ENSDARG00000067569	5.58135e-05	0.00384814	90.74	75.31	68.83	20.71	33.94	15	Exon (ENSDART00000097261/ENSDARG00000067569, exon 7 of 29)	15	3066162	3114443	48282	2	11941	FNDC3A
15	3145314	3145708	395	*	ENSDARG00000076987	0.000471384	0.0185398	130.4	52.14	83.16	16.39	25.05	42	Promoter (9-10kb)	15	3152477	3155092	2616	2	9384	SLITRK5 (2 of 2)
15	3750376	3750536	161	*	ENSDARG00000062552	0.000388157	0.0161042	67.21	51.41	75.52	12.94	26.66	26	Promoter (1-2kb)	15	3747499	3748572	1074	2	-1804	lpar6a
15	4255108	4255360	253	*	ENSDARG00000042837	2.54507e-08	1.00517e-05	42.34	18.1	57.36	0	1.62	4	Intron (ENSDART00000062874/ENSDARG00000042837, intron 1 of 6)	15	4218139	4280895	62757	2	25535	atp1b3b
15	4430110	4430372	263	*	ENSDARG00000042833	7.45263e-05	0.00479092	97.46	24.62	25.81	6.9	9.7	12	Promoter (9-10kb)	15	4408040	4439563	31524	2	9191	RFFL
15	6765875	6766261	387	*	ENSDARG00000002795	6.45266e-07	0.000125365	328	108.62	83.16	31.93	33.94	14	Distal Intergenic	15	6727919	6753991	26073	2	-11884	meis3
15	6776752	6777187	436	*	ENSDARG00000002795	3.90084e-06	0.000497698	754.81	234.62	273.39	78.52	86.46	110	Distal Intergenic	15	6727919	6753991	26073	2	-22761	meis3
15	8953228	8953379	152	*	ENSDARG00000012177	5.03273e-05	0.00354126	34.95	25.34	19.12	2.59	4.04	7	Intron (ENSDART00000008273/ENSDARG00000012177, intron 6 of 7)	15	8949071	8991707	42637	2	38328	rab4b
15	9089209	9089530	322	*	ENSDARG00000084275	5.98268e-05	0.00405095	90.07	71.69	81.25	20.71	35.55	19	Distal Intergenic	15	9122959	9123075	117	2	33545	5S_rRNA
15	9438339	9438535	197	*	ENSDARG00000097085	1.93524e-06	0.000288803	47.05	29.69	58.31	4.31	8.89	10	Promoter (2-3kb)	15	9420091	9436096	16006	2	-2243	si:ch211-261a10.5
15	10879211	10879429	219	*	ENSDARG00000085238	0.0014942	0.0418933	63.18	38.38	32.5	19.85	12.12	15	Intron (ENSDART00000045312/ENSDARG00000034264, intron 17 of 28)	15	10805197	10805312	116	1	74014	5S_rRNA
15	13586326	13586586	261	*	ENSDARG00000002129	8.47094e-05	0.00526679	71.92	35.48	36.32	7.77	15.35	13	Intron (ENSDART00000040380/ENSDARG00000002129, intron 11 of 14)	15	13572295	13595148	22854	1	14031	slc5a2
15	13714370	13714725	356	*	ENSDARG00000024043	0.000386512	0.0160592	147.87	67.35	121.4	36.24	45.25	38	Intron (ENSDART00000039454/ENSDARG00000024043, intron 1 of 8)	15	13645567	13761509	115943	1	68803	numbl
[truncated: 1,278 more rows]

## Sheet: peaks repressed inRA versus BMS
seqnames	start	end	width	strand	geneId	p.value	FDR	RA_1	RA_2	RA_3	BMS_1	BMS_2	BMS_3	location of peak	geneChr	geneStart	geneEnd	geneLength	geneStrand	distanceToTSS	Associated.Gene.Name
3	34820820	34821081	262	*	ENSDARG00000000151	1.39459e-05	0.00130676	19.49	4.34	3.82	38.83	62.22	57	Intron (ENSDART00000000160/ENSDARG00000000151, intron 1 of 9)	3	34773318	34838901	65584	2	17820	thraa
6	41135315	41135588	274	*	ENSDARG00000000638	0.000520661	0.019919	14.11	22.45	9.56	49.18	53.33	40	Promoter (3-4kb)	6	41131364	41133418	2055	1	3951	opn1mw4
6	41063832	41064004	173	*	ENSDARG00000000730	0.000855625	0.0282098	8.07	4.34	4.78	14.67	37.17	21	Promoter (5-6kb)	6	41049773	41069719	19947	2	5715	slc6a13
3	5815646	5816073	428	*	ENSDARG00000001014	0.000502588	0.0193529	66.54	47.07	60.22	128.56	163.22	134	Intron (ENSDART00000137105/ENSDARG00000001014, intron 1 of 33)	3	5725973	5826325	100353	2	10252	myh9b
17	19237338	19237749	412	*	ENSDARG00000001129	1.51197e-05	0.00139017	30.92	27.52	10.52	75.93	116.36	81	Distal Intergenic	17	19250142	19293508	43367	2	55759	dicer1
14	33581893	33582127	235	*	ENSDARG00000001442	0.000522771	0.0199649	26.21	19.55	13.38	38.83	63.03	78	Distal Intergenic	14	33619348	33650873	31526	1	-37221	inppl1b
7	30932534	30933028	495	*	ENSDARG00000001910	0.000269785	0.0124177	57.8	36.21	25.81	94.05	149.48	109	Distal Intergenic	7	30875146	30908123	32978	2	-24411	rorab
7	36588515	36588881	367	*	ENSDARG00000001975	0.000330371	0.0143079	49.74	31.86	32.5	78.52	135.75	103	Promoter (7-8kb)	7	36566732	36581054	14323	2	-7461	hsd11b2
6	40687816	40688025	210	*	ENSDARG00000001993	3.73238e-05	0.00280104	2.02	2.9	9.56	20.71	29.09	36	Promoter (<=1kb)	6	40676531	40687002	10472	2	-814	myhb
7	43089398	43089580	183	*	ENSDARG00000001999	0.000298277	0.0133236	4.03	10.86	4.78	26.75	34.75	23	Distal Intergenic	7	42976333	43060393	84061	2	-29005	adamts18
4	23285740	23285949	210	*	ENSDARG00000002131	1.04555e-05	0.00105117	6.05	10.86	7.65	32.79	67.87	28	Distal Intergenic	4	22817287	23054090	236804	2	-231650	celf2
16	8746460	8746686	227	*	ENSDARG00000002445	0.000385293	0.0160287	16.13	21	6.69	32.79	63.03	56	Distal Intergenic	16	8650398	8662788	12391	2	-83672	prdm1a
5	65858350	65858570	221	*	ENSDARG00000002533	3.25644e-05	0.00251813	7.39	13.03	4.78	32.79	73.53	25	Promoter (3-4kb)	5	65841944	65862090	20147	2	3520	adora2b
9	22053436	22053841	406	*	ENSDARG00000002582	0.00175131	0.0467634	53.77	18.1	11.47	60.4	114.74	88	Distal Intergenic	9	22068233	22101316	33084	2	47475	tbx15
1	1474503	1474798	296	*	ENSDARG00000002791	7.19427e-12	1.44221e-08	20.84	20.28	15.29	132.02	154.33	105	Promoter (5-6kb)	1	1468926	1550157	81232	1	5577	atp1a1a.1
6	16009229	16009655	427	*	ENSDARG00000002933	1.21445e-05	0.00117543	31.59	21.72	37.28	94.05	143.02	83	Intron (ENSDART00000089445/ENSDARG00000062123, intron 13 of 17)	6	15948991	15952088	3098	1	60238	gbx2
6	16060449	16061048	600	*	ENSDARG00000002933	0.000848132	0.0280677	174.08	74.59	101.33	244.19	409.67	285	Intron (ENSDART00000089445/ENSDARG00000062123, intron 9 of 17)	6	15948991	15952088	3098	1	111458	gbx2
6	15977168	15977408	241	*	ENSDARG00000002933	0.0012413	0.036857	52.43	13.76	14.34	81.11	86.46	85	Intron (ENSDART00000089445/ENSDARG00000062123, intron 16 of 17)	6	15948991	15952088	3098	1	28177	gbx2
6	15941466	15941823	358	*	ENSDARG00000002933	0.00157638	0.043468	14.79	14.48	17.21	28.47	50.1	49	Promoter (7-8kb)	6	15948991	15952088	3098	1	-7168	gbx2
12	27155490	27155701	212	*	ENSDARG00000003008	1.07025e-07	3.16078e-05	2.02	7.24	2.87	30.2	52.52	33	Distal Intergenic	12	27168132	27297884	129753	1	-12431	prkcea
1	16512418	16512810	393	*	ENSDARG00000003046	0.000552443	0.0208122	49.07	24.62	40.15	79.38	132.52	99	Exon (ENSDART00000138475/ENSDARG00000003046, exon 10 of 21)	1	16489551	16545516	55966	2	32706	sorbs2a
9	36904422	36904726	305	*	ENSDARG00000003109	1.48078e-06	0.000233515	12.77	6.52	0	46.59	38.79	57	Promoter (7-8kb)	9	36896658	36918454	21797	1	7764	rcan1a
11	19374753	19374876	124	*	ENSDARG00000003169	0.00035696	0.0151191	10.75	4.34	6.69	25.89	37.98	24	Intron (ENSDART00000103968/ENSDARG00000003169, intron 1 of 4)	11	19293474	19511153	217680	1	81279	magi1b
23	34413779	34414465	687	*	ENSDARG00000003206	1.56567e-07	4.28883e-05	112.92	49.97	44.93	301.13	447.65	295	Intron (ENSDART00000143933/ENSDARG00000003206, intron 5 of 7)	23	34358935	34496541	137607	1	54844	chchd6a
7	47513640	47514152	513	*	ENSDARG00000003263	0.000920454	0.0297832	107.54	76.03	60.22	186.38	235.14	172	Distal Intergenic	7	47573290	47581164	7875	1	-59138	pop4
18	38797053	38797332	280	*	ENSDARG00000003420	0.000217478	0.0105943	6.72	2.9	10.52	21.57	26.66	41	Promoter (8-9kb)	18	38783548	38806097	22550	2	8765	chrna5
2	26826710	26827037	328	*	ENSDARG00000003517	0.000109653	0.00631053	0.67	9.41	6.69	31.06	34.75	25	Promoter (4-5kb)	2	26831083	26837078	5996	1	-4046	impa1
9	46482051	46482282	232	*	ENSDARG00000003544	0.000459109	0.0182086	2.02	10.14	6.69	24.16	30.7	26	Distal Intergenic	9	46561582	46609608	48027	1	-79300	adarb1b
8	2578514	2578729	216	*	ENSDARG00000003695	1.2625e-05	0.00121219	0.67	10.14	4.78	17.26	67.87	38	Intron (ENSDART00000140265/ENSDARG00000079123, intron 20 of 21)	8	2587651	2609355	21705	2	30626	vdac3
24	17645786	17646105	320	*	ENSDARG00000003776	4.53433e-06	0.000554556	22.18	10.86	13.38	66.44	47.67	92	Intron (ENSDART00000014787/ENSDARG00000003776, intron 1 of 9)	24	17618719	17676101	57383	1	27067	pip4k2aa
2	30399282	30399595	314	*	ENSDARG00000003779	0.000264161	0.0122205	7.39	12.31	15.29	22.43	71.11	41	Promoter (8-9kb)	2	30269088	30408574	139487	2	8979	ctnnd2b
7	30169510	30169767	258	*	ENSDARG00000003872	0.0014768	0.0416215	6.72	5.79	15.29	26.75	22.62	44	Intron (ENSDART00000011324/ENSDARG00000003872, intron 8 of 8)	7	30061203	30173826	112624	1	108307	ccdc102a
15	14570699	14570933	235	*	ENSDARG00000003963	0.000150997	0.00801416	6.05	8.69	6.69	21.57	27.47	43	Intron (ENSDART00000016024/ENSDARG00000003963, intron 1 of 7)	15	14535627	14612278	76652	1	35072	traf4a
25	33671628	33672101	474	*	ENSDARG00000003971	0.000658331	0.0234399	28.23	21.72	16.25	53.5	48.48	89	Intron (ENSDART00000035382/ENSDARG00000023104, intron 26 of 30)	25	33728638	33734544	5907	2	62443	isl2a
3	27857109	27857444	336	*	ENSDARG00000004034	2.60086e-05	0.00213074	17.48	16.66	6.69	56.09	66.26	43	Promoter (7-8kb)	3	27864729	27920351	55623	1	-7285	arhgdig
11	36668480	36668756	277	*	ENSDARG00000004060	0.000350391	0.0149162	28.9	22.45	24.85	107.86	62.22	53	Intron (ENSDART00000031993/ENSDARG00000074149, intron 52 of 60)	11	36600441	36604112	3672	2	-64368	bhlhe40
6	33695759	33695928	170	*	ENSDARG00000004105	5.89097e-05	0.00401144	3.36	2.9	4.78	25.89	19.39	21	Exon (ENSDART00000003701/ENSDARG00000004105, exon 10 of 23)	6	33681319	33706524	25206	2	10596	tie1
5	21358881	21359268	388	*	ENSDARG00000004130	0.00031032	0.0136945	18.15	13.76	7.65	47.46	48.48	36	Distal Intergenic	5	21277526	21293023	15498	1	81355	mvk
5	21369837	21370030	194	*	ENSDARG00000004130	0.000448866	0.0179043	4.7	10.14	10.52	30.2	38.79	24	Distal Intergenic	5	21277526	21293023	15498	1	92311	mvk
16	7299807	7300335	529	*	ENSDARG00000004176	6.33606e-05	0.0042227	32.26	18.1	20.07	80.25	140.6	47	Exon (ENSDART00000143540/ENSDARG00000004176, exon 25 of 27)	16	7158139	7435459	277321	1	141668	ulk4
10	32919514	32919832	319	*	ENSDARG00000004363	0.00012582	0.00696236	19.49	11.59	5.74	34.51	69.49	44	Intron (ENSDART00000019416/ENSDARG00000004363, intron 2 of 3)	10	32906129	32993054	86926	1	13385	lhfp
12	32827245	32827360	116	*	ENSDARG00000004415	0.000879183	0.0287501	0.67	0	2.87	10.35	5.66	22	Distal Intergenic	12	32666837	32790417	123581	2	-36828	tcf7l2
21	14391049	14391473	425	*	ENSDARG00000004451	4.55411e-05	0.00328542	39.66	33.31	39.19	91.46	115.55	119	Intron (ENSDART00000124871/ENSDARG00000004451, intron 1 of 9)	21	14375999	14422468	46470	2	30995	tnfrsfa
10	32070547	32070840	294	*	ENSDARG00000004627	0.00142408	0.0406159	24.2	14.48	21.99	35.38	84.84	51	Intron (ENSDART00000134866/ENSDARG00000055349, intron 4 of 11)	10	32012062	32027846	15785	2	-42701	panx3
11	32378242	32378455	214	*	ENSDARG00000004632	0.00173359	0.0464683	30.92	31.14	17.21	43.14	83.23	84	Promoter (4-5kb)	11	32383282	32428576	45295	1	-4827	egln1
20	24974575	24975124	550	*	ENSDARG00000004635	0.00112326	0.0345744	94.77	48.52	27.72	127.7	214.93	151	Intron (ENSDART00000102788/ENSDARG00000004635, intron 3 of 17)	20	24847443	24992645	145203	2	17521	epha7
20	24968239	24968474	236	*	ENSDARG00000004635	0.00174104	0.0465831	10.75	6.52	4.78	17.26	41.21	22	Intron (ENSDART00000102788/ENSDARG00000004635, intron 3 of 17)	20	24847443	24992645	145203	2	24171	epha7
13	50348901	50349016	116	*	ENSDARG00000004702	0.00180369	0.0478276	10.08	2.17	10.52	25.02	37.98	20	Distal Intergenic	13	50421510	50422920	1411	2	73904	irf2bp2a
6	13407052	13407241	190	*	ENSDARG00000004753	0.000357215	0.0151191	6.72	9.41	7.65	20.71	48.48	25	Promoter (<=1kb)	6	13367443	13407931	40489	2	690	mylkb
13	13152505	13152814	310	*	ENSDARG00000004782	0.00114212	0.034923	38.31	37.66	37.28	62.13	132.52	93	Promoter (2-3kb)	13	13087865	13155654	67790	2	2840	fgfr3
6	55628810	55629221	412	*	ENSDARG00000004917	0.000985136	0.0313321	11.43	24.62	6.69	44.87	66.26	32	Exon (ENSDART00000051904/ENSDARG00000004917, exon 6 of 14)	6	55617605	55650741	33137	1	11205	pcif1
9	22952112	22952660	549	*	ENSDARG00000004930	9.319e-08	2.83829e-05	43.69	17.38	26.77	96.64	218.17	176	Exon (ENSDART00000009920/ENSDARG00000004930, exon 16 of 33)	9	22927102	23003412	76311	2	50752	lmo7a
22	41878826	41879325	500	*	ENSDARG00000004932	0.00020666	0.010176	26.89	7.24	18.16	47.46	63.03	75	Promoter (9-10kb)	22	41869267	41959136	89870	1	9559	kal1b
7	39797916	39798245	330	*	ENSDARG00000005092	0.000328002	0.014224	22.18	9.41	10.52	21.57	85.65	61	Intron (ENSDART00000138669/ENSDARG00000005092, intron 7 of 18)	7	39787299	39867900	80602	1	10617	cep89
19	11570066	11570240	175	*	ENSDARG00000005162	0.00134278	0.0389451	6.05	5.07	4.78	12.94	29.09	22	Intron (ENSDART00000059102/ENSDARG00000040380, intron 2 of 21)	19	11477868	11521523	43656	2	-48543	tpm3
19	11557711	11558100	390	*	ENSDARG00000005162	0.00024341	0.0115294	24.2	10.14	28.68	51.77	88.88	65	Exon (ENSDART00000059102/ENSDARG00000040380, exon 9 of 22)	19	11477868	11521523	43656	2	-36188	tpm3
24	12538643	12538893	251	*	ENSDARG00000005220	0.000578181	0.02141	20.16	6.52	1.91	35.38	57.37	32	Intron (ENSDART00000015517/ENSDARG00000005220, intron 3 of 5)	24	12531618	12591540	59923	2	52647	pdcd6
8	1828432	1828548	117	*	ENSDARG00000005500	0.000100182	0.00590159	1.34	7.97	0.96	18.12	25.86	28	Promoter (2-3kb)	8	1819017	1831356	12340	2	2808	dgcr6
6	4496613	4497005	393	*	ENSDARG00000005559	3.72137e-05	0.00279436	0	5.07	2.87	23.3	15.35	29	Distal Intergenic	6	4432341	4435231	2891	1	64272	pou4f1
5	8799192	8799551	360	*	ENSDARG00000005600	9.83048e-05	0.00583252	41.67	14.48	21.99	92.32	135.75	60	Distal Intergenic	5	8817825	8842843	25019	2	43292	bmpr1ba
2	29634481	29634847	367	*	ENSDARG00000005606	0.000782426	0.0264017	8.07	5.07	8.6	23.3	23.43	32	Promoter (3-4kb)	2	29617508	29638235	20728	2	3388	paxip1
2	17694513	17694824	312	*	ENSDARG00000005754	9.26889e-05	0.00560488	12.77	17.38	8.6	31.06	117.16	33	Intron (ENSDART00000155124/ENSDARG00000005754, intron 1 of 1)	2	17349918	17718646	368729	2	23822	ptprfb
16	16988077	16988321	245	*	ENSDARG00000005762	0.00118005	0.035613	12.77	10.86	9.56	42.28	23.43	37	Promoter (8-9kb)	16	16979935	17345861	365927	1	8142	col14a1a
23	27568409	27568778	370	*	ENSDARG00000005775	5.18584e-08	1.83594e-05	9.41	2.9	0.96	42.28	46.06	44	Intron (ENSDART00000022042/ENSDARG00000005775, intron 2 of 26)	23	27492263	27586062	93800	2	17284	scn8aa
7	68763477	68763825	349	*	ENSDARG00000005800	0.00116012	0.0352453	64.53	20.28	43.97	115.62	150.29	94	Promoter (3-4kb)	7	68732985	68766874	33890	2	3049	ampd3a
7	68763176	68763309	134	*	ENSDARG00000005800	1.59587e-05	0.00144621	9.41	5.79	0.96	18.12	43.63	49	Promoter (3-4kb)	7	68732985	68766874	33890	2	3565	ampd3a
18	32517742	32517985	244	*	ENSDARG00000005942	2.96381e-05	0.00235376	10.08	3.62	0	33.65	21.82	42	Distal Intergenic	18	32452939	32469977	17039	1	64803	v2rl1
21	13415394	13415677	284	*	ENSDARG00000005980	0.000125133	0.00694287	11.43	8.69	4.78	33.65	32.32	35	Intron (ENSDART00000143113/ENSDARG00000005980, intron 10 of 17)	21	13328565	13485520	156956	2	69843	sfswap
4	2889635	2889864	230	*	ENSDARG00000006038	0.000164495	0.00857864	12.1	15.93	19.12	41.42	52.52	55	Intron (ENSDART00000127894/ENSDARG00000045870, intron 2 of 23)	4	2794209	2816316	22108	2	-73319	aebp2
4	634760	635021	262	*	ENSDARG00000006060	0.000523656	0.0199711	26.89	22.45	21.99	50.05	62.22	83	Exon (ENSDART00000149162/ENSDARG00000006060, exon 17 of 20)	4	630080	649051	18972	2	14030	aim1b
15	30150390	30150667	278	*	ENSDARG00000006062	0.000108138	0.00625054	25.54	27.52	6.69	57.81	94.54	73	Promoter (4-5kb)	15	30135828	30154902	19075	2	4235	akap1b
11	45583482	45583798	317	*	ENSDARG00000006275	0.00027002	0.0124177	34.95	16.66	42.06	77.66	108.28	92	Distal Intergenic	11	45568995	45572264	3270	1	14487	irf2bp2b
9	55656039	55656350	312	*	ENSDARG00000006467	6.64871e-05	0.00438723	14.79	7.24	15.29	61.26	42.02	38	3' UTR	9	55656316	55666631	10316	2	10281	pcdh8
13	6557664	6558122	459	*	ENSDARG00000006687	3.17463e-05	0.00247438	28.9	9.41	8.6	56.95	81.61	64	Intron (ENSDART00000046792/ENSDARG00000027016, intron 4 of 37)	13	6470390	6484818	14429	1	87274	h2afy2
8	31426644	31426898	255	*	ENSDARG00000006719	2.62161e-05	0.00214023	8.07	5.07	7.65	29.34	33.94	34	Intron (ENSDART00000062073/ENSDARG00000042329, intron 16 of 22)	8	31467961	31509755	41795	1	-41063	specc1la
8	31465472	31465822	351	*	ENSDARG00000006719	0.000784037	0.0264359	34.95	21.72	17.21	58.67	71.11	71	Promoter (2-3kb)	8	31467961	31509755	41795	1	-2139	specc1la
8	31425056	31425363	308	*	ENSDARG00000006719	0.000103642	0.00605681	28.23	19.55	29.63	56.09	91.31	91	Intron (ENSDART00000062073/ENSDARG00000042329, intron 16 of 22)	8	31467961	31509755	41795	1	-42598	specc1la
2	22740048	22740425	378	*	ENSDARG00000006862	0.000868325	0.0285149	75.95	37.66	32.5	97.5	147.06	158	Intron (ENSDART00000026800/ENSDARG00000006862, intron 19 of 19)	2	22680583	22751145	70563	1	59465	kifap3b
14	40597694	40597883	190	*	ENSDARG00000006865	8.99052e-06	0.000930174	8.74	1.45	4.78	31.06	37.17	29	Distal Intergenic	14	40499039	40570905	71867	2	-26789	glra4a
14	40585977	40586308	332	*	ENSDARG00000006865	0.00129908	0.0380937	39.66	10.14	21.03	61.26	74.34	73	Distal Intergenic	14	40499039	40570905	71867	2	-15072	glra4a
21	40045008	40045343	336	*	ENSDARG00000006982	2.59652e-08	1.02244e-05	28.23	16.66	16.25	92.32	105.85	105	Promoter (6-7kb)	21	40051375	40054278	2904	1	-6032	msxd
21	22709937	22710453	517	*	ENSDARG00000007184	0.000311553	0.0137103	76.62	28.24	42.06	111.31	202.81	141	Intron (ENSDART00000017229/ENSDARG00000056181, intron 8 of 17)	21	22581984	22585517	3534	2	-124420	zbtb16a
19	14945215	14945353	139	*	ENSDARG00000007186	0.00117329	0.0354904	0.67	0	0	11.22	6.46	11	Promoter (8-9kb)	19	14954031	14964549	10519	1	-8678	ppp1r8a
17	37710110	37710488	379	*	ENSDARG00000007198	4.41871e-05	0.00320697	34.28	15.93	23.9	58.67	109.89	93	Intron (ENSDART00000157183/ENSDARG00000007198, intron 1 of 2)	17	37678326	37786409	108084	1	31784	MTA1
11	28456031	28456244	214	*	ENSDARG00000007407	0.00153174	0.042558	27.56	18.83	12.43	37.97	96.16	43	Distal Intergenic	11	28419933	28422559	2627	1	36098	barx1
13	30765793	30766164	372	*	ENSDARG00000007409	0.000299578	0.0133591	18.82	12.31	12.43	27.61	52.52	70	Intron (ENSDART00000143569/ENSDARG00000074502, intron 5 of 7)	13	30795774	30799401	3628	1	-29610	ppifa
19	26216134	26216456	323	*	ENSDARG00000007597	0.00102364	0.0322775	16.13	10.14	10.52	30.2	47.67	34	Intron (ENSDART00000052393/ENSDARG00000036090, intron 2 of 2)	19	26165203	26179393	14191	2	-36741	bloc1s4
25	38047281	38047465	185	*	ENSDARG00000007614	9.51384e-05	0.00569573	4.03	3.62	5.74	38.83	15.35	21	Intron (ENSDART00000020806/ENSDARG00000007614, intron 5 of 9)	25	37922180	38098358	176179	2	50893	wwox
11	40822671	40823179	509	*	ENSDARG00000007824	0.000241286	0.0114587	61.84	52.86	49.71	135.47	148.68	130	Distal Intergenic	11	41011852	41403023	391172	1	-188673	CR847998.1
11	40813028	40813252	225	*	ENSDARG00000007824	2.98929e-05	0.0023679	14.79	5.07	5.74	30.2	56.56	39	Distal Intergenic	11	41011852	41403023	391172	1	-198600	CR847998.1
11	40830648	40830784	137	*	ENSDARG00000007824	7.21103e-06	0.000788493	4.7	3.62	2.87	30.2	34.75	17	Distal Intergenic	11	41011852	41403023	391172	1	-181068	CR847998.1
20	38181930	38182174	245	*	ENSDARG00000007869	0.000187209	0.00943591	5.38	3.62	7.65	30.2	16.16	32	Distal Intergenic	20	38226353	38266568	40216	1	-44179	ehd3
20	38147821	38148270	450	*	ENSDARG00000007869	1.63052e-07	4.38248e-05	32.26	15.21	34.41	131.15	117.97	122	Distal Intergenic	20	38226353	38266568	40216	1	-78083	ehd3
12	29053559	29053891	333	*	ENSDARG00000007891	0.00125608	0.037187	29.57	14.48	30.59	45.73	75.15	83	Distal Intergenic	12	29033256	29040298	7043	1	20303	meox1
18	44000396	44000582	187	*	ENSDARG00000007990	3.21608e-07	7.41312e-05	3.36	1.45	1.91	19.85	37.98	27	Exon (ENSDART00000077251/ENSDARG00000054978, exon 18 of 20)	18	44008076	44031137	23062	2	30555	wt1b
5	54794196	54794658	463	*	ENSDARG00000008153	0.000463813	0.0183511	19.49	8.69	17.21	40.55	58.18	43	Exon (ENSDART00000097194/ENSDARG00000008153, exon 3 of 12)	5	54768240	54817032	48793	2	22374	serinc5
7	40677163	40677441	279	*	ENSDARG00000008322	0.000995357	0.0315737	18.15	7.24	5.74	25.89	59.79	29	Intron (ENSDART00000098033/ENSDARG00000008322, intron 14 of 17)	7	40648781	40749735	100955	2	72294	AMBRA1 (1 of 2)
13	5585331	5585653	323	*	ENSDARG00000008372	0.00107782	0.0335066	19.49	13.76	21.03	32.79	56.56	63	Intron (ENSDART00000045292/ENSDARG00000008372, intron 1 of 5)	13	5547709	5614099	66391	2	28446	spred2b
9	54990576	54990935	360	*	ENSDARG00000008540	9.24592e-05	0.00559867	36.3	31.14	57.36	158.76	128.48	93	Distal Intergenic	9	55102198	55103564	1367	1	-111263	sox21b
20	15953229	15953425	197	*	ENSDARG00000008573	0.00144754	0.0410724	11.43	2.9	9.56	23.3	26.66	35	Promoter (9-10kb)	20	15897505	15962901	65397	2	9476	fam20b
20	32457923	32458218	296	*	ENSDARG00000008678	0.000487202	0.0189646	27.56	12.31	10.52	37.97	52.52	80	Intron (ENSDART00000018640/ENSDARG00000008678, intron 1 of 3)	20	32444892	32471752	26861	1	13031	snx3
20	32452138	32452488	351	*	ENSDARG00000008678	0.00142137	0.0405561	32.93	7.24	15.29	37.97	112.32	45	Promoter (7-8kb)	20	32444892	32471752	26861	1	7246	snx3
22	22022346	22022522	177	*	ENSDARG00000008767	0.00153911	0.0426733	4.7	16.66	12.43	27.61	51.71	31	Exon (ENSDART00000105561/ENSDARG00000008767, exon 5 of 22)	22	21994430	22077298	82869	2	54776	TLE2
7	16752473	16752830	358	*	ENSDARG00000008852	0.000170506	0.00878349	48.39	13.03	10.52	88.87	147.87	66	Intron (ENSDART00000145993/ENSDARG00000008852, intron 1 of 4)	7	16671551	16799176	127626	2	46346	elp4
19	19201026	19201241	216	*	ENSDARG00000009045	0.00104322	0.0326844	23.52	5.79	17.21	39.69	69.49	42	Promoter (1-2kb)	19	19202959	19204668	1710	1	-1718	hoxa11a
20	23627899	23628250	352	*	ENSDARG00000009074	1.86926e-05	0.00163354	47.05	23.9	21.03	81.97	163.22	109	Intron (ENSDART00000149922/ENSDARG00000040009, intron 18 of 21)	20	23473864	23644817	170954	2	16567	cbr4
20	23617837	23618163	327	*	ENSDARG00000009074	3.42033e-06	0.000450286	11.43	3.62	13.38	36.24	51.71	63	Intron (ENSDART00000149922/ENSDARG00000040009, intron 14 of 21)	20	23473864	23644817	170954	2	26654	cbr4
5	50062464	50062715	252	*	ENSDARG00000009418	0.000538406	0.0203938	47.72	35.48	21.99	84.56	116.36	87	Distal Intergenic	5	49966161	50043000	76840	2	-19464	mef2cb
5	50038468	50038771	304	*	ENSDARG00000009418	0.00178884	0.0475189	36.97	10.86	11.47	50.91	101.81	41	Promoter (4-5kb)	5	49966161	50043000	76840	2	4229	mef2cb
5	50017209	50017489	281	*	ENSDARG00000009418	0.00165759	0.0449688	8.74	12.31	14.34	14.67	65.45	40	Intron (ENSDART00000044083/ENSDARG00000009418, intron 2 of 8)	5	49966161	50043000	76840	2	25511	mef2cb
5	50066461	50066847	387	*	ENSDARG00000009418	1.81415e-07	4.7814e-05	36.97	12.31	19.12	104.4	152.72	105	Distal Intergenic	5	49966161	50043000	76840	2	-23461	mef2cb
7	51149608	51150001	394	*	ENSDARG00000009702	0.00147552	0.0416042	42.34	28.24	19.12	71.62	68.68	90	Promoter (3-4kb)	7	51153042	51174183	21142	1	-3041	ascl1b
7	51196943	51197155	213	*	ENSDARG00000009702	0.000397585	0.016413	12.1	6.52	12.43	32.79	33.13	39	Distal Intergenic	7	51153042	51174183	21142	1	43901	ascl1b
7	51195220	51195651	432	*	ENSDARG00000009702	0.000710038	0.0247201	29.57	17.38	17.21	51.77	63.03	62	Distal Intergenic	7	51153042	51174183	21142	1	42178	ascl1b
9	39137323	39137645	323	*	ENSDARG00000009738	8.25388e-06	0.000871773	21.51	16.66	16.25	51.77	109.89	60	Intron (ENSDART00000017833/ENSDARG00000009738, intron 2 of 13)	9	39126391	39182394	56004	1	10932	cacnb4a
5	55683649	55683918	270	*	ENSDARG00000009764	0.000488464	0.0189914	29.57	28.97	21.03	45.73	71.11	127	Intron (ENSDART00000121459/ENSDARG00000009764, intron 12 of 12)	5	55606217	55793666	187450	2	109748	srek1
10	41203158	41203457	300	*	ENSDARG00000009806	0.000375824	0.0157306	16.13	6.52	12.43	41.42	58.18	26	3' UTR	10	41257326	41269140	11815	1	-53869	smfn
24	6030251	6030423	173	*	ENSDARG00000010155	0.000739749	0.0254154	3.36	7.24	5.74	30.2	25.05	14	Intron (ENSDART00000131768/ENSDARG00000010155, intron 1 of 9)	24	6018848	6096176	77329	1	11403	abi1a
22	16588840	16589151	312	*	ENSDARG00000010191	0.00100059	0.0317168	19.49	5.79	12.43	31.93	46.87	43	Exon (ENSDART00000136846/ENSDARG00000010191, exon 6 of 7)	22	16572531	16599935	27405	2	10784	ttc39c
22	41129475	41129802	328	*	ENSDARG00000010312	6.59044e-06	0.000735131	31.59	16.66	14.34	69.03	101.81	80	Promoter (3-4kb)	22	41133174	41159202	26029	1	-3372	cp
9	31325496	31325843	348	*	ENSDARG00000010318	0.000127412	0.00703278	51.08	20.28	12.43	76.79	197.97	80	Promoter (1-2kb)	9	31327381	31350098	22718	1	-1538	srpx
2	20587004	20587242	239	*	ENSDARG00000010482	0.000629894	0.0227208	16.13	16.66	11.47	47.46	29.09	61	Exon (ENSDART00000074850/ENSDARG00000052914, exon 36 of 40)	2	20566497	20584574	18078	1	20507	prg4a
10	43923229	43923551	323	*	ENSDARG00000010603	8.17881e-06	0.000865698	0	1.45	9.56	25.89	64.64	18	Distal Intergenic	10	43907642	43920947	13306	1	15587	kctd9
4	20503323	20503577	255	*	ENSDARG00000010784	0.00085776	0.0282591	39.66	8.69	16.25	46.59	91.31	81	Intron (ENSDART00000132923/ENSDARG00000010784, intron 1 of 25)	4	20424680	20519848	95169	2	16271	ppp1r12a
10	4569650	4569822	173	*	ENSDARG00000010793	0.000738798	0.0254025	7.39	5.07	0	26.75	19.39	19	Exon (ENSDART00000018245/ENSDARG00000010793, exon 12 of 13)	10	4567980	4591256	23277	2	21434	CABZ01115322.1
7	50503261	50503563	303	*	ENSDARG00000011088	0.000283128	0.0128245	16.13	19.55	17.21	45.73	87.27	38	Intron (ENSDART00000145482/ENSDARG00000011088, intron 10 of 12)	7	50477638	50508700	31063	1	25623	si:ch211-288d18.1
10	43938866	43939666	801	*	ENSDARG00000011190	9.50852e-05	0.00569532	29.57	32.59	45.88	72.48	201.2	99	Distal Intergenic	10	43954832	44026670	71839	1	-15166	fgfr1b
23	27720301	27720688	388	*	ENSDARG00000011298	0.000202687	0.0100176	36.97	15.93	19.12	43.14	96.96	115	Promoter (<=1kb)	23	27687566	27720195	32630	2	-106	atf7a
19	28802610	28803092	483	*	ENSDARG00000011506	0.00170528	0.04584	60.49	7.97	9.56	139.78	260.18	181	Intron (ENSDART00000139433/ENSDARG00000011506, intron 6 of 6)	19	28777041	28819829	42789	1	25569	lpcat1
4	16136840	16137289	450	*	ENSDARG00000011582	0.000297554	0.0133003	30.92	19.55	27.72	54.36	90.5	79	Distal Intergenic	4	16050433	16124134	73702	2	-12706	sox5
3	11938319	11938594	276	*	ENSDARG00000011609	0.000311788	0.0137127	30.92	23.17	13.38	49.18	104.24	64	Intron (ENSDART00000018159/ENSDARG00000011609, intron 1 of 8)	3	11927081	11975598	48518	1	11238	FOXK2
20	47071502	47071897	396	*	ENSDARG00000011696	1.03258e-09	8.09751e-07	35.62	21	7.65	145.82	214.13	145	Promoter (3-4kb)	20	47041053	47068220	27168	2	-3282	esrrgb
4	22687603	22688059	457	*	ENSDARG00000011769	4.30769e-06	0.000537111	23.52	21.72	21.99	69.89	88.07	80	Promoter (6-7kb)	4	22676345	22694903	18559	2	6844	cpm
4	22684245	22684508	264	*	ENSDARG00000011769	0.000171317	0.00881285	6.72	6.52	2.87	12.94	51.71	24	Intron (ENSDART00000014685/ENSDARG00000011769, intron 3 of 8)	4	22676345	22694903	18559	2	10395	cpm
24	5381894	5382269	376	*	ENSDARG00000011821	3.19487e-05	0.00248505	24.2	10.86	18.16	44.01	105.85	64	Intron (ENSDART00000005901/ENSDARG00000011821, intron 14 of 19)	24	5317429	5394427	76999	1	64465	plod2
24	5530351	5530548	198	*	ENSDARG00000011821	0.00145032	0.0411073	0.67	7.97	0.96	30.2	21.01	8	Distal Intergenic	24	5317429	5394427	76999	1	212922	plod2
13	5228479	5228798	320	*	ENSDARG00000012078	0.000289011	0.0130019	27.56	10.14	10.52	45.73	67.07	54	Intron (ENSDART00000102576/ENSDARG00000012078, intron 6 of 12)	13	5167187	5246198	79012	2	17400	meis1
13	5192413	5192702	290	*	ENSDARG00000012078	0.00191514	0.0499387	79.98	21.72	23.9	119.07	191.5	81	Intron (ENSDART00000102576/ENSDARG00000012078, intron 8 of 12)	13	5167187	5246198	79012	2	53496	meis1
21	11302192	11302673	482	*	ENSDARG00000012126	2.06838e-05	0.00177703	30.25	23.17	21.03	70.75	89.69	83	Intron (ENSDART00000024616/ENSDARG00000016396, intron 3 of 5)	21	11268352	11286889	18538	2	-15303	zgc:109965
15	9025738	9026243	506	*	ENSDARG00000012177	0.00126784	0.0374001	80.66	24.62	47.8	89.74	256.14	129	Distal Intergenic	15	8949071	8991707	42637	2	-34031	rab4b
15	9010866	9011213	348	*	ENSDARG00000012177	0.000308895	0.0136549	37.64	20.28	31.55	62.99	170.49	66	Distal Intergenic	15	8949071	8991707	42637	2	-19159	rab4b
9	12511065	12511361	297	*	ENSDARG00000012222	0.00160467	0.0439931	28.9	15.21	15.29	34.51	88.88	51	Distal Intergenic	9	12535701	12546212	10512	2	34851	nup35
18	24640724	24641051	328	*	ENSDARG00000012248	2.62886e-06	0.000366512	22.85	9.41	9.56	40.55	93.73	85	Distal Intergenic	18	24703309	24715755	12447	1	-62258	rgma
3	16047387	16047545	159	*	ENSDARG00000012261	0.00169059	0.0455743	5.38	0.72	0	10.35	16.97	17	Distal Intergenic	3	16009001	16033616	24616	2	-13771	eftud2
23	31755937	31756343	407	*	ENSDARG00000012397	9.74934e-06	0.000994538	35.62	28.97	28.68	72.48	182.61	105	Promoter (4-5kb)	23	31678289	31751076	72788	2	-4861	eya4
18	9096685	9096947	263	*	ENSDARG00000012482	7.75198e-05	0.00492154	10.08	15.93	7.65	31.06	62.22	41	Exon (ENSDART00000048657/ENSDARG00000012482, exon 16 of 55)	18	9086068	9172989	86922	1	10617	pclob
9	4830900	4831258	359	*	ENSDARG00000012586	0.000600956	0.0220436	41.67	17.38	26.77	69.03	100.2	74	Intron (ENSDART00000016814/ENSDARG00000012586, intron 1 of 25)	9	4736316	4862685	126370	2	31427	fmnl2a
24	3036780	3037288	509	*	ENSDARG00000012671	0.000169039	0.00873643	33.61	22.45	11.47	51.77	113.93	73	Promoter (<=1kb)	24	3025823	3038143	12321	2	855	inhbaa
14	19008844	19009236	393	*	ENSDARG00000012697	0.00180824	0.0479257	61.16	21.72	21.99	73.34	151.91	82	Intron (ENSDART00000128353/ENSDARG00000004958, intron 6 of 12)	14	18964854	18968546	3693	1	43990	nkx1.2lb
14	18938643	18938999	357	*	ENSDARG00000012697	5.04212e-09	2.80299e-06	32.26	13.03	11.47	134.6	170.49	91	Distal Intergenic	14	18964854	18968546	3693	1	-25855	nkx1.2lb
2	48256591	48256907	317	*	ENSDARG00000012801	6.09067e-06	0.000695893	39.66	18.1	15.29	93.19	119.59	88	Exon (ENSDART00000123040/ENSDARG00000012801, exon 14 of 22)	2	48233666	48286440	52775	2	29533	pfkpb
10	45846840	45847032	193	*	ENSDARG00000013007	0.000123933	0.0069065	16.8	10.14	6.69	44.87	39.59	41	Intron (ENSDART00000022369/ENSDARG00000013007, intron 2 of 20)	10	45780762	45926621	145860	1	66078	adrbk2
7	66719863	66720118	256	*	ENSDARG00000013072	0.000226946	0.0109387	38.98	21.72	8.6	61.26	91.31	95	Promoter (1-2kb)	7	66655028	66721760	66733	2	1642	MMP15 (1 of 2)
7	66708767	66708922	156	*	ENSDARG00000013072	0.00110759	0.0341908	20.84	7.24	9.56	28.47	51.71	43	Intron (ENSDART00000020456/ENSDARG00000013072, intron 1 of 9)	7	66655028	66721760	66733	2	12838	MMP15 (1 of 2)
20	39663232	39663585	354	*	ENSDARG00000013441	3.67947e-07	8.2095e-05	28.23	8.69	3.82	88.87	105.85	84	Intron (ENSDART00000132138/ENSDARG00000094075, intron 2 of 6)	20	39614606	39622047	7442	2	-41185	hey2
4	11599468	11599881	414	*	ENSDARG00000013476	7.04432e-05	0.00457546	12.77	21.72	18.16	44.87	67.87	64	Distal Intergenic	4	11477727	11541748	64022	2	-57720	arhgef39
6	18670967	18671342	376	*	ENSDARG00000013479	0.000136693	0.00739396	43.02	13.03	10.52	50.91	175.34	78	Promoter (5-6kb)	6	18665900	18684156	18257	1	5067	gga3
8	34036755	34036916	162	*	ENSDARG00000013492	0.000283411	0.0128245	7.39	4.34	2.87	29.34	19.39	22	Distal Intergenic	8	33980544	34002719	22176	2	-34036	zbtb34
8	34092181	34092536	356	*	ENSDARG00000013492	0.000349393	0.0148833	47.72	20.28	23.9	98.36	83.23	88	Distal Intergenic	8	33980544	34002719	22176	2	-89462	zbtb34
8	34843903	34844218	316	*	ENSDARG00000013615	2.4863e-05	0.00205213	27.56	15.21	17.21	58.67	119.59	57	Intron (ENSDART00000098822/ENSDARG00000013615, intron 2 of 7)	8	34751686	34906339	154654	2	62121	pbx3b
5	71214633	71214928	296	*	ENSDARG00000013649	0.00141808	0.040482	32.93	7.24	9.56	69.03	57.37	41	Intron (ENSDART00000130829/ENSDARG00000078579, intron 1 of 11)	5	71192265	71203165	10901	1	22368	CASR
23	9639882	9640286	405	*	ENSDARG00000013830	0.000201009	0.00996446	25.54	21.72	7.65	52.63	88.88	53	Exon (ENSDART00000010697/ENSDARG00000013830, exon 5 of 14)	23	9615427	9658856	43430	1	24455	osbpl2b
5	34569567	34569773	207	*	ENSDARG00000013853	0.00129712	0.0380626	0.67	7.24	12.43	23.3	56.56	15	Distal Intergenic	5	34542567	34564153	21587	1	27000	lmo4a
3	56526211	56526598	388	*	ENSDARG00000014147	2.67374e-05	0.00217162	4.7	13.76	11.47	31.93	40.4	66	Intron (ENSDART00000113030/ENSDARG00000079679, intron 5 of 8)	3	56617061	56636704	19644	1	-90463	axin2
24	13752500	13752859	360	*	ENSDARG00000014259	0.000184314	0.00933264	36.97	14.48	11.47	52.63	96.96	79	Distal Intergenic	24	13829199	13919592	90394	1	-76340	eya1
16	49897267	49897502	236	*	ENSDARG00000014340	0.000180265	0.00917233	16.13	10.14	2.87	42.28	53.33	29	Promoter (5-6kb)	16	49892216	49908908	16693	1	5051	rab11al
3	46925941	46926372	432	*	ENSDARG00000014420	0.00163484	0.0445259	38.98	34.03	25.81	56.09	113.93	80	Distal Intergenic	3	46839385	46855969	16585	2	-69972	elavl3
7	40325326	40325595	270	*	ENSDARG00000014439	1.37123e-05	0.00129388	24.87	18.1	15.29	59.54	117.97	56	Intron (ENSDART00000024330/ENSDARG00000015793, intron 3 of 11)	7	40354309	40545807	191499	1	-28714	dgkza
16	7376654	7377509	856	*	ENSDARG00000014571	4.13871e-05	0.00304721	71.25	40.55	30.59	103.54	261.8	169	Intron (ENSDART00000148438/ENSDARG00000004176, intron 3 of 5)	16	7435502	7458987	23486	2	81478	ctnnb1
21	7941195	7941584	390	*	ENSDARG00000014592	9.21777e-05	0.0055893	39.66	28.24	33.46	105.27	113.93	76	Intron (ENSDART00000143151/ENSDARG00000014592, intron 3 of 19)	21	7926969	7973103	46135	1	14226	dennd1a
3	28548951	28549327	377	*	ENSDARG00000014746	0.000430781	0.0173889	24.2	29.69	16.25	44.87	120.4	60	Intron (ENSDART00000151546/ENSDARG00000014746, intron 1 of 4)	3	28135277	28579317	444041	2	29990	rbfox1
10	33084549	33085040	492	*	ENSDARG00000014796	0.00172698	0.0463192	77.97	44.17	50.66	106.99	135.75	173	Distal Intergenic	10	33059096	33077995	18900	1	25453	wnt11r
10	33042256	33042593	338	*	ENSDARG00000014796	0.000455506	0.0181091	30.25	15.21	19.12	50.05	74.34	64	Distal Intergenic	10	33059096	33077995	18900	1	-16503	wnt11r
17	46095754	46096142	389	*	ENSDARG00000015016	0.000499473	0.0192834	45.03	39.1	39.19	87.15	113.93	104	Intron (ENSDART00000035152/ENSDARG00000015016, intron 4 of 14)	17	45982869	46156982	174114	1	112885	kif26ab
4	12286163	12286610	448	*	ENSDARG00000015053	0.000114072	0.00649277	41	48.52	43.02	98.36	121.2	145	Intron (ENSDART00000026593/ENSDARG00000015053, intron 1 of 23)	4	12100394	12320337	219944	2	33727	grip1
4	12319896	12321070	1175	*	ENSDARG00000015053	0.001152	0.0350942	131.74	69.52	71.69	176.88	282.81	228	Promoter (<=1kb)	4	12100394	12320337	219944	2	0	grip1
4	12295043	12295297	255	*	ENSDARG00000015053	0.00119443	0.0359001	11.43	4.34	8.6	19.85	38.79	28	Intron (ENSDART00000026593/ENSDARG00000015053, intron 1 of 23)	4	12100394	12320337	219944	2	25040	grip1
5	46639251	46639640	390	*	ENSDARG00000015072	0.00176993	0.0471084	88.05	30.41	32.5	126.84	146.25	136	Distal Intergenic	5	46626544	46629698	3155	1	12707	dmrt2a
22	5598780	5598898	119	*	ENSDARG00000015123	0.000852955	0.0281288	4.03	0	2.87	12.94	25.05	10	Promoter (7-8kb)	22	5591458	5606581	15124	2	7683	zgc:101000
11	28259592	28259913	322	*	ENSDARG00000015156	1.07973e-05	0.00107517	8.74	10.86	12.43	23.3	69.49	64	3' UTR	11	28153322	28260572	107251	1	106270	fbln2
10	29248086	29248305	220	*	ENSDARG00000015199	0.00115272	0.0350942	15.46	10.86	2.87	28.47	43.63	32	Distal Intergenic	10	29269282	29412166	142885	1	-20977	cblb
19	14624571	14625152	582	*	ENSDARG00000015552	0.00152313	0.0424142	40.33	31.14	85.08	106.99	147.06	159	5' UTR	19	14574561	14661455	86895	2	36303	phactr4a
19	14612829	14613086	258	*	ENSDARG00000015552	0.000336926	0.0145058	6.72	15.93	13.38	38.83	42.02	39	Intron (ENSDART00000055619/ENSDARG00000015552, intron 2 of 13)	19	14574561	14661455	86895	2	48369	phactr4a
14	19803091	19803433	343	*	ENSDARG00000015717	0.000123065	0.00687607	10.75	3.62	4.78	25.89	28.28	36	Intron (ENSDART00000125081/ENSDARG00000015717, intron 4 of 29)	14	19717038	19856641	139604	2	53208	flt4
7	53944680	53944907	228	*	ENSDARG00000015805	3.38959e-05	0.00258932	23.52	2.17	5.74	60.4	75.15	46	Promoter (8-9kb)	7	53887331	53953255	65925	2	8348	cgnl1
18	29275485	29275686	202	*	ENSDARG00000015890	0.000195335	0.00974523	10.08	10.86	8.6	25.02	41.21	42	Distal Intergenic	18	29352112	29363210	11099	1	-76426	maf
18	29272404	29272755	352	*	ENSDARG00000015890	7.9584e-07	0.000146652	31.59	21.72	22.94	86.28	111.51	100	Distal Intergenic	18	29352112	29363210	11099	1	-79357	maf
8	54618403	54618583	181	*	ENSDARG00000016016	0.0017352	0.0465014	14.11	14.48	9.56	38.83	56.56	21	Exon (ENSDART00000125241/ENSDARG00000016016, exon 11 of 15)	8	54593276	54629055	35780	1	25127	dbnlb
3	40726670	40727088	419	*	ENSDARG00000016086	0.00093391	0.0301375	36.97	26.07	36.32	62.99	92.11	94	Intron (ENSDART00000004923/ENSDARG00000016086, intron 1 of 17)	3	40684994	40763330	78337	2	36242	smurf1
14	36216521	36217365	845	*	ENSDARG00000016116	5.41403e-05	0.00375429	137.12	58.66	61.18	224.34	349.07	296	Intron (ENSDART00000006698/ENSDARG00000016116, intron 6 of 16)	14	36182879	36409370	226492	1	33642	ebf1a
14	36221668	36221923	256	*	ENSDARG00000016116	1.17077e-05	0.00114319	27.56	16.66	6.69	65.58	138.17	53	Intron (ENSDART00000006698/ENSDARG00000016116, intron 6 of 16)	14	36182879	36409370	226492	1	38789	ebf1a
14	36315870	36316217	348	*	ENSDARG00000016116	9.99574e-05	0.00589357	7.39	10.86	15.29	36.24	33.94	56	Intron (ENSDART00000006698/ENSDARG00000016116, intron 6 of 16)	14	36182879	36409370	226492	1	132991	ebf1a
20	36783290	36783411	122	*	ENSDARG00000016122	0.000365313	0.0153929	4.03	2.9	6.69	16.39	18.58	31	Intron (ENSDART00000130513/ENSDARG00000018257, intron 5 of 21)	20	36822220	36824610	2391	2	41199	ptrhd1
22	35925182	35925297	116	*	ENSDARG00000016153	0.000465319	0.0183772	6.05	3.62	10.52	34.51	24.24	22	Distal Intergenic	22	36015344	36078398	63055	1	-90047	dag1
22	35927281	35927522	242	*	ENSDARG00000016153	0.000253981	0.0118783	4.03	2.17	1.91	11.22	11.31	37	Distal Intergenic	22	36015344	36078398	63055	1	-87822	dag1
17	7765985	7766498	514	*	ENSDARG00000016161	0.000823743	0.0273976	64.53	52.86	40.15	142.37	145.44	101	Exon (ENSDART00000091828/ENSDARG00000063068, exon 109 of 143)	17	7661938	7682257	20320	1	104047	ccdc170
6	12620976	12621205	230	*	ENSDARG00000016311	0.000412187	0.0168424	12.1	10.86	13.38	33.65	57.37	29	Intron (ENSDART00000156415/ENSDARG00000016311, intron 3 of 52)	6	12505906	12700459	194554	2	79254	dock9b
11	2040744	2041288	545	*	ENSDARG00000016391	6.61249e-05	0.00437224	39.66	20.28	21.03	54.36	122.01	116	Intron (ENSDART00000052546/ENSDARG00000054003, intron 1 of 7)	11	2064037	2083734	19698	2	42446	calcoco1b
20	21735913	21736326	414	*	ENSDARG00000016454	0.000256627	0.0119724	44.36	27.52	31.55	69.03	120.4	106	Exon (ENSDART00000152768/ENSDARG00000030107, exon 84 of 99)	20	21655799	21707819	52021	1	80114	esr2a
16	9664991	9665387	397	*	ENSDARG00000016494	0.00125853	0.0372348	49.07	17.38	21.03	51.77	119.59	92	3' UTR	16	9598874	9643081	44208	2	-21910	ddc
15	15249095	15249177	83	*	ENSDARG00000016543	0.000642929	0.0230527	5.38	7.97	9.56	22.43	35.55	25	Intron (ENSDART00000028500/ENSDARG00000033978, intron 2 of 7)	15	15204133	15211223	7091	1	44962	rnmtl1a
24	2131301	2131531	231	*	ENSDARG00000016655	0.000991826	0.0314843	16.13	4.34	16.25	35.38	47.67	37	Distal Intergenic	24	2226718	2229354	2637	1	-95187	C24H11orf54
24	2187566	2187827	262	*	ENSDARG00000016655	0.00189649	0.0495891	56.46	39.83	35.37	94.05	144.64	81	Distal Intergenic	24	2226718	2229354	2637	1	-38891	C24H11orf54
24	2175268	2175557	290	*	ENSDARG00000016655	0.00174267	0.0466173	20.16	12.31	11.47	30.2	68.68	33	Distal Intergenic	24	2226718	2229354	2637	1	-51161	C24H11orf54
19	27721111	27721770	660	*	ENSDARG00000016667	7.02037e-05	0.00456214	60.49	16.66	38.24	127.7	163.22	122	Intron (ENSDART00000143919/ENSDARG00000016667, intron 1 of 22)	19	27526198	27746767	220570	2	24997	gabbr1b
18	22594203	22594528	326	*	ENSDARG00000016676	0.0011803	0.035613	8.74	15.93	11.47	24.16	51.71	37	Intron (ENSDART00000149685/ENSDARG00000016676, intron 2 of 7)	18	22574176	22757367	183192	1	20027	gnao1a
5	33099318	33099510	193	*	ENSDARG00000016695	0.000125599	0.00695581	4.7	9.41	12.43	37.97	23.43	49	Promoter (8-9kb)	5	33079755	33107819	28065	2	8309	p2rx1
5	33107549	33108075	527	*	ENSDARG00000016695	4.12933e-05	0.003042	25.54	23.9	13.38	47.46	88.88	92	Promoter (<=1kb)	5	33079755	33107819	28065	2	0	p2rx1
20	37926922	37927248	327	*	ENSDARG00000016743	8.287e-05	0.00517796	36.3	11.59	14.34	65.58	95.35	72	Intron (ENSDART00000153190/ENSDARG00000007774, intron 6 of 6)	20	37944704	37958923	14220	2	31675	angel2
3	16350997	16351232	236	*	ENSDARG00000016875	0.00132085	0.0384932	16.8	16.66	14.34	43.14	50.91	35	Promoter (9-10kb)	3	16341995	16367299	25305	1	9002	gys1
20	34274802	34275193	392	*	ENSDARG00000016936	0.00147329	0.0415707	52.43	21	58.31	85.42	175.34	106	Intron (ENSDART00000144705/ENSDARG00000016936, intron 10 of 106)	20	34181916	34317215	135300	2	42022	hmcn1
23	3335590	3335856	267	*	ENSDARG00000017121	1.60926e-05	0.00145153	11.43	7.24	2.87	24.16	50.91	44	Distal Intergenic	23	3420382	3423555	3174	2	87699	mafba
20	13999406	13999708	303	*	ENSDARG00000017188	3.71258e-07	8.25554e-05	10.75	11.59	12.43	57.81	46.87	64	Distal Intergenic	20	14012844	14028925	16082	2	29217	ZP2 (1 of 4)
18	44652184	44652615	432	*	ENSDARG00000017246	4.14641e-05	0.00305119	32.93	11.59	10.52	47.46	89.69	100	Promoter (1-2kb)	18	44618621	44650229	31609	2	-1955	prx
18	8659286	8659604	319	*	ENSDARG00000017369	7.41488e-05	0.00477396	50.41	21	14.34	132.88	109.89	81	Intron (ENSDART00000127469/ENSDARG00000017369, intron 2 of 17)	18	8636381	8703278	66898	1	22905	sema3d
5	20924889	20925075	187	*	ENSDARG00000017391	4.83663e-05	0.00344416	8.07	3.62	7.65	28.47	46.06	22	Distal Intergenic	5	20879955	21021161	141207	1	44934	unc13ba
7	31858957	31859322	366	*	ENSDARG00000017431	6.17056e-06	0.000703199	23.52	15.21	8.6	42.28	124.44	71	Exon (ENSDART00000027466/ENSDARG00000017431, exon 6 of 9)	7	31830192	31869801	39610	1	28765	fam63b
15	41869916	41870216	301	*	ENSDARG00000017470	0.000261793	0.0121322	13.44	10.14	10.52	43.14	28.28	45	Promoter (3-4kb)	15	41873434	41875056	1623	1	-3218	scg2a
5	45457606	45457958	353	*	ENSDARG00000017571	0.000129122	0.00710641	57.13	24.62	29.63	104.4	150.29	100	Exon (ENSDART00000128763/ENSDARG00000053091, exon 25 of 43)	5	45427420	45438245	10826	2	-19361	mccc2
12	30348188	30348329	142	*	ENSDARG00000017612	0.000729112	0.0251939	4.7	10.86	5.74	25.02	25.05	30	Promoter (<=1kb)	12	30348149	30355345	7197	1	39	pnpo
5	70856693	70856798	106	*	ENSDARG00000017636	0.000715399	0.0248413	2.69	2.9	6.69	6.04	30.7	30	Distal Intergenic	5	70878514	70892288	13775	2	35490	rnf167
25	13206026	13206272	247	*	ENSDARG00000017730	0.00170758	0.0458921	16.13	5.07	0	16.39	54.14	30	3' UTR	25	13228462	13251176	22715	1	-22190	klhdc4
9	9900252	9900453	202	*	ENSDARG00000017803	0.000188962	0.00952061	4.7	3.62	3.82	13.81	40.4	16	Promoter (7-8kb)	9	9799155	9892656	93502	2	-7596	gsk3b
5	71708527	71708722	196	*	ENSDARG00000017917	2.22208e-05	0.00187738	10.75	18.83	4.78	37.1	57.37	63	Promoter (3-4kb)	5	71711885	71713200	1316	1	-3163	her7
19	44358600	44358889	290	*	ENSDARG00000018000	0.000885694	0.0289344	43.02	35.48	32.5	63.85	134.13	93	Intron (ENSDART00000136873/ENSDARG00000020345, intron 18 of 36)	19	44409607	44444684	35078	1	-50718	ubp1
20	16875108	16875540	433	*	ENSDARG00000018047	0.00135831	0.0392735	43.02	29.69	58.31	138.92	79.19	112	Exon (ENSDART00000027582/ENSDARG00000018047, exon 10 of 10)	20	16875516	16889770	14255	2	14230	brms1lb
16	43750254	43750825	572	*	ENSDARG00000018096	0.00113514	0.0347706	109.56	41.28	48.75	153.59	197.97	187	Exon (ENSDART00000141130/ENSDARG00000018096, exon 10 of 23)	16	43725736	43769357	43622	1	24518	scap
19	36412123	36412451	329	*	ENSDARG00000018162	0.000357098	0.0151191	10.08	21	14.34	28.47	79.19	51	Promoter (9-10kb)	19	36300047	36421926	121880	2	9475	ctnnal1
19	36425609	36425910	302	*	ENSDARG00000018162	0.000144576	0.00775376	32.93	14.48	43.02	70.75	109.89	119	Promoter (3-4kb)	19	36300047	36421926	121880	2	-3683	ctnnal1
11	7219471	7219720	250	*	ENSDARG00000018260	0.000852412	0.0281254	4.03	10.14	5.74	13.81	29.9	38	Promoter (6-7kb)	11	7194747	7226326	31580	2	6606	bmp7a
12	29108848	29109007	160	*	ENSDARG00000018303	3.53729e-05	0.00267588	29.57	21.72	22.94	84.56	71.11	77	Promoter (1-2kb)	12	29107126	29139725	32600	1	1722	etv4
22	18925984	18926351	368	*	ENSDARG00000018524	0.00088997	0.0290526	8.07	12.31	9.56	17.26	56.56	33	Distal Intergenic	22	18949188	18970595	21408	2	44244	midn
23	5378409	5378906	498	*	ENSDARG00000018648	0.000260086	0.01207	98.8	25.34	53.53	149.27	239.98	206	Intron (ENSDART00000057625/ENSDARG00000018648, intron 1 of 17)	23	5255807	5412619	156813	2	33713	lgr6
23	5365930	5366469	540	*	ENSDARG00000018648	1.10318e-05	0.00109426	110.9	72.41	70.74	222.62	368.46	255	Intron (ENSDART00000057625/ENSDARG00000018648, intron 1 of 17)	23	5255807	5412619	156813	2	46150	lgr6
23	5381134	5381870	737	*	ENSDARG00000018648	5.30258e-11	7.28408e-08	51.75	33.31	53.53	248.5	404.01	232	Intron (ENSDART00000057625/ENSDARG00000018648, intron 1 of 17)	23	5255807	5412619	156813	2	30749	lgr6
23	5403493	5403839	347	*	ENSDARG00000018648	0.0007012	0.0245093	36.97	8.69	13.38	43.14	123.63	55	Promoter (8-9kb)	23	5255807	5412619	156813	2	8780	lgr6
14	27176140	27176510	371	*	ENSDARG00000018923	3.98014e-08	1.47508e-05	28.9	26.07	11.47	104.4	147.06	103	Promoter (5-6kb)	14	27112887	27181603	68717	2	5093	fat2
15	34101319	34101582	264	*	ENSDARG00000018967	0.000438389	0.0175925	14.11	10.86	19.12	34.51	50.1	50	Exon (ENSDART00000009892/ENSDARG00000018967, exon 6 of 23)	15	34013769	34141669	127901	2	40087	gabbr1a
6	55989134	55989425	292	*	ENSDARG00000018984	0.00023999	0.0114136	24.2	22.45	30.59	59.54	68.68	89	Distal Intergenic	6	55881325	55968880	87556	2	-20254	eya2
6	55971277	55971511	235	*	ENSDARG00000018984	0.00115155	0.0350942	18.15	15.93	8.6	49.18	25.86	58	Promoter (2-3kb)	6	55881325	55968880	87556	2	-2397	eya2
22	32537876	32538027	152	*	ENSDARG00000019000	0.000134252	0.00731273	2.02	0.72	2.87	9.49	13.74	28	Distal Intergenic	22	32548210	32596439	48230	2	58412	smc3
22	32556203	32556447	245	*	ENSDARG00000019000	6.80221e-05	0.00446201	10.75	10.14	7.65	39.69	52.52	25	Intron (ENSDART00000019786/ENSDARG00000019000, intron 24 of 28)	22	32548210	32596439	48230	2	39992	smc3
8	20963606	20963903	298	*	ENSDARG00000019113	0.000630459	0.0227288	23.52	16.66	25.81	45.73	73.53	62	Promoter (9-10kb)	8	20953855	20964927	11073	1	9751	mob3a
20	34908194	34908469	276	*	ENSDARG00000019135	3.95297e-06	0.000501928	23.52	5.07	3.82	49.18	88.07	70	Exon (ENSDART00000153006/ENSDARG00000019135, exon 9 of 11)	20	34893541	34926813	33273	1	14653	ankef1a
20	34905773	34906443	671	*	ENSDARG00000019135	0.00144901	0.0410966	15.46	25.34	20.07	41.42	57.37	60	Exon (ENSDART00000153006/ENSDARG00000019135, exon 7 of 11)	20	34893541	34926813	33273	1	12232	ankef1a
4	10374163	10374329	167	*	ENSDARG00000019235	0.00187408	0.0491098	7.39	10.14	10.52	19.85	50.91	22	Promoter (1-2kb)	4	10375839	10433014	57176	1	-1510	sema3aa
22	11442171	11442333	163	*	ENSDARG00000019302	1.17502e-05	0.00114631	5.38	2.9	2.87	20.71	21.01	39	Distal Intergenic	22	11546597	11548777	2181	2	106444	mid1ip1b
[truncated: 1,515 more rows]
